# Supplementary material for: Wound healing with topical BRAF inhibitor therapy in a diabetic model suggests tissue regenerative effects
Source: PLoS One. 2021 Jun 23;16(6):e0252597. doi: 10.1371/journal.pone.0252597 (PMC8221471; doi:10.1371/journal.pone.0252597)
Supplement: S1 Table — (A) normalized gene expression, (B) differential expression between the vemurafenib-treated and control wounds on day 16, and (C, D, E, F, G) ENRICHR-based enrichment analysis in the respective gene sets/gene ontology/pathway on genes with at least 1.5-fold expression change in Table B. (XLSX) [file pone.0252597.s002.xlsx]

## Sheet: Suppl_Table_S1A-NormalizedExpr
Gene	D1	D2	D3	V1	V2	V3	AvgDMSO	AvgVEM	Diff (VEM-DMSO)
Gm43937	8.1881	6.37128	7.58903	9.2205	11.1255	10.9942	7.3828	10.4467	3.06394
Pitx3	6.76602	6.12338	6.12338	6.76602	9.90222	9.7078	6.33759	8.79201	2.45442
Gm12744	10.2438	9.86095	8.56701	10.9894	12.4008	12.275	9.55725	11.8884	2.33115
Gm26688	6.80606	7.10057	6.61136	9.03025	10.054	8.18722	6.83933	9.09051	2.25118
2310002F09Rik	8.54338	8.33876	6.313	10.5482	8.96878	10.2479	7.73171	9.92162	2.18991
Tubgcp4	7.35966	6.31831	8.00076	9.46384	9.30811	9.13543	7.22625	9.30246	2.07622
Tchh	9.61658	8.7262	6.6099	9.50893	8.83712	12.7804	8.31756	10.3755	2.05793
Klk7	6.51757	6.37183	6.37183	8.42614	7.79063	9.07177	6.42041	8.42951	2.0091
Mterf4	6.72362	7.77366	9.0973	10.4836	9.60633	9.45803	7.86486	9.84932	1.98446
Gm43352	6.91097	5.97843	5.97843	7.59989	7.68359	9.42415	6.28928	8.23588	1.9466
9330121J05Rik	6.73469	6.15471	7.62344	9.05041	8.37859	8.85465	6.83761	8.76122	1.9236
Gm43857	7.96805	6.21692	8.08547	8.89668	9.6875	9.33741	7.42348	9.30719	1.88371
Hoxb3os	9.03511	6.06744	8.38285	9.65401	9.95817	9.43846	7.82847	9.68354	1.85508
Krt5	7.39859	8.30515	6.8074	9.37868	9.00239	9.65041	7.50371	9.34383	1.84011
Gm26522	6.56715	7.33947	6.32225	8.79135	8.50581	8.42613	6.74296	8.57443	1.83147
Gart	8.85867	6.4541	7.36781	9.82587	8.61858	9.66302	7.56019	9.36916	1.80896
Krt79	6.72601	6.16339	6.16339	8.06526	7.49863	8.86333	6.35093	8.14241	1.79148
Krt17	8.7489	8.70303	7.26735	10.1945	9.27279	10.5703	8.23976	10.0125	1.77277
Gm13032	7.81454	7.47132	6.77715	9.91872	7.79858	9.63371	7.35434	9.11701	1.76267
Bud23	6.80537	7.10126	6.61205	8.71394	8.74402	8.18792	6.83956	8.54862	1.70907
Lgi4	8.39545	8.98993	8.5434	10.8269	10.7244	9.50047	8.64292	10.3506	1.70767
Agrn	6.55211	6.33729	6.33729	7.70538	7.82518	8.76976	6.4089	8.10011	1.69121
Rptn	8.95514	10.1816	7.58368	12.0648	9.72519	9.98389	8.90682	10.5913	1.68449
Ywhaz	6.34974	6.53966	7.06768	8.13564	8.92471	7.94528	6.65236	8.33521	1.68285
Gm43240	7.00601	5.8834	9.24528	9.13247	9.88871	8.16091	7.37823	9.0607	1.68247
Pde7a	7.64745	6.03052	6.94423	8.8805	8.13194	8.60292	6.87407	8.53845	1.66438
Gm20628	8.46747	6.3889	7.60665	9.33254	8.89287	9.20602	7.48767	9.14381	1.65614
4931431C16Rik	7.80983	7.89391	8.04942	9.58115	10.2692	8.79363	7.91772	9.54801	1.63029
Paqr4	7.9649	6.22007	6.22007	7.60903	8.60799	9.03718	6.80168	8.41807	1.61639
Rbm25	6.49102	6.39838	7.8671	9.38378	8.13493	8.07604	6.91884	8.53158	1.61275
Gm4675	7.64929	6.02869	6.9424	7.80041	8.79937	8.8458	6.87346	8.48186	1.6084
Gm37539	8.16923	7.40737	6.39015	9.26792	8.68253	8.82262	7.32225	8.92436	1.60211
Gm26631	6.63742	7.2692	6.25198	7.79069	8.28133	8.82437	6.71953	8.2988	1.57926
Sprr1a	6.67097	7.23565	6.21843	9.78385	7.44359	7.62405	6.70835	8.28383	1.57548
Gm15270	8.22504	6.33434	8.36771	11.1186	9.13003	7.40442	7.64236	9.2177	1.57533
Dsc3	6.45479	6.43461	6.43461	8.10661	8.0987	7.84023	6.44134	8.01518	1.57384
Ppl	7.59901	8.69253	8.11234	10.3221	8.99371	9.78992	8.13462	9.7019	1.56728
Gpr146	7.81733	7.46853	8.04192	9.92151	9.42113	8.67776	7.77593	9.34013	1.56421
Slc27a4	6.66891	6.2205	6.2205	7.35783	7.94197	8.49801	6.36997	7.9326	1.56264
Gm20531	7.38589	7.89996	6.8201	9.23022	8.9897	8.56959	7.36865	8.92984	1.56118
Gm20402	7.98511	7.21708	8.38113	9.45821	9.57225	9.22614	7.86111	9.41887	1.55776
Gm31597	6.63326	7.27336	6.25614	8.65489	7.90633	8.16259	6.72092	8.24127	1.52035
Fut2	6.58261	6.30679	7.2205	7.73588	8.52127	8.41067	6.7033	8.2226	1.5193
Eif4g2	6.39829	7.50834	7.40483	8.30686	8.79066	8.76863	7.10382	8.62205	1.51823
Dsp	10.4476	10.0403	8.9469	11.4243	11.1189	11.4246	9.81162	11.3226	1.511
Evl	7.38487	7.31034	7.51086	8.61792	8.98867	9.11022	7.40202	8.9056	1.50358
Elovl4	7.25755	7.43765	6.42043	7.62223	8.65225	9.34591	7.03854	8.54013	1.50159
Arhgef1	6.87604	6.01336	8.85879	9.0025	7.64866	9.59778	7.2494	8.74965	1.50025
Vps37b	6.70164	8.53715	6.71577	9.33454	8.6403	8.46527	7.31819	8.81337	1.49518
Maml1	6.81641	6.07299	8.38841	9.51879	8.46032	7.75065	7.0926	8.57659	1.48398
S100a8	6.22559	6.66381	6.66381	7.56485	7.8695	8.57026	6.51774	8.00154	1.4838
Scd1	6.43884	6.45056	6.45056	6.43884	8.08275	9.26767	6.44665	7.92975	1.4831
Rras	6.50268	6.38672	6.38672	8.1545	7.77574	7.79234	6.42537	7.90753	1.48215
2210411M09Rik	6.51007	7.39655	8.06177	8.29597	8.90245	9.19644	7.3228	8.79829	1.47549
Zmynd15	10.5786	9.32332	8.40867	11.9422	10.1669	10.6253	9.43685	10.9115	1.47462
Gm15558	6.84406	6.04534	7.26309	8.62996	7.61668	8.32286	6.7175	8.18983	1.47233
Gm26663	8.85226	6.00411	8.18539	9.44519	9.06857	8.92959	7.68059	9.14778	1.4672
Lgals7	7.48149	6.19649	7.1102	8.9171	7.96597	8.30037	6.92939	8.39448	1.46509
Krt71	6.75587	6.13353	6.13353	6.75587	6.75587	9.90381	6.34098	7.80518	1.4642
Gm45412	7.4846	6.19338	7.10709	9.32892	7.96908	7.87104	6.92836	8.38968	1.46133
Bmp2k	6.72201	7.18461	6.16739	8.50791	8.36592	7.57301	6.69134	8.14895	1.45761
Gm39214	6.72462	6.16478	7.84723	9.04034	7.99768	8.07123	6.91221	8.36975	1.45754
Gm26588	8.16445	6.39493	6.39493	8.14628	8.67775	8.49881	6.98477	8.44095	1.45617
Plet1os	7.44682	7.83904	6.75918	7.8115	9.23321	9.35165	7.34835	8.79879	1.45044
Klf4	8.06726	7.13494	8.15108	9.2547	8.95497	9.48873	7.78443	9.2328	1.44837
4930483K19Rik	7.25444	7.44076	6.42354	8.59232	7.73892	9.12347	7.03958	8.48491	1.44533
Tapbp	8.61727	6.23911	7.45685	9.35267	8.58895	8.67158	7.43774	8.87107	1.43332
Gm45242	6.55733	6.33207	6.33207	7.89658	8.20123	7.40215	6.40716	7.83332	1.42616
Eif4g1	8.71545	6.14093	8.57907	9.38137	9.14085	9.1672	7.81181	9.22981	1.418
Gm26568	8.92142	7.78901	7.39887	9.60103	9.4453	9.30162	8.03643	9.44931	1.41288
Exosc4	6.55327	6.33613	6.33613	7.89253	7.82633	7.74175	6.40851	7.8202	1.41169
Retsat	7.41263	6.26535	6.79336	7.96331	8.5627	8.1718	6.82378	8.2326	1.40882
Sgsh	7.72401	7.97973	7.98734	9.63781	8.87409	9.39968	7.89702	9.30386	1.40684
Duox1	6.58614	6.30326	6.83128	8.37204	7.35876	8.20972	6.57356	7.98017	1.40661
Kdm6b	8.0559	6.12907	8.56722	8.98452	9.1527	8.82901	7.58406	8.98874	1.40468
Pik3ip1	7.30482	6.37316	7.28687	8.30214	9.09121	7.77878	6.98828	8.39071	1.40243
Gm20481	8.01743	6.16754	7.08126	8.63043	8.36576	8.44506	7.08874	8.48042	1.39167
Mvd	7.27095	7.42426	7.32074	9.31441	9.05734	7.81265	7.33865	8.72814	1.38949
Gm10300	8.09658	7.10561	6.6164	9.11673	8.07407	8.78832	7.27287	8.65971	1.38685
Itsn2	7.2823	7.4129	6.39567	8.51535	8.43238	8.30213	7.03029	8.41662	1.38633
1700001C19Rik	6.43177	6.45763	6.45763	7.93575	7.70483	7.86325	6.44901	7.83461	1.3856
Gm20089	8.79759	7.66667	7.92733	9.78163	9.56765	9.17927	8.13053	9.50952	1.37898
Ptpmt1	9.2682	7.06179	7.5133	10.5718	8.78348	8.61696	7.94776	9.3241	1.37633
Smpd3	6.69862	6.19078	7.87322	8.20261	7.47124	9.21706	6.92088	8.29697	1.37609
Gm16059	9.45894	7.0545	9.51815	10.4755	9.98833	9.68634	8.6772	10.05	1.37285
Foxc1	6.70519	6.18421	6.71222	7.85846	7.97825	7.86187	6.53388	7.89953	1.36565
Mroh2a	7.55526	7.13994	7.59144	9.39958	8.94996	8.02917	7.42888	8.7929	1.36402
F830208F22Rik	7.87659	7.91626	7.22209	9.74405	8.22493	9.12549	7.67165	9.03149	1.35984
Gm17634	6.58428	7.32234	6.83313	8.60591	8.22819	7.98278	6.91325	8.27229	1.35904
Chmp4c	7.29431	6.38367	8.06611	8.6322	8.89811	8.29012	7.24803	8.60681	1.35878
Brap	6.47235	6.41705	6.41705	7.16128	8.11626	8.09471	6.43548	7.79075	1.35526
Prdm2	7.15362	6.52435	7.05237	8.15094	8.00895	8.62823	6.91012	8.26271	1.3526
Ttc39a	7.43511	6.24287	7.46061	8.96225	8.58518	7.64849	7.0462	8.39864	1.35245
Dhcr24	7.46517	6.21281	6.21281	7.06179	7.44921	9.42173	6.63026	7.97758	1.34731
Gm44364	9.25608	6.24014	7.45789	9.13227	9.04164	8.81254	7.65137	8.99548	1.34411
Gm16755	8.11855	6.44084	7.90956	8.85035	8.63184	9.01323	7.48965	8.83181	1.34216
Rnf146	8.87988	8.59005	7.19424	8.6988	9.79561	10.1932	8.22139	9.56253	1.34113
Pabpc1	7.15903	6.51895	8.3875	8.68618	8.30911	9.09134	7.35516	8.69554	1.34038
C130050O18Rik	7.8116	6.37337	7.84209	8.53766	8.69931	8.80584	7.34235	8.68094	1.33858
Gm20470	7.37197	6.30601	7.21972	8.80758	7.35601	8.73849	6.9659	8.30069	1.33479
2310046K23Rik	7.86836	7.33383	6.31661	9.5798	7.34541	8.59412	7.17293	8.50644	1.33351
Gm13008	6.6702	6.2192	7.13291	8.17419	7.94327	7.89686	6.6741	8.00477	1.33067
H2-D1	7.39503	7.30017	7.19666	9.00824	7.87951	8.98289	7.29729	8.62355	1.32626
Gm26789	8.91842	7.20135	8.3654	9.40766	9.09765	9.9544	8.16172	9.48657	1.32485
Gm9817	6.85432	6.03508	6.5631	8.3583	7.62694	7.44071	6.48417	7.80865	1.32448
Krt14	9.84385	10.5701	7.89809	11.3625	10.5276	10.389	9.43736	10.7597	1.32235
Tomm6os	7.88159	6.30338	7.7721	8.98781	8.52468	8.40726	7.31902	8.63992	1.32089
Gm17552	7.19361	6.48436	7.39808	8.05685	8.58832	8.39082	7.02535	8.34533	1.31998
Gm16148	6.63946	6.24995	7.16366	8.42535	7.91252	7.65557	6.68435	7.99781	1.31346
6030442K20Rik	6.49584	6.39356	6.92158	8.14765	8.13974	7.46364	6.60366	7.91701	1.31335
Rps15	6.67259	7.8247	7.13053	8.45849	8.31649	8.78921	7.20927	8.5214	1.31213
Golim4	6.55278	6.33662	7.80534	7.89204	8.49144	8.24307	6.89825	8.20885	1.3106
Gm42917	7.28572	6.39226	8.07471	8.72133	8.88952	8.06992	7.25089	8.56026	1.30936
Smarca4	8.9937	6.31907	9.1645	9.63124	9.30736	9.43956	8.15909	9.45939	1.3003
Mgll	6.60992	7.29671	7.1932	6.99512	8.7932	9.20497	7.03327	8.33109	1.29782
Klhdc8b	6.72094	6.16846	7.38621	8.22492	7.49356	8.44597	6.75854	8.05482	1.29628
Tmem116	7.54201	7.15319	8.31724	9.96494	8.69209	8.23984	7.67081	8.96562	1.29481
Ezr	7.78531	6.39966	6.92767	8.39831	7.7628	8.83213	7.03755	8.33108	1.29354
Gm18310	7.39124	6.28673	6.81475	8.10665	7.87573	8.39061	6.83091	8.12433	1.29342
Bid	6.62905	7.27757	6.26035	7.96831	7.90211	8.1668	6.72232	8.01241	1.29008
Gm43573	7.44545	7.24976	8.2659	9.42554	8.59552	8.80493	7.6537	8.942	1.28829
Nrm	6.5614	6.328	6.85601	8.87712	7.33402	7.39808	6.5818	7.86974	1.28794
Ddx46	6.63217	6.25723	7.47498	8.13615	7.90523	8.16369	6.78813	8.06836	1.28023
4930513N10Rik	7.39837	7.29683	7.49735	8.92552	8.54845	8.55712	7.39752	8.67703	1.27951
Nectin1	6.73791	9.1815	7.36923	8.64648	8.67657	9.80056	7.76288	9.0412	1.27832
Gm10629	7.55719	9.1508	7.0345	9.32851	8.41252	9.83173	7.91416	9.19092	1.27676
9530027J09Rik	8.67248	7.20112	7.65262	9.40789	8.64416	9.30438	7.84207	9.11881	1.27674
B4galnt4	9.63009	7.19231	7.64381	9.72132	9.10669	9.46733	8.1554	9.43178	1.27638
Fabp5	8.43071	8.77506	7.33938	9.02363	9.47875	9.87138	8.18171	9.45792	1.27621
Gm35715	6.50845	7.39818	6.90897	8.41702	8.15235	8.05862	6.93853	8.20933	1.2708
Prss23os	7.48417	7.21103	9.12533	10.4556	8.87887	8.29769	7.94018	9.21071	1.27053
Eme2	9.30014	7.80396	8.63422	10.3521	9.70834	9.48832	8.57944	9.84957	1.27013
Dnajb13	7.66445	8.36292	7.48226	10.8755	8.14893	8.29104	7.83654	9.10516	1.26862
Sgpp1	6.72163	6.16777	7.38551	8.50753	7.49425	8.07422	6.75831	8.02534	1.26703
Kcnh4	6.47967	6.40973	6.40973	8.79539	7.25229	7.04179	6.43304	7.69649	1.26345
Gm18821	6.58227	7.32436	6.83515	8.08625	8.22617	8.21359	6.91393	8.17534	1.26141
Ep300	7.87114	7.33105	7.78256	9.83396	8.51422	8.41771	7.66158	8.92197	1.26038
Glmp	9.796	10.0808	8.1753	11.0676	9.76249	11.0018	9.3507	10.6106	1.25992
Rccd1	6.51783	6.37157	6.89958	9.00084	6.51783	8.04923	6.59633	7.85597	1.25964
Pfn1	7.35409	6.32389	7.2376	9.12541	7.83857	7.72951	6.97186	8.23117	1.25931
Lypd3	7.85064	7.35156	6.33433	8.57669	7.82813	8.90673	7.17884	8.43718	1.25834
Gm17509	6.64649	7.26013	7.46065	8.87068	7.91955	8.34679	7.12243	8.37901	1.25658
1700101I11Rik	6.45646	6.43294	7.34665	8.77219	7.72953	7.50301	6.74535	8.00158	1.25623
Acaa1a	6.46766	7.43896	6.42174	8.25356	7.74073	8.0994	6.77612	8.03123	1.25511
Plxnb1	6.7312	6.1582	6.1582	8.5171	6.7312	7.56382	6.3492	7.60404	1.25484
Gm17103	8.5051	6.35128	8.38465	9.02113	8.9305	9.05121	7.74701	9.00095	1.25394
Ccr9	6.48165	6.40775	7.32146	8.39023	7.75472	7.81337	6.73695	7.9861	1.24915
Atg16l2	7.4144	6.26358	6.79159	8.64745	7.39844	8.17003	6.82319	8.07198	1.24879
D430036J16Rik	6.4076	6.4818	6.4818	8.31617	7.68066	7.11386	6.45707	7.70356	1.24649
Frmd8os	6.28152	6.60788	6.60788	8.06742	7.92543	7.23994	6.49909	7.74426	1.24517
Gm15470	6.50942	6.37998	6.90799	8.29532	7.78248	7.45006	6.59913	7.84262	1.24349
Mrpl19	7.29041	6.38756	7.30128	7.84109	7.7749	9.0875	6.99308	8.2345	1.24141
Kremen2	7.36307	6.31491	6.31491	8.48306	7.84755	7.38499	6.6643	7.9052	1.2409
Mindy1	9.50535	8.60442	8.5421	11.03	9.63556	9.70181	8.88396	10.1225	1.23849
Gm11192	6.69855	7.20807	7.10456	8.82502	8.63721	7.26092	7.00373	8.24105	1.23732
Gm37520	6.69673	6.19267	7.10638	7.63643	7.96979	8.09912	6.66526	7.90178	1.23652
Il12rb2	6.54706	6.34234	8.02479	7.88631	8.48571	8.2488	6.9714	8.20694	1.23554
Gm10612	7.86676	6.31821	7.23192	9.0542	7.84425	8.22466	7.13896	8.37437	1.23541
Gm16041	6.81555	8.91061	6.60187	8.94201	8.08861	8.99934	7.44268	8.67665	1.23398
Vps35l	6.56483	7.34179	6.85258	8.21665	8.50349	7.73019	6.91974	8.15011	1.23037
Pgghg	6.59774	6.29166	7.20538	8.61936	8.24164	6.92372	6.69826	7.92824	1.22998
Antxrl	6.52862	6.36078	6.36078	7.86788	7.30124	7.7664	6.41673	7.64517	1.22845
Fbxw2	7.89251	6.29246	8.16101	8.38284	8.78022	8.86485	7.44866	8.67597	1.22731
Fbxl19	6.56821	7.92908	7.23491	8.47678	8.50686	8.42507	7.24406	8.46957	1.22551
A530095I07Rik	6.29221	6.59719	6.59719	6.29221	8.86718	8.00281	6.49553	7.72074	1.22521
Brd1	7.84081	6.34416	7.81288	8.86097	8.18915	8.62167	7.33262	8.55726	1.22465
Smad1	6.53297	6.35643	6.88444	7.87223	7.80604	7.76205	6.59128	7.81344	1.22216
4930562C15Rik	6.57789	6.31151	7.99395	8.59952	8.2218	7.71713	6.96112	8.17948	1.21836
Gm11508	9.0844	7.24559	8.26173	9.96485	9.23601	9.04547	8.19724	9.41544	1.2182
Gm26846	6.65865	6.23075	6.23075	7.59834	6.65865	8.50827	6.37339	7.58842	1.21503
Gm26675	6.48703	6.40237	7.31608	8.50866	7.25965	8.08003	6.73516	7.94945	1.21429
Shf	6.5969	6.2925	6.2925	6.9821	7.86996	7.97017	6.39397	7.60741	1.21344
Ubap2	7.2877	6.39028	7.30399	8.72331	8.43777	7.46036	6.99399	8.20715	1.21316
Gm36328	7.1702	6.50778	6.50778	7.88561	8.02553	7.9134	6.72859	7.94151	1.21293
1700069B07Rik	6.45859	6.43082	6.43082	7.61185	7.23121	8.10848	6.44007	7.65051	1.21044
Acacb	6.66377	6.22563	6.75364	7.04897	8.30768	7.90329	6.54768	7.75331	1.20563
Far1os	7.62079	8.08295	7.52591	7.98548	9.40718	9.42821	7.74322	8.94029	1.19707
Ttpal	7.95583	7.83702	7.69787	10.2101	9.23523	7.63476	7.83024	9.0267	1.19646
Rrp7a	9.11252	7.40092	7.85242	9.39846	9.24273	9.30918	8.12195	9.31679	1.19484
Csnk1d	7.1423	6.53568	7.0637	8.48018	7.62678	8.21334	6.91389	8.10677	1.19288
Wfikkn1	6.4873	6.4021	6.93012	8.39587	6.4873	8.50598	6.60651	7.79638	1.18988
Zswim8	8.00191	6.18306	8.62121	9.40872	8.35024	8.61554	7.60206	8.7915	1.18944
Cux1	6.60257	7.30405	7.20054	8.72904	7.37519	8.56434	7.03572	8.22286	1.18713
Mrnip	6.58122	6.30818	6.30818	7.52091	7.85428	7.37826	6.3992	7.58448	1.18529
Gm9812	8.28016	7.29644	7.96167	9.44223	8.54883	9.09633	7.84609	9.02913	1.18304
Ints6	7.47828	6.1997	7.11341	8.19369	8.87298	7.26978	6.93046	8.11215	1.18169
BC065403	8.40168	7.76559	7.84015	8.75332	9.6144	9.18398	8.00247	9.1839	1.18143
Gm26786	9.70327	8.12766	8.75801	10.8145	9.9237	9.39415	8.86298	10.0441	1.18113
A330032B11Rik	6.70712	6.18228	7.40003	8.49301	7.47974	7.85995	6.76314	7.94423	1.18109
C3	6.56642	6.32299	6.32299	8.79061	6.56642	7.39306	6.40413	7.58336	1.17923
Gm44876	9.99455	7.88897	7.49883	9.86671	9.18329	9.8655	8.46078	9.6385	1.17772
Chrnb2	10.1725	8.54955	9.43235	11.7395	9.70425	10.2352	9.3848	10.5597	1.17486
Gm12999	7.52424	7.76162	7.83618	9.29556	8.91894	8.43125	7.70735	8.88192	1.17457
Atp1a1	6.58224	6.30716	7.52491	8.36814	7.8553	7.71279	6.80477	7.97874	1.17397
Gm17120	8.64611	6.45644	7.92516	8.34154	8.82534	9.38192	7.6759	8.8496	1.1737
Foxo3	6.39983	7.50679	7.70732	8.62402	8.33848	8.16723	7.20465	8.37658	1.17193
Trp63	7.75408	6.43089	6.9589	7.39821	8.39717	8.86336	7.04796	8.21958	1.17162
Dhx16	6.49954	6.38986	6.91787	8.52117	6.49954	8.29631	6.60242	7.77234	1.16992
4932702P03Rik	8.60481	6.49773	8.18018	8.79346	8.57495	9.42321	7.76091	8.93054	1.16963
Tmem243	8.71813	8.164	9.37043	10.4099	9.76617	9.58396	8.75086	9.92001	1.16915
Pus10	6.60356	6.28584	6.28584	8.10754	6.60356	7.96351	6.39175	7.5582	1.16645
Gm26718	8.28634	7.88093	6.80106	8.63798	8.26026	9.56529	7.65611	8.82118	1.16507
Lrrfip1	6.63236	7.86492	6.78505	8.54094	7.40498	8.82943	7.09411	8.25845	1.16434
Gm44878	8.11319	8.09754	8.62302	9.98065	8.75628	9.58851	8.27792	9.44181	1.1639
Rbfox2	6.77609	7.13054	8.14668	9.09181	8.42	8.01977	7.3511	8.51052	1.15942
Trim28	6.51313	6.37627	6.37627	8.16495	6.51313	8.05393	6.42189	7.57734	1.15545
Rptor	6.6547	6.2347	8.26807	7.80797	8.29861	8.51221	7.05249	8.20626	1.15377
Gm28731	7.34616	7.34904	8.01426	9.19048	8.74087	8.23827	7.56982	8.72321	1.15339
C920021L13Rik	6.49619	6.39321	8.07565	8.81192	8.1401	7.46328	6.98835	8.13843	1.15008
Rps3	6.43185	6.45755	7.37126	7.77111	7.20447	8.73506	6.75355	7.90355	1.14999
Syne2	7.62656	7.06864	8.23269	8.62389	8.77664	8.9769	7.64263	8.79247	1.14984
Hmox2	8.43339	6.126	9.05752	9.71442	8.40731	8.94311	7.8723	9.02161	1.14931
B430212C06Rik	6.67989	6.20951	7.12322	7.61958	7.95295	7.88718	6.67088	7.8199	1.14903
Pi4kb	7.89894	7.30326	8.72417	9.49612	9.48608	8.38991	7.97546	9.12404	1.14858
Gm43714	6.58073	6.30867	7.22238	8.48931	7.35335	7.71429	6.70393	7.85232	1.14839
2310068J16Rik	6.56758	6.32182	7.79054	9.05059	7.3402	7.72744	6.89331	8.03941	1.1461
D7Bwg0826e	7.47371	6.20427	8.64241	9.31803	7.95819	8.48178	7.44013	8.586	1.14587
Gm26852	9.85576	7.69006	9.24486	10.4306	9.94343	9.85245	8.93023	10.0755	1.14526
9330020H09Rik	7.43028	6.2477	6.77571	8.4276	8.58036	6.87975	6.8179	7.96257	1.14468
Zbtb7a	7.91478	7.28741	7.73891	8.84341	8.55787	8.97012	7.64704	8.79047	1.14343
1810013L24Rik	6.46351	6.42589	7.3396	8.58997	7.23613	7.83152	6.743	7.88587	1.14287
Gm38287	11.7857	10.5833	8.9962	11.8933	11.7109	11.1895	10.4551	11.5979	1.14283
Ptges	6.51492	6.37448	6.37448	7.45462	7.78798	7.44456	6.42129	7.56239	1.14109
Myh10	7.59052	7.69534	8.12082	10.234	8.07501	8.51993	7.80223	8.94298	1.14076
Rpl18	8.98078	7.13898	8.77787	9.82855	9.34261	9.14804	8.29921	9.43973	1.14052
Zfp423	6.78142	6.10799	6.10799	8.12067	6.78142	7.51361	6.33246	7.4719	1.13944
Wdr33	7.30309	6.37489	6.37489	8.73871	7.28714	7.44496	6.68429	7.8236	1.13931
1110032A03Rik	6.74854	7.74875	7.35861	8.53444	8.68719	8.04732	7.2853	8.42298	1.13768
Gm26617	7.77271	6.41226	7.88098	8.49877	8.66042	8.31871	7.35532	8.49263	1.13732
Zc3h13	8.16894	6.39045	6.39045	8.52058	7.77202	8.06811	6.98328	8.12024	1.13696
Gphn	6.58881	6.3006	7.21431	7.27773	8.52746	7.70622	6.70124	7.83714	1.1359
Psmb9	6.47317	6.41623	6.41623	7.97716	7.24579	7.48631	6.43521	7.56975	1.13454
Spink5	6.56228	7.93501	7.24084	9.04529	7.3349	8.7596	7.24604	8.37993	1.13389
Sap30bp	6.75178	7.15485	6.66564	8.40359	8.02484	7.54325	6.85742	7.99056	1.13314
Ctcf	7.98979	6.19518	7.87762	8.48012	7.96729	9.01229	7.3542	8.48657	1.13237
Gm20536	7.2827	7.4125	8.42865	9.12702	8.8865	8.49916	7.70795	8.83756	1.12961
Rpl36	6.62422	6.26518	7.73391	7.56391	7.89728	8.5427	6.87444	8.0013	1.12686
Mamdc4	8.57861	7.58866	8.53201	9.80138	8.84728	9.42649	8.23309	9.35838	1.12529
Ubxn8	7.23191	6.44607	6.44607	7.59659	8.38198	7.51615	6.70802	7.83158	1.12356
Susd6	6.47841	6.41099	6.939	8.13023	7.25103	7.81661	6.60947	7.73262	1.12316
Gnal	7.46228	7.82358	7.89815	9.37608	8.85698	8.31958	7.728	8.85088	1.12288
Manf	7.78743	7.41476	6.92555	8.14368	8.13577	9.21465	7.37592	8.49803	1.12212
Rab3gap2	6.49515	6.39425	6.92226	7.83441	7.26777	8.07191	6.60389	7.7247	1.12081
Gm42839	8.50574	6.35064	9.00675	9.37081	8.93114	8.92303	7.95438	9.07499	1.12062
Gm45371	8.41493	8.04932	6.96946	9.15034	8.38661	9.25855	7.81124	8.93184	1.1206
Letm1	6.50027	6.38914	6.38914	7.83952	6.50027	8.29559	6.42618	7.54513	1.11895
Zyx	8.30545	8.71628	8.0608	9.96089	8.94853	9.52859	8.36084	9.47934	1.11849
4931413K12Rik	7.53548	7.75038	8.45791	9.69792	8.68556	8.71489	7.91459	9.03279	1.1182
B4galnt1	6.79232	7.1143	7.01079	8.7009	8.06539	7.5027	6.97247	8.08966	1.11719
Asb14	6.6967	6.1927	6.1927	7.6364	6.6967	8.09915	6.3607	7.47742	1.11672
Gm42501	7.16506	6.51292	7.04093	8.16238	8.31514	7.58299	6.9063	8.02017	1.11387
Gm4673	9.46294	9.5819	8.78135	10.6266	10.3913	10.1494	9.2754	10.3891	1.11372
Zfp664	6.41919	6.47021	6.47021	7.35889	7.19181	8.14787	6.4532	7.56619	1.11299
Gm9752	8.88471	6.21783	9.38052	9.62258	9.40859	8.79023	8.16102	9.2738	1.11278
Gm11399	6.68238	7.22425	7.12074	9.79525	6.68238	7.88469	7.00912	8.12077	1.11165
Smarcc2	8.33874	6.51764	7.98636	9.48464	8.76414	7.92326	7.61425	8.72401	1.10977
Nudt9	6.57741	6.31199	6.31199	6.96261	7.85047	7.71762	6.40047	7.51023	1.10977
Acss2os	6.57507	7.33156	6.84235	7.26399	8.21897	8.59185	6.91633	8.02494	1.10861
Slc6a8	8.33872	6.22066	8.6588	8.98446	9.06111	8.49818	7.7394	8.84792	1.10852
Katnb1	6.73533	6.15407	7.37182	8.23931	7.50795	7.83174	6.75374	7.85966	1.10592
Lpcat3	6.55812	6.33128	6.8593	7.49781	7.83118	7.73691	6.5829	7.68863	1.10573
Prpf39	6.52039	7.38623	7.28272	8.02437	8.70367	7.77463	7.06312	8.16756	1.10444
Prmt7	7.83611	6.34885	7.5666	8.32644	7.81361	8.92125	7.25052	8.35377	1.10324
Flg	7.84407	8.44746	10.1561	11.3533	9.44787	8.95439	8.81587	9.91853	1.10265
Gm44401	8.22538	7.35123	6.86202	7.70866	9.13037	8.9064	7.47954	8.58181	1.10227
Arhgap45	6.73059	7.17603	7.84125	9.2136	8.00365	7.83647	7.24929	8.35124	1.10195
Gm9988	7.35442	6.32356	8.19211	8.06983	8.5045	8.60107	7.29003	8.3918	1.10177
Gm45095	6.73634	6.15306	7.83551	8.96053	7.50896	7.55868	6.9083	8.00939	1.10109
Gm11766	8.74662	6.35592	7.26963	8.44205	8.17739	9.05586	7.45739	8.55843	1.10104
Gm44700	6.60806	7.29857	6.28134	7.54775	7.38068	8.55885	6.72932	7.8291	1.09977
Hnrnpab	8.55766	6.29872	9.31148	9.93852	8.52933	8.99866	8.05595	9.1555	1.09955
Chil1	6.66194	7.83535	6.22747	8.31375	6.66194	9.04458	6.90825	8.00676	1.09851
Gm42809	6.34417	6.54523	6.54523	7.99599	7.11679	7.61531	6.47821	7.57603	1.09782
Tapbpl	7.7229	6.46207	6.46207	8.3359	8.07124	7.53215	6.88235	7.97976	1.09742
Slc16a3	6.52527	7.38136	6.89215	8.74946	7.29789	8.0418	6.93292	8.02971	1.09679
Slc12a6	6.5948	6.2946	6.82262	7.93405	7.36742	7.70023	6.57067	7.66723	1.09656
Selenoo	8.13849	8.66004	7.91503	9.24471	9.41789	9.33873	8.23785	9.33378	1.09592
Rad51	8.05083	6.50855	7.42227	8.28942	8.56413	8.41501	7.32722	8.42285	1.09563
Hist1h1e	6.67179	7.8255	6.21761	7.36071	8.31569	8.32149	6.90497	7.9993	1.09433
Arhgap27os2	9.3929	7.87393	8.1346	10.2821	9.01573	9.38654	8.46715	9.56145	1.0943
Mafg	6.59767	7.30895	6.81974	7.93693	7.87073	8.19818	6.90879	8.00195	1.09316
Dcst1	7.9793	6.20567	8.86178	8.46963	9.07611	8.77806	7.68225	8.7746	1.09235
Kif1c	8.4251	8.16004	8.16766	8.88158	9.49214	9.65102	8.25093	9.34158	1.09065
Trmt13	6.50337	6.38603	6.91405	8.00735	7.27599	7.79166	6.60115	7.69166	1.09052
Cep295	6.64612	6.24328	6.24328	7.33505	7.41874	7.6489	6.37756	7.46756	1.09
Mettl3	6.45463	6.43477	7.34849	7.60789	8.39328	7.50485	6.74596	7.83534	1.08938
Fam196b	7.94813	7.25407	8.78808	10.4448	8.29646	8.51436	7.99676	9.08519	1.08844
Smox	7.27211	6.40586	7.31957	7.82279	7.7566	8.68337	6.99918	8.08759	1.08841
Gm11131	9.80597	8.83596	9.29769	11.0953	10.0264	10.0819	9.31321	10.4012	1.08798
Snf8	7.15673	6.52125	6.52125	7.52141	8.01206	7.92687	6.73308	7.82011	1.08704
Med26	7.57612	6.10185	7.57058	8.43936	8.06061	8.00831	7.08285	8.16943	1.08657
Thoc2	6.23163	6.65777	6.65777	7.57088	7.50469	7.72785	6.51573	7.60114	1.08542
1110035H17Rik	8.75807	6.55469	7.4684	8.65043	8.72709	8.65857	7.59372	8.6787	1.08497
E130307A14Rik	8.4505	7.12611	8.29016	9.26353	9.1729	8.68128	7.95559	9.03923	1.08365
LTO1	8.59249	8.31628	8.00026	9.3243	9.49748	9.33791	8.30301	9.38656	1.08355
Nccrp1	6.49866	7.40797	6.39074	8.81438	7.27128	7.46082	6.76579	7.84883	1.08304
Mrpl48	7.92196	8.28877	8.44429	9.73926	9.20136	8.96295	8.21834	9.30119	1.08285
Cdsn	6.38471	6.50469	6.50469	7.07364	7.15733	8.41114	6.4647	7.54737	1.08268
A930012L18Rik	9.06435	8.59781	8.28179	9.64799	9.52369	10.0187	8.64798	9.73013	1.08214
Zfp668	9.04163	7.28836	8.30451	9.38693	9.19323	9.29742	8.2115	9.29253	1.08103
Dnaja4	6.65342	6.23598	7.14969	7.34235	8.29733	7.6416	6.6797	7.76042	1.08073
Pex11g	6.52777	6.36163	6.88964	7.68104	7.30039	8.03929	6.59301	7.67357	1.08056
Gm38309	6.44298	6.44642	6.44642	7.78224	7.71604	7.07848	6.44527	7.52559	1.08031
BC049352	7.40347	6.2745	7.18821	8.26671	7.88796	7.95216	6.9554	8.03561	1.08022
Tarbp2	6.49381	6.39559	7.3093	7.83307	8.13772	7.46566	6.7329	7.81215	1.07925
Gm26819	9.98333	8.21404	9.20104	10.3599	10.0529	10.2233	9.1328	10.212	1.07922
Gm44661	6.4719	6.4175	6.4175	7.81115	7.24452	7.48758	6.43563	7.51442	1.07878
Zfp711	6.53267	6.35673	6.35673	8.18449	6.53267	7.76235	6.41538	7.49317	1.07779
Gm20535	6.46932	6.42008	6.42008	7.80857	7.24194	7.49016	6.4365	7.51356	1.07706
Pnrc2	6.38587	6.50353	6.50353	7.88985	7.15849	7.57361	6.46431	7.54065	1.07634
4930412M03Rik	7.93246	6.25251	9.18403	8.95261	8.82017	8.82491	7.78967	8.86589	1.07623
C78334	7.83696	6.34801	7.56576	8.76558	8.1853	8.02567	7.25024	8.32552	1.07528
Nubp1	6.57409	6.31531	6.84333	8.2259	7.34671	7.38539	6.57758	7.65267	1.07509
Hopxos	8.47654	8.40559	7.59758	10.0966	7.78263	9.82555	8.1599	9.23494	1.07503
Gm28592	7.37155	8.33219	8.85767	9.93081	8.52162	9.33271	8.18714	9.26171	1.07458
Sipa1l3	7.59347	7.10173	6.61252	8.59079	7.57751	8.36202	7.10257	8.17678	1.0742
Zfp92	8.40939	8.49938	7.06371	10.0872	7.51203	9.59571	7.99083	9.06499	1.07417
Gm15978	7.27009	6.40788	6.9359	8.26741	7.75458	7.81351	6.87129	7.94517	1.07387
4933430L12Rik	7.42714	6.25084	6.25084	7.57826	7.91162	7.65646	6.64294	7.71545	1.07251
Rilpl1	6.46682	6.42258	7.64032	7.80608	8.11073	7.8282	6.84324	7.915	1.07176
Elk3	7.43904	7.84682	7.15265	9.21036	8.29437	8.14539	7.4795	8.55004	1.07054
4933431K23Rik	6.56151	6.32789	7.2416	7.50121	7.83457	8.00555	6.71033	7.78044	1.07011
Gm37229	8.27663	6.28275	6.28275	8.11063	8.25055	7.68838	6.94738	8.01652	1.06914
Git1	7.25868	6.4193	7.63704	8.256	7.74316	8.52318	7.10501	8.17411	1.06911
Luc7l3	7.79789	6.38708	7.85581	8.28822	8.89469	8.06475	7.34693	8.41589	1.06896
Gm10138	8.91384	7.79659	8.62685	9.95909	9.27566	9.3092	8.44576	9.51465	1.06889
Sptb	8.7104	7.1632	7.6147	9.30333	9.13581	8.24985	7.82943	8.89633	1.0669
Psip1	9.21172	6.59346	9.24957	9.1887	9.17865	9.8857	8.35158	9.41768	1.0661
Sdc1	8.85888	6.24366	7.71239	9.27863	8.58439	8.15012	7.60498	8.67105	1.06607
Rncr4	6.66866	6.22074	6.22074	8.00792	6.66866	7.62636	6.37005	7.43431	1.06427
Fam219b	7.15598	6.522	7.05002	7.70665	8.01131	8.19966	6.90933	7.97254	1.06321
Has3	8.34285	8.56593	8.65468	10.4651	8.85614	9.42546	8.52115	9.58222	1.06107
Gm14798	6.59603	7.3106	7.7621	8.61765	8.53468	7.699	7.22291	8.28378	1.06087
Plin4	8.04587	7.15632	7.35684	8.77193	8.39421	8.57157	7.51968	8.57924	1.05956
Gm20528	8.20964	8.81209	7.84388	9.31586	9.30645	9.42105	8.28854	9.34778	1.05925
Opa3	6.72348	6.16593	7.07964	8.84994	6.72348	7.57155	6.65635	7.71499	1.05864
Adam15	7.35348	7.34172	8.76264	8.35081	9.13988	9.14161	7.81928	8.87743	1.05815
Egfr	6.46216	6.42724	6.42724	7.15109	7.23478	8.1049	6.43888	7.49692	1.05804
Ggnbp1	8.48326	7.09335	6.98983	9.29629	8.08634	8.35363	7.52215	8.57875	1.05661
Ggn	7.71624	7.48595	7.93745	8.7364	8.99564	8.57261	7.71322	8.76822	1.055
Pla2g4e	7.16469	6.51329	6.51329	6.76131	7.64918	8.94576	6.73042	7.78542	1.055
Gm15743	6.43397	6.45543	6.45543	7.77323	7.20659	7.52551	6.44828	7.50178	1.0535
Adnp2	7.55579	6.12219	6.6502	7.92048	8.04028	7.52781	6.77606	7.82952	1.05346
Tti2	8.47887	7.6884	8.63175	9.7599	9.54591	8.65291	8.26634	9.31957	1.05323
Hpf1	7.3653	6.31268	6.31268	8.0807	7.34934	7.7183	6.66355	7.71612	1.05256
Gm26767	6.53106	6.35834	8.22689	8.03504	8.46971	7.76396	7.03876	8.08957	1.05081
Kctd20	6.602	6.2874	7.20112	8.51057	7.37462	7.35748	6.69684	7.74756	1.05072
Gm26764	9.41548	6.24347	7.92591	8.96166	8.82921	8.9434	7.86162	8.91142	1.0498
Tesk2	8.28133	7.29528	7.4958	8.83554	9.00372	8.38193	7.6908	8.7404	1.0496
Gm17949	6.32161	6.56779	6.56779	6.70681	8.26026	7.63787	6.48573	7.53498	1.04925
Sema3f	6.85253	7.0541	7.71932	8.50434	8.12559	8.14076	7.20865	8.25689	1.04825
Gm26545	6.48772	6.40168	6.40168	7.64098	7.76078	7.03374	6.43036	7.4785	1.04814
Kdm1a	8.14289	7.64996	7.91063	9.07152	9.0306	8.74201	7.90116	8.94804	1.04688
Glb1l	8.55239	6.30398	8.6194	8.90114	8.97779	8.73646	7.82526	8.8718	1.04654
C77080	7.28475	6.39323	6.92124	8.14799	6.49617	9.09317	6.86641	7.91244	1.04604
Itgb3bp	6.44286	6.44654	7.66429	8.35143	7.21548	8.12421	6.85123	7.89704	1.04581
Gm7854	8.33687	8.24827	8.09106	9.36927	8.85017	9.59353	8.2254	9.27099	1.04559
Lrrc8dos	6.48033	6.40907	6.40907	6.86553	7.75339	7.81469	6.43282	7.47787	1.04505
Gm15998	8.47832	8.69462	7.29881	9.44124	9.38331	8.781	8.15725	9.20185	1.0446
Iffo1	6.53784	7.36878	6.35156	8.32374	7.31046	7.75718	6.75273	7.79713	1.0444
Gm26885	9.48855	8.51978	9.10192	10.3423	9.60171	10.2991	9.03675	10.0811	1.04431
Inpp5f	8.46364	8.1215	8.12911	9.35356	9.18604	9.30466	8.23808	9.28142	1.04333
Gpr182	7.35683	6.32115	8.00359	8.97004	7.84132	7.99881	7.22719	8.27006	1.04287
Chd7	6.74671	7.75057	7.61142	8.9709	8.01977	8.24657	7.36957	8.41242	1.04285
Gm26981	8.77174	7.69251	7.95318	9.50715	9.37974	8.65703	8.13915	9.1813	1.04216
Rarg	6.59118	6.29822	8.16677	8.24299	7.3638	8.57573	7.01873	8.06084	1.04212
Gm26642	9.43969	8.08229	8.60777	10.1367	9.40784	9.7056	8.70991	9.75004	1.04013
Dnase2b	8.4878	10.4007	6.36857	8.74502	8.45948	11.1728	8.41903	9.45909	1.04007
Ctdnep1	6.47427	6.41514	6.41514	7.62753	7.74733	7.04719	6.43485	7.47402	1.03917
Tle2	6.50426	6.38514	6.38514	7.65752	7.27688	7.45522	6.42485	7.46321	1.03836
Myo18a	8.28061	8.30453	7.96122	9.3793	8.79391	9.4877	8.18212	9.2203	1.03818
Dexi	8.54311	8.66266	6.31327	9.52714	8.22004	8.88566	7.83968	8.87762	1.03794
Kmt2c	6.73358	6.15582	8.02437	8.86005	6.73358	8.43333	6.97126	8.00899	1.03773
Klk13	6.34399	6.54541	6.54541	8.25256	7.11661	7.17747	6.47827	7.51555	1.03728
Gm10143	8.42622	6.43015	7.6479	8.68344	8.3979	8.53403	7.50142	8.53846	1.03703
Gm17077	9.1289	6.36731	7.83604	9.35413	7.79515	9.2928	7.77742	8.81403	1.03661
Nfat5	6.53478	7.37185	7.26834	8.44335	7.80784	8.03229	7.05832	8.09449	1.03617
Orm2	6.57785	6.31155	6.83957	7.26677	7.85091	7.71718	6.57632	7.61162	1.0353
Gm13568	7.45861	7.82725	7.13308	8.17401	8.85331	8.49688	7.47298	8.50807	1.03509
Dnah1	6.48065	6.40875	6.40875	7.16958	7.75371	7.47883	6.43272	7.46737	1.03466
Sptbn5	7.32276	6.35522	6.88323	7.22311	8.17809	8.26167	6.85374	7.88762	1.03389
Tas1r3	8.62276	8.77338	8.1179	9.72144	9.83548	9.05711	8.50468	9.53801	1.03333
1700001K19Rik	6.53639	6.35301	8.22156	7.47609	8.47505	8.25946	7.03699	8.0702	1.03321
Ruvbl2	8.90782	7.21195	8.06327	9.17769	9.08705	9.01184	8.06101	9.09219	1.03118
Gm26825	7.9004	7.30179	6.81258	10.0369	7.37745	7.69019	7.33826	8.36818	1.02992
Gpr68	6.60028	6.28912	7.20283	8.38618	7.87334	6.92118	6.69741	7.7269	1.02949
Fbxo36	6.59757	6.29183	6.29183	7.53726	7.37019	7.36191	6.39374	7.42312	1.02938
Gm26850	7.69256	7.5933	8.91693	9.53689	8.84264	8.9109	8.0676	9.09681	1.02921
H2-T24	7.35986	6.31812	7.53586	8.69775	8.21519	7.38819	7.07128	8.10038	1.0291
Hddc3	7.47343	7.81243	8.86065	9.84788	9.07723	8.30842	8.04884	9.07785	1.02901
Gm7580	6.68571	6.20369	7.1174	8.02497	7.45833	7.60931	6.66893	7.69754	1.0286
Scrib	7.46114	6.21684	7.13055	8.32438	7.44519	8.12329	6.93617	7.96429	1.02811
Aqp3	6.57836	7.32826	6.31104	7.73163	7.85142	7.71666	6.73922	7.76657	1.02735
Morf4l2	6.50029	6.38911	6.91712	7.65356	7.77336	7.45918	6.60217	7.6287	1.02653
Evpl	9.49124	8.5171	9.01314	9.83456	9.96968	10.2964	9.00716	10.0336	1.0264
Gm43915	8.31637	7.85089	9.08844	9.75927	9.03877	9.53526	8.41857	9.44443	1.02586
Hdgf	7.25077	6.4272	8.10965	8.11401	8.64548	8.10487	7.26254	8.28812	1.02558
4933400F21Rik	7.45998	7.23522	7.43574	9.44008	7.44403	8.32187	7.37698	8.40199	1.02501
4930444A19Rik	6.7035	7.79378	8.62404	9.01923	8.88678	8.28978	7.70711	8.73193	1.02482
Pdss1	7.78902	6.39595	7.30966	7.83271	8.4321	8.3024	7.16488	8.18907	1.02419
Gtf2ird1	7.23963	6.43835	6.43835	7.95503	7.72411	7.50843	6.70544	7.72919	1.02375
Greb1l	6.50238	6.38703	7.30074	8.524	7.275	7.4571	6.73005	7.75203	1.02199
Prkcz	7.3812	6.29677	7.21049	8.61425	7.36525	7.97444	6.96282	7.98465	1.02182
Mllt6	6.58045	6.30895	8.17751	8.36635	7.35307	8.41283	7.0223	8.04408	1.02178
Samd4b	7.75428	6.43069	6.43069	7.61198	7.73177	8.33714	6.87189	7.89363	1.02174
Casz1	7.64698	9.2314	8.34641	9.4913	9.25078	9.54773	8.40826	9.42994	1.02167
Sema4d	6.61641	7.29022	6.27299	7.30533	8.26032	7.67861	6.72654	7.74809	1.02155
AW046200	7.23868	7.45652	6.43929	8.35868	7.72317	8.11696	7.04483	8.06627	1.02144
Gm6598	8.30694	6.54943	6.54943	7.99179	8.52325	7.95505	7.13527	8.1567	1.02143
4933429H19Rik	7.51395	6.16403	7.84647	8.747	7.99844	7.84169	7.17482	8.19571	1.02089
Usp33	6.52878	7.37784	6.36062	7.86804	8.46744	6.99268	6.75575	7.77605	1.0203
Zfp46	6.4051	6.4843	6.4843	7.09402	7.17772	8.16197	6.4579	7.4779	1.02
Rad54l	8.62098	8.55196	8.78383	9.90201	9.96602	9.14732	8.65226	9.67178	1.01953
Aamp	6.28874	6.60066	6.60066	6.97766	7.5618	8.00629	6.49669	7.51525	1.01856
E130317F20Rik	6.60888	6.28052	6.28052	8.2607	6.60888	7.3506	6.38997	7.40673	1.01675
Fam214b	6.47145	6.41795	6.41795	7.62471	7.24407	7.48803	6.43579	7.45227	1.01648
Junos	8.03363	7.75922	9.1641	10.2879	9.13044	8.58381	8.31898	9.33405	1.01507
2010016I18Rik	7.47701	7.21819	6.72898	8.02769	8.33234	8.10742	7.14139	8.15582	1.01442
Nfe2l1	8.28841	8.29673	7.95341	9.17833	9.01081	9.39146	8.17952	9.19353	1.01401
Pfkfb2	7.45647	7.23873	7.13521	9.3008	7.94096	7.62712	7.27681	8.28963	1.01282
Luzp1	7.22047	6.45751	6.98552	7.93588	7.20451	8.56139	6.88783	7.90059	1.01276
Gsto2	6.48798	6.40142	6.40142	6.48798	7.76104	8.07908	6.43027	7.4427	1.01243
Gm37648	7.50278	8.52458	7.64392	8.50011	9.59691	8.60767	7.89043	8.90156	1.01113
1700034H15Rik	7.91098	6.27399	7.49174	8.26722	7.88847	8.5515	7.22557	8.23573	1.01016
Fkbp15	6.48635	7.42028	6.40305	8.27225	7.25897	7.80867	6.76989	7.77996	1.01007
Nrip1	6.42152	6.46788	6.99589	7.57478	7.19414	8.14554	6.62843	7.63816	1.00972
Ppfia1	6.74791	6.14149	7.82394	7.90117	8.02097	7.81915	6.90445	7.91377	1.00932
Eif3b	7.50216	8.20158	8.3571	9.34648	9.28855	8.45333	8.02028	9.02945	1.00918
Baz2a	8.35388	7.22273	8.64365	9.84692	8.62255	8.7779	8.07342	9.08246	1.00904
Gm44618	8.92275	10.0064	8.07247	10.6558	8.68266	10.6896	9.00054	10.0093	1.00881
Wdr54	10.8198	9.05817	10.2514	11.0422	10.9733	11.1382	10.0431	11.0512	1.0081
Gm15624	7.43787	7.25733	8.67825	9.41796	8.83257	8.14656	7.79115	8.79903	1.00788
Gm26790	6.68736	7.80992	7.67077	8.59593	7.96042	8.63452	7.38935	8.39696	1.00761
Rassf7	6.69551	6.19389	7.1076	7.08071	8.33942	7.59951	6.66567	7.67321	1.00754
Zscan26	6.4238	6.4656	6.4656	6.809	7.19642	8.37206	6.45167	7.45916	1.00749
Atp9a	6.40337	6.48603	7.39974	7.74263	7.67644	7.89165	6.76305	7.77024	1.00719
Arih1	7.82382	6.36115	8.2297	8.93004	8.4669	8.03881	7.47156	8.47859	1.00703
Gm13362	8.53801	6.31837	7.53611	8.97282	8.21494	8.22482	7.46416	8.47086	1.0067
Akap8	6.537	6.3524	6.3524	7.69027	6.537	8.03006	6.41393	7.41911	1.00518
Duoxa1	6.42283	6.46657	6.46657	7.57609	7.69589	7.09863	6.45199	7.45687	1.00488
Lmtk2	7.29716	6.38082	6.90883	7.66185	8.15249	7.78644	6.86227	7.86692	1.00465
Oplah	7.35925	6.31872	7.53647	8.8864	7.3433	7.99639	7.07148	8.07536	1.00388
Map4k3	6.64746	6.24194	7.15565	7.98671	7.42008	7.64756	6.68169	7.68479	1.0031
Notch1	9.05765	6.25512	9.00899	8.85848	9.51699	8.95505	8.10725	9.11017	1.00292
Paip2b	6.57785	6.31156	7.22527	7.51754	8.22175	7.38163	6.70489	7.70698	1.00209
Actg1	6.32354	6.56587	6.56587	7.66279	7.5966	7.19792	6.48509	7.48577	1.00068
Ubxn6	9.29887	7.03112	7.88245	9.35851	8.81415	9.04018	8.07081	9.07095	1.00013
Serbp1	7.36974	6.30824	7.99068	7.73443	8.51982	8.41212	7.22289	8.22212	0.999234
Gm16794	8.48485	6.37153	8.24008	8.83359	8.45653	8.804	7.69882	8.69804	0.999222
AV039307	6.55899	6.33041	7.24412	8.06297	7.33161	7.73603	6.71117	7.71021	0.999031
Soat1	6.46664	6.42276	6.42276	6.46664	7.7397	8.10042	6.43739	7.43559	0.998203
Usp21	6.52571	6.36369	6.36369	9.35775	6.52571	6.36369	6.4177	7.41572	0.998021
Igf1r	6.61	6.2794	8.14795	7.76327	7.88306	8.38328	7.01245	8.00987	0.99742
Tubb5	7.61357	6.5714	8.60477	8.80101	7.59107	9.38851	7.59658	8.59353	0.996951
C030005K06Rik	8.20514	7.96213	8.03669	9.30383	8.71844	9.17136	8.06798	9.06454	0.996554
Gm26596	7.85761	8.35312	8.19591	9.62295	8.74532	9.02729	8.13555	9.13186	0.99631
Plscr3	7.18747	7.72769	7.38437	8.69146	8.46054	8.1344	7.43318	8.4288	0.995621
H2-Ab1	7.25903	6.41894	6.94696	8.37903	7.74352	7.48902	6.87498	7.87052	0.995545
Fkbp14	7.09315	6.58483	6.58483	7.64383	7.94848	7.6549	6.75427	7.74907	0.994803
Cnih2	6.67708	7.22955	8.52774	8.01633	8.61573	8.78472	7.47812	8.47226	0.99414
Gcn1l1	6.68564	6.20376	7.8862	8.18963	7.9587	7.60938	6.9252	7.91924	0.994035
Gm26720	8.68052	8.20162	8.04441	9.41592	9.10592	9.38478	8.30885	9.30221	0.993358
Cst6	6.40544	6.48396	6.48396	7.55871	7.6785	7.11602	6.45779	7.45108	0.993289
Gm10129	10.7206	9.99717	8.81216	11.1512	10.6125	10.7442	9.8433	10.836	0.992683
mt-Rnr1	7.66022	6.89916	8.11691	8.47325	8.17352	9.00304	7.55876	8.54994	0.991172
Fnbp1	7.2058	6.47218	7.0002	8.32579	6.41722	8.90466	6.89272	7.88256	0.989831
Fa2h	6.49081	6.39859	6.39859	6.49081	7.26343	8.50247	6.42933	7.4189	0.989572
Sgtb	6.33354	6.55587	6.55587	8.11943	7.10616	7.18792	6.48176	7.47117	0.989415
Ddx54	8.1914	6.36798	7.83671	8.42999	8.46007	8.47186	7.46536	8.45398	0.988613
Hic1	6.51774	6.37166	6.89967	8.02173	7.29036	7.44173	6.59636	7.58461	0.988252
Eif2d	9.34402	7.9945	8.62485	10.2685	9.10394	9.55316	8.65446	9.64187	0.987406
Chd4	8.09331	7.10888	8.93709	8.81937	9.37271	8.90877	8.04643	9.03362	0.987189
Krt6b	8.67428	8.45402	6.42826	8.86293	8.10504	9.54875	7.85219	8.83891	0.986718
Gm10644	9.67871	8.006	10.1335	10.6691	10.0454	10.0629	9.27275	10.2591	0.986381
Ppard	7.77525	6.40972	6.40972	7.98366	7.75274	7.81535	6.8649	7.85058	0.985684
U2af2	6.50217	6.38723	7.30094	8.41074	7.27479	7.45731	6.73012	7.71428	0.984164
Irgq	6.63907	6.25033	6.25033	7.02427	7.41169	7.65595	6.37991	7.36397	0.984063
Stx19	7.17959	6.49839	6.49839	6.77621	8.78339	7.56847	6.72546	7.70936	0.9839
C530050E15Rik	6.49233	6.39707	6.39707	8.27822	6.49233	7.46715	6.42883	7.41257	0.983742
Clic1	6.43583	6.45357	6.98158	7.5891	7.70889	7.52365	6.62366	7.60721	0.98355
Gm11457	7.87006	7.33214	8.49619	9.27687	9.14946	8.22137	7.89946	8.88256	0.983104
Rarb	7.42314	6.25484	7.72356	8.13855	8.27847	7.9325	7.13385	8.11651	0.982659
Gm17334	7.34302	7.35219	7.24867	9.32311	7.8275	7.74058	7.31462	8.29706	0.982439
Csnk1g2	7.84733	6.33764	6.86565	7.49146	8.49042	8.0153	7.01687	7.99906	0.982184
Safb	7.35941	7.33579	8.63398	9.46359	8.21474	8.59608	7.77639	8.75814	0.981743
Nrf1	6.62014	6.26926	6.26926	7.30907	7.8932	6.90132	6.38622	7.36786	0.981641
Hectd1	6.34246	6.54694	7.76468	7.99428	7.98637	7.61702	6.88469	7.86589	0.981193
9130023H24Rik	6.59331	7.31332	7.51384	8.09729	7.86637	8.39997	7.14016	8.12121	0.981056
Mef2d	6.83894	6.05046	8.23174	8.49076	7.61156	7.95692	7.04038	8.01974	0.979364
Pgam2	7.38314	7.31206	7.20855	8.24638	7.86763	8.72731	7.30125	8.28044	0.97919
Pdzd11	6.49728	6.39212	6.39212	7.65055	6.49728	8.06978	6.42717	7.40587	0.978697
mt-Nd4	11.1921	9.81481	10.9064	11.4776	11.4349	11.9356	10.6378	11.616	0.978271
Gps2	6.678	6.2114	6.73942	7.83126	7.45062	7.28148	6.54294	7.52112	0.978181
Ptma	8.45541	7.71185	7.97252	9.41833	8.42934	9.22446	8.0466	9.02404	0.977445
Dap3	9.16151	7.75914	9.08278	10.3615	9.13052	9.44351	8.66781	9.64517	0.977361
A730081D07Rik	8.70928	6.1471	8.46252	9.14409	8.38621	8.71949	7.77296	8.74993	0.976967
4732487G21Rik	7.81511	7.38709	8.23841	8.17135	9.25657	8.94226	7.81354	8.79006	0.976523
Tarbp1	7.11519	6.56279	6.56279	7.8306	7.09923	8.24045	6.74692	7.72343	0.976506
Junb	7.23324	7.46197	7.66249	8.84645	7.71772	8.72225	7.45256	8.42881	0.976245
Baiap3	7.33277	6.34521	7.56295	8.56582	8.1881	7.41528	7.08031	8.0564	0.976093
4931406C07Rik	6.4955	6.39391	7.30762	7.18442	8.1394	7.79953	6.73234	7.70778	0.975444
Kif3c	6.58565	7.91163	7.77247	8.08964	8.52431	8.58126	7.42325	8.3984	0.975149
Gm15759	10.1171	9.25494	6.96825	9.53725	9.01815	10.7093	8.78009	9.7549	0.974816
1810062O18Rik	8.47249	7.40111	8.25244	9.06541	8.89789	9.08382	8.04201	9.01571	0.973696
Crtc2	6.6977	6.1917	6.1917	8.03696	6.6977	7.26178	6.36037	7.33215	0.971778
Gm19667	7.35001	6.32797	7.54571	7.50113	8.20534	8.43185	7.07456	8.04611	0.971542
4930517G19Rik	8.76637	7.10723	8.52815	9.11511	9.53642	8.6624	8.13392	9.10465	0.970729
Gm26620	6.38556	6.50385	7.03186	8.03737	6.38556	8.4103	6.64042	7.61108	0.970655
Cacna1d	7.58772	7.69814	7.00397	7.73884	8.44305	9.01574	7.42994	8.39921	0.969269
Hnrnpa1	6.55541	7.35121	6.862	6.94061	8.49407	8.24044	6.92288	7.89171	0.968832
Gm20731	8.33774	7.82953	8.65979	9.87925	9.06013	8.79404	8.27568	9.24447	0.96879
Fastk	9.06498	8.06333	9.8713	10.4752	10.0998	9.32981	8.99987	9.96827	0.968406
Kmt5a	6.65742	6.23198	7.44972	8.44332	6.65742	8.13843	6.77971	7.74639	0.966685
Setd1b	8.0105	7.19169	8.20784	8.93912	9.2899	8.08092	7.80334	8.76998	0.966638
Ephb6	6.84943	7.0572	6.95369	8.18868	7.62205	7.94643	6.95344	7.91905	0.965614
Cnfn	6.496	6.3934	6.3934	7.18493	6.496	8.49728	6.4276	7.39274	0.965135
Apeh	6.55267	6.33673	6.33673	6.55267	7.82573	7.74235	6.40871	7.37358	0.964874
Gm26550	9.64703	9.51093	7.62687	10.0791	9.61397	9.98541	8.92828	9.89282	0.964549
Mid1ip1	6.40524	6.48416	7.01218	7.5585	7.6783	7.55424	6.63386	7.59701	0.963154
Gm44759	7.61074	8.09299	8.24851	9.38207	8.46607	8.99272	7.98408	8.94695	0.96287
Slc43a2	7.63876	7.05644	8.22049	8.87181	8.78884	8.14309	7.63856	8.60125	0.962686
9230102O04Rik	7.37559	6.30238	7.21609	7.27594	8.52567	7.98005	6.96469	7.92722	0.96253
Lrfn4	7.24409	6.43389	8.11633	8.24141	7.72858	8.7114	7.26477	8.22713	0.96236
Gtf3c1	6.59205	7.90524	7.5151	7.9313	8.23595	8.72983	7.33746	8.29903	0.961566
Gm15894	6.53278	6.35662	8.22517	8.65924	7.3054	8.03428	7.03819	7.99964	0.96145
Gm20529	6.50249	6.38691	7.30062	8.00647	7.27511	7.79253	6.73001	7.69137	0.961363
Sh3gl1	7.32028	6.35769	7.82642	8.03569	8.92409	7.42777	7.16813	8.12918	0.961051
Adcy3	7.84525	7.35695	8.20827	9.03269	8.48833	8.7722	7.80349	8.76441	0.960917
4930470G03Rik	9.20518	8.94434	9.94131	11.2489	10.0298	9.692	9.36361	10.3236	0.959954
Krt16	8.91325	8.60873	6.58297	8.43289	9.04346	9.50845	8.03498	8.99493	0.959952
Gm44207	9.02601	7.85613	8.84313	9.95179	9.45141	9.20139	8.57509	9.53486	0.959774
Ptms	9.8547	7.55836	9.69188	10.371	10.2907	9.3215	9.03498	9.99438	0.959406
Wrap73	7.34473	6.33324	7.55099	9.03917	7.32878	7.73887	7.07632	8.0356	0.959281
Gm26781	7.91925	7.8736	6.79374	8.53225	8.56233	8.3696	7.52886	8.48806	0.959199
Aimp1	6.46798	6.42143	6.42143	7.62124	6.46798	8.09909	6.43694	7.3961	0.959159
Fcgbp	6.66615	6.22325	6.22325	6.66615	6.66615	8.65573	6.37088	7.32934	0.958457
Gm28529	8.66773	6.18865	8.84476	9.46942	8.63941	8.46616	7.90038	8.85833	0.957953
Gm26762	11.123	10.0208	9.61882	11.7613	11.1384	10.7367	10.2542	11.2121	0.957936
Cbarp	9.17116	7.93294	8.0075	9.67722	8.95672	9.35133	8.37053	9.32842	0.957891
Dync1li2	6.5543	6.3351	6.86312	8.05828	6.5543	8.01277	6.58417	7.54178	0.957608
Gm16726	8.66727	6.18911	7.87155	9.33319	7.97335	8.29299	7.57598	8.53318	0.9572
6530409C15Rik	9.0296	7.68083	9.00447	9.92933	8.99974	9.65736	8.57163	9.52881	0.957178
Sh3d21	7.98031	6.20466	7.4224	8.90894	7.9578	7.61028	7.20246	8.15901	0.95655
Krt27	6.6632	6.2262	6.2262	6.6632	6.6632	8.65868	6.37187	7.32836	0.956491
B130046B21Rik	10.3207	7.65988	9.06476	10.4607	9.57443	9.87926	9.0151	9.97148	0.956381
Actr3	6.46006	6.42934	7.34305	8.36863	7.23268	7.49942	6.74415	7.70024	0.956094
Sun2	6.4653	6.4241	7.33782	7.15422	8.1092	7.82973	6.74241	7.69772	0.955312
Hoxd3os1	8.11464	7.08756	8.72644	9.93194	8.09213	8.77027	7.97621	8.93145	0.955235
Cept1	6.50479	6.38461	6.38461	7.84405	6.50479	7.79023	6.42467	7.37969	0.955018
Rprl3	6.63526	6.25414	6.25414	9.11827	6.63526	6.25414	6.38118	7.33589	0.954708
BC106179	7.65695	7.54524	6.52802	8.38301	8.00529	8.20568	7.2434	8.19799	0.95459
Rchy1	6.49873	6.39067	6.91868	7.43843	7.77179	7.46075	6.6027	7.55699	0.954294
Klhdc10	6.5807	6.30871	6.83672	7.52039	7.35332	7.71433	6.57537	7.52934	0.953971
Gm16229	9.65253	7.16986	9.38483	10.4638	9.75177	8.85258	8.73574	9.68937	0.953633
Rnf213	9.22142	7.29202	8.82603	9.91842	9.18958	9.09191	8.44649	9.39997	0.953476
Tiam2	6.70252	6.18688	6.18688	7.64222	7.47514	6.81894	6.35876	7.3121	0.953338
B4galt3	8.20717	6.35221	7.82094	8.76138	8.72047	7.75783	7.46011	8.41323	0.953122
Eno4	6.59492	6.29448	6.29448	7.74818	7.36754	6.92654	6.39463	7.34742	0.952791
Tmem126a	6.85885	6.03055	7.71299	7.24405	8.50276	7.70821	6.86747	7.81834	0.950875
Unc45a	6.65968	6.22972	7.14343	7.04488	7.93274	7.90738	6.67761	7.62834	0.950724
Rnf26	6.38618	6.50322	7.03124	7.53944	7.65924	7.5733	6.64021	7.59066	0.950447
Gm10197	8.26595	7.31066	7.20714	8.99776	8.23988	8.39731	7.59458	8.54498	0.950398
Pigq	6.59528	7.31135	6.29412	6.98048	7.86834	8.20058	6.73358	7.68313	0.949549
4930535I16Rik	6.35104	6.53836	7.75611	8.25961	7.6241	7.60844	6.88184	7.83072	0.948882
Mpi	6.63494	6.25446	7.4722	7.9742	7.90801	7.32453	6.7872	7.73558	0.948379
5830408C22Rik	7.84211	6.34286	6.87087	8.33244	7.31916	8.24931	7.01861	7.96697	0.948357
Zfp598	8.63477	6.46778	7.38149	7.92561	8.36028	9.04017	7.49468	8.44202	0.947342
Fzd7	6.50125	6.38815	6.38815	6.88646	7.77432	7.45822	6.42585	7.373	0.947149
Sh2b2	6.60112	6.28828	6.81629	8.25294	7.37374	6.92034	6.56856	7.51567	0.947108
Slc26a10	7.89297	6.292	6.82001	8.3833	8.53606	6.92405	7.00166	7.94781	0.946146
Pmel	6.56171	7.34491	7.54543	8.34761	8.20562	7.73331	7.15069	8.09551	0.944827
Rb1	7.94627	7.25592	7.70743	8.77716	8.29461	8.67117	7.63654	8.58098	0.944442
Gm10390	9.45587	7.36653	8.38267	9.54711	9.11507	9.37558	8.40169	9.34592	0.944229
Hdac5	7.43562	6.24236	7.71108	8.15103	7.9201	8.14881	7.12969	8.07331	0.943627
Gramd4	7.49598	7.19922	6.18199	9.40979	6.70741	7.58762	6.95907	7.9016	0.942537
Il16	6.57796	7.32866	7.78017	7.91722	7.85102	8.74392	7.22893	8.17072	0.941787
Zdhhc3	6.43459	6.45482	6.45482	7.37428	7.70765	7.08687	6.44807	7.3896	0.941528
Alkbh5	7.25923	6.41875	6.41875	8.12247	6.47065	8.32521	6.69891	7.63944	0.940531
Zfp740	7.32531	6.35266	8.03511	8.32264	8.18064	8.03033	7.2377	8.17787	0.940173
Xab2	9.06494	8.65116	7.50633	8.97826	9.7345	9.32985	8.40748	9.34754	0.940062
Idh3b	6.51445	6.37495	6.37495	6.51445	7.28707	8.2814	6.42145	7.36098	0.939525
Ypel1	8.82057	7.64369	8.88124	10.0651	9.03688	9.06208	8.4485	9.38802	0.939519
Mien1	8.79506	8.08708	6.97503	8.4799	9.01136	9.1818	7.95239	8.89102	0.938635
Coq5	6.4882	6.4012	6.4012	6.8734	7.76127	7.47127	6.4302	7.36865	0.938449
Prox2	9.01769	7.69273	8.26613	9.20634	9.37952	9.20534	8.32552	9.26373	0.938216
Axl	7.47321	6.20477	7.88722	8.81109	7.95769	7.61039	7.1884	8.12639	0.937994
Gm9725	9.75607	8.66266	8.36452	10.2309	10.192	9.16959	8.92775	9.86417	0.936416
Rplp0	7.3737	6.30428	7.52203	7.27405	8.52377	8.21074	7.06667	8.00285	0.936184
Clock	7.25555	6.42243	8.10488	8.37554	8.11088	8.10009	7.26095	8.1955	0.934553
Fbxo22	6.50572	6.38368	6.38368	6.50572	7.77878	7.7893	6.42436	7.35793	0.933573
E330011O21Rik	6.28448	6.60493	6.60493	7.22417	7.0571	8.01055	6.49811	7.4306	0.932496
Prkch	7.78532	6.39965	6.92767	7.64301	7.76281	8.50353	7.03755	7.96979	0.93224
Pkm	7.61947	6.5655	7.09352	8.23247	7.59696	8.24316	7.09283	8.0242	0.93137
Thumpd3	7.68356	6.50141	6.50141	7.54126	8.0319	7.90703	6.89546	7.82673	0.93127
Rin3	6.48061	6.40879	6.40879	8.13243	6.48061	7.47886	6.43273	7.36397	0.93124
Msn	6.46804	7.43859	7.89009	8.69223	8.40669	7.49144	7.26557	8.19679	0.931216
Gm17029	10.3578	8.13151	9.11851	10.3707	10.4082	9.62248	9.20261	10.1338	0.93119
Zc3h4	6.68885	7.21778	8.23392	9.09064	7.96191	7.87821	7.38018	8.31025	0.930072
2810039B14Rik	6.48402	6.40538	7.62313	8.13583	8.12792	7.03744	6.83751	7.76707	0.929557
Gm18422	6.61666	6.27274	7.74146	7.95592	8.55532	6.90479	6.87695	7.80534	0.92839
Bet1l	7.40263	7.29257	7.74407	8.11804	8.25796	8.84774	7.47976	8.40791	0.928156
Gm13748	6.58111	7.91617	7.222	7.27004	8.22502	9.00822	7.23976	8.16776	0.928
Gm15886	10.6688	9.01598	9.60182	11.2166	10.4916	10.3526	9.76219	10.6869	0.92475
Ago1	6.72159	6.16781	8.03636	8.63016	7.49421	7.57343	6.97525	7.89927	0.924016
Nt5e	6.43711	6.4523	6.98031	8.34568	7.20973	7.08435	6.62324	7.54659	0.923348
0610009E02Rik	9.49713	9.1995	9.01185	10.3224	10.0265	10.1278	9.23616	10.1589	0.922741
Grhl3	6.48121	7.42542	7.3219	7.63447	7.25383	9.10813	7.07618	7.99881	0.922633
Gm16234	6.51834	6.37107	6.89908	8.02232	8.16224	6.37107	6.59616	7.51854	0.922382
Gm26536	7.39318	7.89268	8.60021	9.71748	8.54326	8.38868	7.96202	8.88314	0.921113
Paxx	8.21099	6.3484	7.81712	8.3269	8.18491	8.62591	7.45884	8.37924	0.920405
Slco2a1	6.44699	6.44242	6.97043	7.38668	7.72005	7.51249	6.61994	7.53974	0.919797
4731419I09Rik	10.9616	9.30784	9.60555	11.5392	11.2421	9.85231	9.95834	10.8779	0.919556
Smap1	6.43128	6.45812	6.45812	7.37098	7.2039	7.5282	6.44917	7.36769	0.918518
Gli1	6.54286	6.34654	6.34654	8.32876	7.31548	6.34654	6.41198	7.33026	0.918281
Gm14441	6.48209	6.40731	6.40731	6.48209	7.25471	8.31377	6.43224	7.35019	0.91795
Gm16325	6.37972	6.50968	7.03769	7.88371	7.65279	7.14173	6.64236	7.55941	0.917045
Ppp4r3a	6.35769	6.53171	6.53171	8.00951	7.63075	6.53171	6.4737	7.39066	0.916953
Cabyr	6.59272	6.29668	7.2104	7.28164	7.86578	7.70231	6.69993	7.61658	0.916643
Gm31166	10.0049	9.62356	7.7395	10.2774	9.63364	10.2057	9.12264	10.0389	0.916254
Egr3	6.44708	6.44232	6.44232	7.78634	7.2197	7.07438	6.44391	7.36014	0.916232
Erp29	10.8095	10.3767	9.35722	10.8928	11.2947	11.1033	10.1811	11.0969	0.915823
Plin2	6.44886	7.45777	6.96856	7.38855	8.38751	7.84617	6.95839	7.87408	0.915682
Dzip1l	6.55271	6.33669	6.86471	7.70597	7.82577	6.96875	6.5847	7.50016	0.915462
Padi4	6.45357	6.43583	6.43583	6.83877	7.72663	7.50591	6.44174	7.3571	0.915362
Phldb3	6.61743	6.27197	7.48972	7.95668	6.61743	8.54949	6.79304	7.70787	0.914826
S100a16	6.34127	6.54813	6.54813	6.34127	7.61433	8.22579	6.47918	7.3938	0.91462
C1qa	6.46682	8.03046	6.42258	8.86861	7.73988	7.05464	6.97329	7.88771	0.914421
C1galt1	6.52107	6.36833	6.89634	7.46077	7.29369	7.77395	6.59525	7.50947	0.914223
Shisa3	7.7855	6.39947	6.92748	7.6432	8.13384	8.07713	7.03748	7.95139	0.913907
Gripap1	7.81986	6.36511	6.89312	8.74849	7.29691	7.77073	7.02603	7.93871	0.91268
Incenp	6.64107	6.24833	6.24833	7.58077	7.41369	6.88039	6.37924	7.29161	0.91237
C630004M23Rik	8.13582	6.42357	6.42357	8.48746	7.7389	7.49364	6.99432	7.90667	0.912351
Nfib	7.27739	7.41781	6.9286	7.42851	8.42747	8.50447	7.20793	8.12015	0.912213
Gm28536	8.59189	7.28171	8.5799	9.92873	8.56357	8.69696	8.15117	9.06309	0.911918
Gm15354	7.79142	6.39355	6.39355	8.51748	6.49585	8.3	6.85951	7.77111	0.911604
Gsk3b	7.96535	6.21962	8.08817	8.79624	8.31368	7.89729	7.42438	8.33574	0.911355
Lonp1	7.37654	6.30144	7.77016	7.74123	8.23187	8.20789	7.14938	8.06033	0.910949
Cdh1	7.57613	6.60884	6.60884	8.06646	8.21921	7.2409	6.93127	7.84219	0.910919
Tesc	6.6374	6.252	6.252	7.5771	6.6374	7.65762	6.38047	7.29071	0.910239
mt-Co3	7.96505	6.21992	7.68865	8.00874	7.94254	8.65239	7.29121	8.20122	0.910019
Zfp276	6.25915	6.63025	7.15826	8.48335	7.03177	7.2623	6.68255	7.59248	0.909921
Tor1aip1	8.84077	6.0156	7.23335	9.82481	6.8738	8.11948	7.36324	8.2727	0.909455
H2afy	7.82038	7.38182	8.39796	8.9266	8.46346	8.93699	7.86672	8.77568	0.908962
Gm15347	8.94191	7.17786	8.34191	9.43115	8.66742	9.08612	8.15389	9.06156	0.907668
Ggct	6.54016	6.34925	6.34925	7.22908	7.31278	7.41932	6.41288	7.32039	0.907511
Esrp2	8.24551	8.77622	6.85317	8.28919	9.34232	8.96574	7.9583	8.86575	0.90745
Camsap3	6.624	6.2654	7.73412	7.77727	7.89707	7.67102	6.87451	7.78178	0.907276
Gm9910	8.04795	6.51144	7.72918	8.50443	8.31662	8.1891	7.42952	8.33671	0.907193
Clptm1	6.51044	6.37896	6.90698	7.45013	7.28306	7.78459	6.59879	7.50593	0.907132
4933416M07Rik	7.55593	7.13927	7.59077	9.77436	8.04042	7.19212	7.42866	8.33563	0.906978
Pgap2	7.3923	6.28568	7.7544	8.91944	7.87678	7.35576	7.14413	8.05066	0.906535
Cideb	8.204	6.35538	7.8241	8.66048	7.80708	8.63289	7.46116	8.36682	0.905658
Prkcz2	7.82501	6.35996	8.0424	8.43802	8.4681	8.03762	7.40912	8.31458	0.905453
Abat	6.27422	6.61518	6.61518	7.92604	7.04684	7.24723	6.50153	7.40671	0.90518
Gm12531	6.40585	6.48355	7.70129	7.09478	8.04976	8.16121	6.86357	7.76858	0.905017
Naf1	6.47654	6.41286	7.63061	7.16546	7.7496	8.31932	6.84	7.74479	0.904791
Pard3	7.33126	7.9546	7.26043	8.32858	8.48134	8.4506	7.51543	8.42017	0.904743
Ccdc157	7.20374	6.47423	7.94296	8.43679	8.35382	7.54431	7.20698	8.11164	0.904664
Prkag2os1	6.61131	6.27809	6.8061	8.1153	7.38393	6.91015	6.56517	7.46979	0.904623
Mcl1	9.39757	6.26138	8.12994	9.39669	8.27192	8.83378	7.92963	8.83413	0.9045
Szrd1	7.22535	6.45262	6.45262	7.77603	7.2094	7.85824	6.7102	7.61456	0.904359
Gm45479	7.50684	6.17114	7.08485	7.87153	8.36217	7.24121	6.92094	7.82497	0.904029
Gm16121	6.54816	6.34124	6.86926	7.23709	7.82122	7.41132	6.58622	7.48988	0.903656
Sorcs2	6.54431	6.34509	8.02754	7.484	8.72759	7.41517	6.97231	7.87559	0.903274
Dnajb3	7.42449	7.86137	6.7815	8.1399	8.27982	8.35737	7.35579	8.25903	0.903242
Ppp2r5e	7.32235	6.35562	6.88364	8.03776	7.80684	7.4257	6.85387	7.75677	0.902895
Lrrc41	6.512	6.3774	6.3774	8.01598	6.512	7.44748	6.42227	7.32515	0.902888
Pkd2l2	9.31185	7.95499	8.66252	9.89014	9.27933	9.46759	8.64312	9.54569	0.902568
Flad1	7.82828	6.35669	7.57444	7.87197	7.80577	8.78917	7.25314	8.15563	0.902499
Gm28198	9.83083	8.72066	9.19677	10.3321	10.134	9.98919	9.24942	10.1518	0.902373
Gm35808	6.6845	8.23067	7.42265	8.81096	8.62315	7.61053	7.44594	8.34821	0.902274
Gm20416	6.75367	7.15295	7.81818	8.66224	7.52629	8.23961	7.2416	8.14271	0.901114
Wwc1	6.56912	6.32028	7.23399	7.25805	7.84218	7.7259	6.7078	7.60871	0.900912
Ralgapa2	6.4896	6.3998	6.3998	7.82886	7.76266	6.3998	6.42973	7.33044	0.900706
Gm44148	6.59044	6.29896	6.29896	7.92969	6.59044	7.36904	6.39612	7.29639	0.900269
Mast1	9.83283	8.85613	9.70389	10.5749	9.94599	10.5724	9.46428	10.3644	0.900155
Gm37563	8.00843	6.55095	8.58432	8.65417	8.73083	8.45741	7.71457	8.61413	0.899566
Gm26899	11.2945	9.40104	10.0991	11.7015	10.9677	10.824	10.2649	11.1644	0.899494
1600020E01Rik	6.44776	6.44164	6.96966	7.38746	8.09167	7.0737	6.61969	7.51761	0.897921
Prdx2	6.50413	6.38527	6.38527	8.00811	6.50413	7.45535	6.42489	7.32253	0.897639
A630072L19Rik	8.03663	7.16556	8.18171	9.63382	8.38497	8.05479	7.79463	8.69119	0.896557
Avpr2	8.15367	7.42294	7.87444	9.87426	7.75675	8.50959	7.81702	8.71353	0.896517
Nectin2	6.41735	6.47205	6.47205	7.75661	7.18997	7.10411	6.45382	7.35023	0.896412
Gm28410	6.50683	6.38257	6.38257	6.89203	7.27945	7.78819	6.42399	7.31989	0.895903
Epn3	6.4431	6.44631	7.36002	7.59636	7.21572	8.12397	6.74981	7.64535	0.895542
Dtx1	6.65236	7.25427	6.76506	7.59205	7.42498	8.34093	6.89056	7.78598	0.895422
Catsper1	6.6731	6.2163	6.2163	7.0583	7.44572	7.28637	6.36857	7.26347	0.894902
Trim72	6.42268	6.46672	6.46672	6.80788	7.69575	7.53679	6.45204	7.34681	0.894769
Gm13063	7.20532	7.48989	7.38637	8.32531	8.06065	8.37912	7.36052	8.25502	0.894499
Ccnl1	7.40279	7.29241	7.49293	8.1182	8.7975	7.95285	7.39604	8.28951	0.893471
Gm44570	7.49572	7.19948	7.65098	8.0464	7.98021	8.99937	7.44873	8.34199	0.893264
Gm21057	7.60614	7.08906	7.94038	9.21936	7.59019	8.50431	7.5452	8.43795	0.892756
Lgals2	6.56442	6.32498	8.00743	7.50411	7.83748	8.23144	6.96561	7.85768	0.892067
Tab1	6.5154	6.374	6.374	7.20433	7.28802	7.44408	6.42113	7.31214	0.891007
Tbl2	6.48384	6.40557	6.40557	7.17276	7.7569	7.03762	6.43166	7.32243	0.890771
Ephb2	7.5711	7.71476	9.58775	9.4849	9.51955	8.53935	8.2912	9.18127	0.890067
Acap1	7.88034	7.32185	8.338	8.80897	8.52343	8.87702	7.84673	8.73647	0.889741
Rnf208	6.59355	6.29585	7.20956	7.53325	7.86661	7.36593	6.69965	7.5886	0.888941
Gm37945	6.63188	6.25752	6.25752	7.01708	6.63188	8.16397	6.38231	7.27098	0.888674
Trpm5	6.51339	6.37602	6.90403	8.1652	7.28601	7.00807	6.59781	7.48643	0.888616
Rps7	6.34353	6.54587	6.54587	7.03245	7.11615	7.9515	6.47843	7.3667	0.888273
Akap9	8.36033	7.21628	7.66778	9.17336	7.96341	8.77145	7.74813	8.63607	0.887942
Gins2	10.2233	9.66874	9.79376	11.2429	10.4616	10.6427	9.89526	10.7824	0.887174
Mapkapk2	7.32297	7.37223	7.26872	8.55602	7.80746	8.26146	7.32131	8.20831	0.887006
Myo19	7.19931	6.47866	6.47866	7.74999	7.18336	7.88428	6.71888	7.60588	0.886999
Vcl	7.24866	6.42932	7.34303	8.1119	7.73315	7.83494	7.007	7.89333	0.886327
Tmem184b	6.40197	6.48743	6.48743	7.74123	7.17459	7.11949	6.45894	7.3451	0.886157
Gm17815	7.36035	8.34339	6.84564	8.97356	8.51043	7.72325	7.51646	8.40241	0.885952
Eml6	8.69351	7.18009	8.47828	8.95073	9.46357	8.59534	8.11729	9.00321	0.885918
Rnf141	7.84132	7.36087	7.81237	8.86148	8.18966	8.62116	7.67152	8.55743	0.88591
Gm37249	7.9012	6.28377	7.50152	8.10961	7.37825	8.85616	7.22883	8.11468	0.885848
Amz2	7.68429	8.60724	7.67613	9.11991	9.07899	8.42616	7.98922	8.87502	0.885799
Scyl3	6.50806	6.38135	6.90936	7.66132	7.78112	7.0134	6.59959	7.48528	0.885693
Nup188	7.36151	6.31646	8.18502	8.07692	8.21684	8.22292	7.28766	8.17223	0.884563
Gm45441	6.48769	6.40171	7.87044	8.61415	7.76075	7.03377	6.91995	7.80289	0.882943
4933431C10Rik	6.5213	6.36811	7.28182	8.02528	7.79436	7.00016	6.72374	7.6066	0.88286
Mmp19	8.3448	6.21458	9.37727	9.23472	8.8581	8.49209	7.97888	8.86164	0.882752
Thoc6	6.75549	7.15113	6.13391	7.69519	6.75549	8.23779	6.68018	7.56282	0.882644
Clcn3	6.50343	6.38598	6.91399	7.65669	7.77649	7.01803	6.60113	7.48374	0.882606
Pstk	8.92719	7.99346	9.04169	9.27249	9.24085	10.0965	8.65411	9.53662	0.882509
Rpl17	7.12936	6.54862	7.46233	7.28048	8.27944	8.22628	7.04677	7.92873	0.881963
Atad3a	6.52709	7.37954	6.36231	7.68035	7.80015	7.43239	6.75631	7.63763	0.881319
Gm15243	7.75846	6.42651	7.64426	7.96687	8.40154	8.10417	7.27641	8.15753	0.881122
Lmna	7.40631	6.27167	8.92778	8.26955	7.89079	9.08878	7.53525	8.41637	0.88112
Lig1	6.34392	6.54548	6.54548	7.28362	7.61699	7.17753	6.47829	7.35938	0.881088
Rictor	6.59586	6.29354	6.82156	7.28478	7.36848	7.69916	6.57032	7.45081	0.88049
Atxn7l3	8.2357	6.32368	7.54143	8.47429	7.83878	8.42756	7.36694	8.24688	0.879939
Gm11149	7.265	6.41298	9.3445	9.42743	8.41508	7.8186	7.67416	8.5537	0.879544
Arfgef2	6.39157	7.51505	7.02584	7.73083	7.66463	8.17549	6.97749	7.85698	0.879495
Gm17110	8.4475	6.11189	7.98044	9.41041	7.55013	8.21577	7.51327	8.3921	0.87883
Dazap2	6.62745	7.27918	6.78997	7.56715	7.40007	8.36583	6.89886	7.77768	0.878819
Gm10603	8.58951	7.28409	7.73559	8.53111	9.01491	8.69934	7.86973	8.74845	0.878723
Mycbp	7.42793	6.25005	9.26281	8.76582	8.28326	8.52756	7.64693	8.52554	0.878616
Ncor2	9.75615	8.39841	9.79043	10.695	10.4649	9.42005	9.315	10.1933	0.878315
Cd44	7.28732	8.41642	6.91868	8.15056	8.14265	8.96306	7.5408	8.41875	0.877948
Klf3	8.09101	7.11119	8.27524	8.9219	8.0685	9.12024	7.82581	8.70355	0.877737
Sema4g	8.49713	6.35925	7.57699	8.31605	8.71343	8.03691	7.47779	8.35546	0.877676
Fbl	7.68933	8.33803	8.74252	9.79351	8.17382	9.43436	8.25663	9.1339	0.877269
Ube2g1	6.50948	7.39715	7.59767	8.29538	7.78254	8.05759	7.1681	8.04517	0.87707
Vps13c	6.3691	6.52031	6.52031	7.30879	7.14172	7.59038	6.4699	7.34696	0.877061
Usp37	6.49288	6.39653	6.39653	7.1818	7.2655	7.4666	6.42864	7.30463	0.875991
Ddx5	6.72482	7.1818	8.48	8.74645	7.99788	8.26846	7.46221	8.3376	0.875391
Adgrf5	6.47863	6.41077	6.41077	7.63189	7.25125	7.04283	6.43339	7.30866	0.875265
Inafm2	6.52308	6.36633	6.89434	7.67634	7.2957	7.4364	6.59458	7.46948	0.874899
Ank	6.5397	7.36693	7.26341	8.56133	7.81276	7.41978	7.05668	7.93129	0.874609
1700120E14Rik	6.51208	6.37732	6.90533	7.85134	6.51208	8.05498	6.59824	7.4728	0.874556
Irf9	6.49221	6.39719	6.92521	8.14403	7.26483	7.02925	6.60487	7.47937	0.874499
Stx4a	6.63059	6.25881	6.78682	8.13458	7.90366	6.25881	6.55874	7.43235	0.873606
4932443L11Rik	9.50709	7.31531	7.51583	8.61294	9.47402	8.87048	8.11274	8.98581	0.87307
Dhx8	7.76675	6.41821	6.94623	7.81044	8.11509	7.82384	7.04373	7.91646	0.872724
Mst1	6.53613	7.3705	7.26698	8.18795	8.18004	7.42335	7.05787	7.93044	0.872574
Edc3	10.8263	8.56609	9.5953	11.0933	10.4761	10.0352	9.66258	10.5349	0.872279
Zbtb2	7.36618	6.3118	7.22551	7.91686	8.22151	7.38187	6.96783	7.84008	0.872254
Muc5b	6.64011	6.24929	6.24929	7.79337	6.64011	7.31937	6.37957	7.25095	0.871384
Plec	10.6482	9.54743	10.772	11.7627	11.0628	10.7549	10.3225	11.1935	0.870958
Gm16240	6.53268	7.37394	8.03917	8.65914	8.47133	7.4268	7.31526	8.18576	0.870495
Cd46	6.61164	6.27776	7.19147	8.39754	7.38426	6.90982	6.69362	7.56387	0.870249
Gm17106	7.29039	6.38759	6.38759	7.44151	7.77487	7.45767	6.68852	7.55802	0.869495
1110051M20Rik	10.4104	9.66957	10.0152	11.1563	11.1155	10.4311	10.0317	10.901	0.86927
Spns2	6.57015	7.33647	6.84726	8.79435	6.57015	7.99691	6.91796	7.78714	0.869174
Epb41l2	6.46521	6.42419	6.9522	8.48684	6.46521	7.49427	6.61387	7.48211	0.868237
Adgra2	7.54243	7.15277	8.45097	9.15564	8.02691	8.56802	7.71539	8.58353	0.868136
Mvp	6.42489	6.46451	7.37823	8.0767	7.69795	7.09657	6.75588	7.62374	0.867865
Tspan4	7.84775	7.9451	6.86524	8.57381	8.94456	7.74284	7.5527	8.4204	0.867706
Gm26785	8.60104	7.27256	8.69348	9.79709	9.20903	8.16179	8.18903	9.05597	0.866944
Gm26772	10.772	8.62042	10.6429	11.483	10.8054	10.3461	10.0118	10.8782	0.866416
Kcnk4	8.12761	7.66524	6.97107	8.17129	9.22442	7.96382	7.58798	8.45318	0.8652
9330136K24Rik	6.47667	6.41273	6.41273	7.1656	7.24929	7.48281	6.43404	7.29923	0.865188
Mark4	8.07154	6.11343	8.1468	8.11522	8.41987	8.39095	7.44392	8.30868	0.864756
Jph3	7.2397	6.43827	7.65602	8.3597	7.72419	7.8439	7.11133	7.97593	0.864596
Wnk1	8.71893	7.15467	8.57559	9.584	8.39586	9.06293	8.14973	9.01426	0.864534
4930439A04Rik	6.48875	6.40065	6.92867	7.17768	7.76181	7.47073	6.60602	7.47007	0.86405
Gm45187	8.04533	7.15686	8.17301	9.23277	8.68842	8.04609	7.79173	8.65576	0.864027
Nos3	8.14474	9.07024	7.72268	9.40907	8.78782	9.33248	8.31255	9.17646	0.863906
Cpd	6.56502	7.34161	6.32439	7.25394	7.33764	8.23084	6.74367	7.60747	0.863802
Krt6a	8.3413	7.5323	6.51507	8.50079	7.14695	9.33219	7.46289	8.32664	0.863749
Prkcsh	7.27121	6.40677	6.93478	7.6359	7.7557	7.81239	6.87092	7.73466	0.863742
Gm15283	10.5769	9.32497	9.06186	10.9169	10.3657	10.2717	9.65458	10.5181	0.863536
B3gat2	10.0267	9.17493	8.8988	10.135	10.193	10.3616	9.3668	10.2299	0.863076
Tcp11	6.61149	6.27791	6.80592	7.55119	7.38411	7.34799	6.56511	7.42776	0.862653
Surf2	8.23015	6.32923	8.76737	8.34607	9.13514	8.43311	7.77559	8.63811	0.86252
Msl1	7.42238	7.27282	7.93804	8.28562	8.57246	8.35948	7.54441	8.40585	0.861436
Dgkd	6.67942	8.23574	8.76122	9.08121	8.8627	8.31386	7.89213	8.75259	0.860465
Doc2g	6.45615	6.43325	6.43325	7.60941	7.22877	7.06531	6.44088	7.30116	0.86028
Ly6d	6.45298	6.43643	6.43643	7.60624	6.45298	7.84205	6.44194	7.30042	0.858479
Smim4	6.51788	6.37152	7.28523	6.90308	7.79094	8.04918	6.72488	7.58107	0.856191
Adcy5	6.61945	7.28718	7.9524	8.52802	8.5581	7.34003	7.28634	8.14205	0.855709
Ccdc77	7.76198	6.42299	7.89172	8.37498	7.73947	8.52687	7.3589	8.21377	0.854878
Pkd1	8.02347	7.17872	8.34277	9.12969	8.91118	8.06795	7.84832	8.70294	0.854621
Cct3	6.47414	6.41526	6.94328	7.16306	7.7472	7.48534	6.61089	7.4652	0.854308
Ccdc9	6.67742	7.81986	8.08053	8.32924	8.32133	8.48949	7.52594	8.38002	0.854079
B3gntl1	7.97772	7.22448	7.67598	8.70378	7.95521	8.77965	7.62606	8.47954	0.853488
Ube2h	6.68356	6.20584	7.11955	7.83683	7.45618	7.27592	6.66965	7.52297	0.853324
Anapc7	6.44483	6.44457	6.44457	7.5981	7.21745	7.07663	6.44466	7.29739	0.852735
Myh14	7.7505	6.43447	6.43447	7.6082	7.22755	8.34092	6.87315	7.72556	0.852411
Il17rc	6.60772	6.28168	6.28168	6.99292	7.38034	7.35176	6.39036	7.24167	0.851314
Hsf1	6.50427	6.38513	7.29884	8.00825	7.27689	7.45521	6.72941	7.58012	0.850703
Serpind1	6.48808	6.40132	7.61907	7.99206	7.2607	7.80694	6.83616	7.68657	0.850413
Rps23	7.21072	6.46725	7.685	8.07396	7.69521	8.14492	7.12099	7.97136	0.850371
Kcnj9	7.33226	6.34572	6.34572	7.23261	7.3163	8.02338	6.67457	7.5241	0.849531
Dnah14	8.34228	6.2171	7.13081	8.89649	7.44492	7.89476	7.23006	8.07873	0.848661
Zbtb32	6.39066	6.49874	7.02675	7.72992	7.16328	7.56882	6.63872	7.48734	0.84862
Csrnp2	6.57795	6.31145	7.52919	7.73122	7.85101	7.38153	6.8062	7.65459	0.848388
Sh2b1	6.56622	6.32318	7.23689	7.50591	8.21012	6.95524	6.70877	7.55709	0.848328
Rpl8	6.5249	8.71389	7.27821	8.3108	8.70818	8.04216	7.50567	8.35371	0.848048
Snw1	6.4506	6.4388	6.96681	7.60387	7.72367	7.07085	6.61874	7.46613	0.847392
Gm13062	6.42412	6.46528	7.379	7.57738	7.69718	7.53536	6.75613	7.60331	0.847175
Cln3	7.4691	7.2261	7.6776	9.57328	7.45315	7.88654	7.4576	8.30432	0.846722
3110021N24Rik	7.39457	8.6328	8.59883	9.30837	8.99837	8.8558	8.20873	9.05418	0.84545
4930481A15Rik	6.59959	6.28981	7.20353	7.28851	7.37221	7.96748	6.69764	7.54273	0.84509
Gm19461	7.56753	7.12767	7.57917	8.11821	7.55157	9.13672	7.42479	8.26884	0.844046
Pkig	6.43141	6.45799	6.45799	7.58468	7.20403	7.09004	6.44913	7.29292	0.84379
Dok4	6.75144	6.13797	7.05168	7.9047	6.75144	7.81563	6.64703	7.49059	0.843562
Ltbp1	6.49869	6.39072	6.91873	6.49869	7.77175	8.06838	6.60271	7.44627	0.84356
Atp5d	6.55521	6.33419	6.8622	6.94042	7.32783	8.01185	6.58387	7.4267	0.842833
Psmd4	6.57564	7.33099	6.31377	7.51533	7.8487	7.38384	6.74013	7.58262	0.842493
Gm4524	8.19422	8.39093	6.36517	8.83996	8.16814	8.46905	7.6501	8.49238	0.842278
Kdf1	6.48957	6.39983	6.92784	7.1785	8.13348	7.03188	6.60575	7.44795	0.842207
Kmt2d	8.77579	8.69414	9.50319	10.2812	9.20119	10.0155	8.99104	9.83263	0.841595
Gm11626	7.32985	6.34813	7.26184	8.66774	7.81433	6.98019	6.97994	7.82075	0.840813
Parg	6.53591	6.35349	6.88151	7.22483	7.30853	7.75911	6.5903	7.43083	0.840523
Fosl2	8.92083	7.7896	9.4139	9.71469	9.7227	9.20799	8.70811	9.54846	0.840353
Gm15518	6.61582	6.27358	6.27358	6.61582	7.38844	7.6792	6.38766	7.22782	0.84016
Gm26840	8.60308	6.2533	8.12185	9.8945	8.28001	7.32337	7.65941	8.49929	0.839885
Ceacam12	6.66237	6.22703	7.14075	7.81563	7.43499	7.29711	6.67672	7.51591	0.839194
B430218F22Rik	7.72821	6.45676	7.92549	8.5591	7.7057	8.36322	7.37015	8.20934	0.839188
Tmem140	8.97292	7.7375	8.16299	9.39268	8.94306	9.0551	8.29114	9.13028	0.839142
Il6ra	6.47637	6.41303	7.32674	7.1653	7.74943	7.81865	6.73871	7.57779	0.839081
ENSMUSG00000101767	6.43732	6.45208	6.45208	7.12625	7.20994	7.52216	6.44716	7.28611	0.838954
Sla2	8.17848	9.0365	7.47521	9.10711	9.06619	9.03277	8.23006	9.06869	0.838624
AI661453	7.71127	6.4737	7.69144	7.75496	8.05961	8.57758	7.29214	8.13071	0.838577
Gm43361	10.6451	9.79323	9.15082	11.0334	10.7512	10.3199	9.86306	10.7015	0.838399
Gm25238	7.24793	6.43005	7.89878	7.61261	8.64263	7.83567	7.19225	8.03031	0.838054
Myh7b	7.76245	6.42252	7.33623	8.86867	8.11079	7.05457	7.17373	8.01135	0.837613
Gm33280	6.52889	6.36051	6.36051	7.46859	7.30151	6.99256	6.41664	7.25422	0.837586
Ndor1	6.60668	6.28272	7.96516	7.75995	8.25059	7.35279	6.95152	7.78778	0.836257
Gm17275	8.70981	8.17233	9.30926	9.8557	9.87903	8.96368	8.73046	9.56614	0.835675
Yif1b	7.38088	6.2971	7.51484	8.09629	8.23621	7.36717	7.06427	7.89989	0.835618
Gm26695	6.57195	7.33468	8.18601	7.9112	8.96432	7.72308	7.36421	8.19953	0.835324
Nudt12os	6.58267	6.30673	6.30673	6.96787	7.35529	7.3768	6.39871	7.23332	0.834615
Ssbp4	6.56045	6.32895	8.0114	8.06443	7.33307	8.00662	6.96693	7.80137	0.834439
Gm28154	7.36214	6.31584	6.31584	7.26249	7.84662	7.38592	6.66461	7.49834	0.833736
Mrgbp	6.64513	7.2615	7.46202	8.29694	7.41775	8.15073	7.12288	7.95514	0.832258
Cdc37	7.3915	6.28647	6.81449	8.25474	7.37555	7.35655	6.83082	7.66228	0.831458
Ocel1	10.3656	9.35981	9.79533	11.0875	10.2341	10.693	9.84026	10.6715	0.831259
Gm16071	6.46226	8.03503	6.42714	7.15118	7.73532	8.53102	6.97481	7.80584	0.831032
Gm26515	7.41688	6.2611	7.47884	8.8525	6.6283	8.16755	7.05227	7.88278	0.83051
Arfgap2	7.13132	6.54665	7.7644	7.99456	7.98665	7.95227	7.14746	7.97783	0.830373
Gm42620	6.61433	6.27507	7.49281	7.30326	7.88739	7.68069	6.79407	7.62378	0.829709
Gm43850	6.39193	6.49748	6.49748	7.08085	7.66499	7.12953	6.46229	7.29179	0.829498
Ifnlr1	7.43087	7.85499	7.16082	8.42819	8.58094	7.92477	7.48223	8.3113	0.829074
Kdm5a	6.4357	6.4537	6.98172	7.12463	7.70876	7.52378	6.62371	7.45239	0.828683
Capn1	6.4289	6.4605	7.37421	7.58217	8.07281	7.09255	6.75454	7.58251	0.827974
Tlnrd1	6.77721	6.11219	7.32994	9.179	6.77721	6.74425	6.73978	7.56682	0.827039
Gm26780	8.09547	7.48114	7.93264	9.05838	8.36414	8.5678	7.83642	8.66344	0.827022
Pex12	6.47193	6.41747	6.41747	7.6252	7.745	6.41747	6.43562	7.26255	0.82693
4933412A08Rik	7.78828	6.39669	7.3104	8.51434	8.43136	7.02875	7.16512	7.99148	0.826358
mt-Nd2	9.39347	8.80389	9.43424	10.1651	9.65049	10.2949	9.21054	10.0368	0.826278
Glp1r	6.38686	6.50254	6.50254	7.07578	7.65992	7.1346	6.46398	7.2901	0.82612
Ssb	6.35323	6.53617	6.53617	6.73843	7.99714	7.16823	6.47519	7.30127	0.826075
Gm28438	6.57501	6.31439	6.84241	7.91426	6.57501	7.72001	6.57727	7.4031	0.825827
Dmkn	9.37601	9.7366	9.05173	11.1328	9.50622	10.0023	9.38811	10.2138	0.825669
Arid1b	7.89709	6.28788	8.83912	9.23441	7.87458	8.39176	7.6747	8.50025	0.825555
Slc5a10	9.64242	9.0542	8.78531	9.80428	10.1718	9.98252	9.16065	9.9862	0.825554
Trpt1	6.40394	6.48546	6.48546	7.55721	7.17656	7.11752	6.45829	7.28376	0.825475
Gm13012	8.27866	7.29795	6.28072	9.01046	6.60868	8.7132	7.28578	8.11078	0.825003
A530084C06Rik	8.14604	7.05616	7.25668	9.16619	7.62309	8.14281	7.48629	8.3107	0.824406
Gm4651	9.08602	8.63008	7.48524	9.57526	9.26526	8.83363	8.40045	9.22472	0.824269
H2afj	6.52912	6.36028	6.8883	7.68238	6.52912	8.03794	6.59257	7.41648	0.823917
Gm43653	6.53969	6.34971	8.03216	8.32559	7.31231	7.75534	6.97385	7.79774	0.82389
Lama3	6.37836	6.51104	7.42475	7.71762	7.15098	7.91666	6.77138	7.59509	0.823702
Hk2	6.50498	7.40165	6.38442	7.1939	7.77804	7.79004	6.76368	7.58733	0.823647
St14	6.83558	7.07105	6.96754	7.77527	7.6082	7.96028	6.95805	7.78125	0.823195
Tsr1	8.18412	6.37526	6.90328	8.16596	7.28676	8.47914	7.15422	7.97729	0.823066
Cdip1	8.81938	7.89104	7.50091	9.37491	9.34327	7.96083	8.07044	8.893	0.822555
Galnt6os	8.72756	7.98286	7.59273	8.91621	8.45307	9.40126	8.10105	8.92351	0.822462
Gm26625	6.62887	7.27776	7.47828	7.78213	7.90193	8.16699	7.1283	7.95035	0.822048
Arhgap21	6.57379	6.31561	7.22932	7.51349	7.34641	7.72123	6.70624	7.52704	0.820804
Gm26668	8.36856	6.19082	9.20358	8.72021	8.88186	8.6233	7.92099	8.74179	0.820798
Nckipsd	6.45008	6.43932	6.43932	6.45008	7.2227	8.11698	6.44291	7.26326	0.820349
Huwe1	7.81783	7.38436	8.68256	8.83798	8.70554	8.79961	7.96158	8.78105	0.819462
Cers5	7.27896	6.39901	6.92703	7.99437	7.26301	7.80463	6.86833	7.68734	0.819004
Dnajc1	9.49107	7.77576	8.60602	10.3803	8.66017	9.28837	8.62429	9.44293	0.818647
Gm128	6.50026	6.38914	6.38914	6.50026	7.77332	7.45922	6.42618	7.24427	0.818086
Gm20548	10.3494	7.63111	9.56011	10.3386	10.1142	9.53996	9.18022	9.99757	0.817353
Zswim4	7.99146	7.21074	8.06206	9.6469	7.96895	8.09997	7.75475	8.57194	0.817187
Zc3h18	7.39795	8.30579	7.74876	9.16927	8.54802	8.18649	7.8175	8.63459	0.817095
D430040D24Rik	7.58138	7.11382	7.56532	7.7325	8.97608	8.00305	7.42017	8.23721	0.817036
Fam89a	7.50055	6.17743	7.09114	7.65167	7.48459	8.08388	6.92304	7.74005	0.817008
Leng1	9.43094	7.67316	8.50342	9.65617	9.2165	9.18577	8.53584	9.35281	0.816971
Gm8250	6.40425	6.48515	6.48515	7.09318	7.17687	7.55523	6.45818	7.27509	0.816907
Ptprs	6.70578	7.20085	8.83974	8.92997	7.97884	8.28751	7.58212	8.39877	0.81665
Gm19719	8.6139	7.2597	7.46022	9.04872	7.91999	8.81487	7.77794	8.59453	0.816586
Dnase1	8.73972	7.38005	7.83155	9.29525	8.17049	8.93522	7.98377	8.80032	0.816545
Itgae	6.52748	6.36192	6.36192	8.17929	6.52748	6.99398	6.41711	7.23358	0.816476
Abi3	9.55065	7.97133	9.58833	9.77588	10.3924	9.39128	9.03677	9.85317	0.816406
Obsl1	8.7573	7.1163	8.53722	9.10605	8.72898	9.02456	8.13694	8.9532	0.816257
Sp3	8.35969	6.49668	8.53005	8.87573	8.7851	8.17435	7.79548	8.61172	0.816246
Fam32a	6.47874	6.41066	6.93867	7.98273	7.25136	7.04272	6.60936	7.4256	0.816243
Kctd4	7.35107	6.32691	8.00936	8.06647	7.83555	8.23337	7.22911	8.04513	0.816019
1700022I11Rik	8.59292	8.80322	7.43519	9.62532	8.56684	9.08695	8.27711	9.09304	0.815927
Clec16a	7.20683	7.48837	6.47115	7.10718	8.35691	8.14881	7.05545	7.87097	0.815517
Gm26558	7.3373	7.3579	7.8094	8.20054	8.732	8.01834	7.50153	8.31696	0.815427
Angptl8	8.07697	7.12522	8.54614	9.0056	8.05447	9.13428	7.91611	8.73145	0.815335
Mfhas1	6.58651	7.32012	6.83091	6.97171	8.23041	7.98056	6.91251	7.72756	0.815048
Aebp2	8.74625	6.3563	8.03874	9.64598	7.30572	8.63381	7.71376	8.5285	0.814741
Haspin	6.33527	6.55413	7.08215	8.12116	7.10789	7.18619	6.65718	7.47175	0.814564
Gm20540	7.21745	6.46053	6.98854	7.76813	7.20149	8.13819	6.88884	7.7026	0.813764
Sulf2	6.67444	6.21496	9.80575	8.69607	7.9475	8.49247	7.56505	8.37868	0.81363
Gm12630	6.53215	6.35725	8.0397	7.47185	8.4708	7.42733	6.97637	7.78999	0.813628
Gm44729	8.57675	8.62902	7.74835	9.50253	8.79305	9.09674	8.31804	9.13077	0.812733
Usp6nl	6.50662	7.4	6.38278	7.65989	7.27924	7.7884	6.76313	7.57584	0.812709
Gm16136	6.42953	6.45987	6.98789	7.58279	7.20215	7.52995	6.62576	7.4383	0.812535
Rell2	10.1386	10.173	8.67222	10.2787	10.1039	11.0383	9.66125	10.4736	0.812348
Gm2623	6.51081	6.37859	6.9066	7.66407	6.51081	8.05625	6.59867	7.41038	0.811711
Pdcd4	6.42815	6.46125	6.98927	7.58141	7.20077	7.53133	6.62622	7.43784	0.811615
Garem1	6.49249	6.39691	6.92492	7.18142	7.26511	7.80253	6.60477	7.41635	0.811579
Inava	6.48979	6.39961	6.39961	7.42949	7.26241	7.03167	6.42967	7.24119	0.811517
Zfp821	7.41026	6.26772	6.26772	7.31061	7.3943	7.67334	6.64857	7.45942	0.810852
Atp8a1	6.48845	6.40096	6.40096	7.42814	7.26107	7.03301	6.43012	7.24074	0.810621
C030034L19Rik	8.51501	6.34137	9.35413	9.66091	8.73131	8.24782	8.07017	8.88001	0.809845
Serac1	8.11386	7.08833	7.93966	8.60419	8.4622	8.50358	7.71395	8.52332	0.809373
Surf6	6.48707	6.40233	6.40233	6.48707	7.76014	7.4724	6.43058	7.23987	0.809295
Gm43572	6.68624	7.81105	6.20316	8.59481	8.33014	6.20316	6.90015	7.70937	0.809222
Gm5914	6.51965	6.36975	6.36975	8.02364	7.29227	6.36975	6.41972	7.22855	0.808835
Kpna2-ps	8.8154	7.64886	8.07434	9.25022	9.2408	8.47345	8.17953	8.98816	0.808622
Tgm1	7.33375	7.36145	6.34423	7.69844	7.3178	8.4481	7.01314	7.82145	0.808305
Tmpo	6.64166	6.24775	6.77576	7.79492	6.64166	7.65337	6.55505	7.36331	0.808261
Samd11	9.16929	8.54681	8.77869	9.96315	9.13942	9.81535	8.8316	9.63931	0.80771
Apex1	7.31926	7.37594	7.57646	8.75487	8.17459	7.76434	7.42389	8.23127	0.807379
Krt25	6.63341	6.256	6.78401	6.63341	6.63341	8.82839	6.5578	7.36507	0.807264
Ube4bos2	6.35856	6.53084	6.53084	7.04749	7.63162	7.1629	6.47341	7.28067	0.807254
Nt5c	6.45692	6.43248	6.9605	8.10874	7.72998	6.43248	6.61663	7.42373	0.8071
Gm38335	6.65532	7.25131	6.23408	7.99458	6.65532	7.91174	6.71357	7.52055	0.806978
Vps13d	7.91421	8.29652	7.18447	9.17854	8.26255	8.37464	7.7984	8.60524	0.806843
Ap2s1	6.37566	6.51374	6.51374	7.52892	7.14828	7.1458	6.46771	7.27433	0.80662
Csf3r	6.42047	6.46893	6.99694	7.57374	7.19309	7.539	6.62878	7.43528	0.806498
4933440N22Rik	10.0168	8.18058	10.1572	11.1195	9.98257	9.67155	9.45151	10.2579	0.806365
1700023H06Rik	6.82421	7.67308	7.53392	8.6101	8.09727	7.74286	7.34373	8.15008	0.806342
Gm13205	8.15139	8.38297	7.25133	9.17154	7.62844	9.4046	7.92856	8.73486	0.806299
Cmtr1	7.73539	7.4668	8.13202	9.27187	8.6231	7.8552	7.77807	8.58339	0.805317
A630014C17Rik	7.31924	6.35874	6.35874	7.21959	7.80372	7.42882	6.67891	7.48404	0.805137
4833418N17Rik	7.26801	8.01785	6.40997	7.6327	8.66271	7.81559	7.23194	8.037	0.805056
Tsix	12.797	11.5544	11.5642	13.1397	12.9708	12.2197	11.9719	12.7767	0.804857
Sltm	7.37494	7.32027	6.83106	8.37226	7.85942	7.70866	7.17542	7.98011	0.804695
Dbp	7.94006	6.24491	8.11346	8.77095	8.2884	7.65053	7.43281	8.23663	0.803817
Igsf3	7.35108	6.3269	8.76504	8.3484	8.50115	8.00456	7.48101	8.28471	0.803699
6430562O15Rik	6.57019	7.33643	8.00165	8.47876	7.84325	7.99687	7.30276	8.1063	0.803537
Gtpbp8	7.50169	7.19351	8.49171	8.73474	7.98617	8.87622	7.72897	8.53238	0.803411
Arhgef40	9.96447	8.93179	8.53317	10.4177	9.80939	9.61176	9.14314	9.94629	0.803147
Rcsd1	6.50987	6.37953	7.59727	7.66314	7.78294	7.4496	6.82889	7.63189	0.803002
Arfrp1	7.27239	6.40558	6.40558	7.42351	7.25644	7.8112	6.69452	7.49705	0.802532
Gm20496	7.45885	7.23635	7.13284	8.89446	7.44289	7.89679	7.27601	8.07805	0.802035
Tmem67	7.18563	6.49234	8.17479	8.41868	7.67012	8.17001	7.28426	8.08627	0.802015
Preb	8.18049	7.61236	7.68692	9.44482	8.15799	8.28199	7.82659	8.62827	0.801676
Ncaph2	7.8844	7.90845	7.51832	8.61046	8.52748	8.57808	7.77039	8.57201	0.801619
Pi16	6.53532	6.35408	6.35408	7.68858	6.53532	7.42416	6.41449	7.21602	0.801527
Gm17484	9.13092	8.39106	7.58305	9.22648	8.70738	9.57422	8.36834	9.16936	0.801019
Pogk	7.87841	8.33232	8.48783	8.70931	9.15781	9.23204	8.23285	9.03305	0.800199
Mycbp2	8.2692	7.30741	8.32356	8.91494	8.99159	8.39407	7.96672	8.76687	0.800144
Bola2	8.16801	7.62485	7.23471	9.82345	8.51634	7.08704	7.67585	8.47561	0.799757
1810014B01Rik	9.15914	9.17384	8.37045	10.1022	9.28935	9.7081	8.90114	9.69987	0.798729
Pla2g4f	7.29337	6.38461	6.38461	6.88999	7.77785	7.79023	6.68753	7.48602	0.798495
Ppt2	6.542	6.3474	6.87542	6.9272	7.81506	7.41748	6.58827	7.38658	0.798308
Gm13684	8.94322	6.55299	8.02172	8.65213	8.27506	8.98547	7.83931	8.63755	0.798241
Cntnap1	9.79672	7.61634	8.04182	9.19667	9.61797	9.03473	8.48496	9.28313	0.798165
Ash1l	7.15255	7.54265	7.99415	8.27255	8.00788	8.80294	7.56312	8.36112	0.798006
Gm27286	6.60045	6.28896	7.20267	7.75371	7.37306	7.35903	6.69736	7.49527	0.797913
Wdr46	7.25434	6.42364	7.33735	7.80502	8.10967	7.49372	7.00511	7.8028	0.797691
H2-T22	7.29844	6.37954	7.29325	8.29576	7.28248	7.78516	6.99041	7.7878	0.797393
Celsr1	8.33785	6.22153	7.43927	8.31969	7.94093	8.12798	7.33289	8.12953	0.796649
Tkt	6.49354	6.39586	6.39586	6.87874	7.7666	7.02792	6.42842	7.22442	0.796001
Wdr60	6.35134	6.53806	6.53806	7.85533	6.35134	7.60814	6.47582	7.2716	0.795782
Gm24157	7.18674	6.49123	7.40495	7.90215	7.67123	7.89686	7.02764	7.82341	0.79577
Neurl1a	6.63633	6.25308	6.78109	7.32525	7.40895	7.32315	6.55683	7.35245	0.79562
Arid1a	9.14208	9.00744	8.20405	10.0666	9.29369	9.37961	8.78453	9.57995	0.795425
Rad52	6.3575	6.5319	6.5319	7.51076	7.13012	7.16396	6.47377	7.26828	0.794513
Dpp9	6.52075	6.36865	6.36865	6.90595	7.29337	7.43873	6.41935	7.21268	0.793335
Abca1	7.54177	6.13621	7.60494	8.09244	7.52581	8.04267	7.0943	7.88697	0.792669
Uqcc2	6.63111	6.25829	6.78631	7.32003	7.40373	7.32837	6.55857	7.35071	0.79214
Gabpb1	6.61683	7.2898	8.45385	8.5254	8.26073	7.95024	7.45349	8.24546	0.791966
Gm21992	9.1524	8.18613	8.02892	9.4977	8.37294	9.87131	8.45582	9.24732	0.791502
Igfbp4	6.61562	6.27378	6.8018	7.76888	6.61562	7.67941	6.56373	7.35463	0.790901
Setd5	7.32929	6.34869	6.8767	7.69397	7.81377	7.41877	6.85156	7.64217	0.790611
Skida1	6.4259	6.4635	6.4635	7.76516	6.4259	7.53358	6.45097	7.24154	0.790578
Gm17034	8.96073	7.74969	6.66982	9.30749	8.02065	8.41932	7.79342	8.58249	0.789072
Zfp407	6.36301	6.52639	7.05441	7.51627	7.63607	7.15845	6.64794	7.43693	0.788994
Usp10	6.45592	6.43348	6.43348	7.39561	7.22854	7.06554	6.44096	7.2299	0.788935
Atrn	6.34043	6.54897	6.54897	7.84441	6.34043	7.61905	6.47946	7.26796	0.788504
ENSMUSG00000085425	9.24972	7.42646	9.25466	9.6432	9.2172	9.43551	8.64361	9.43197	0.788355
Per1	7.24838	6.42959	8.11204	8.58627	7.73287	7.83521	7.26334	8.05145	0.788113
Gm26602	9.54901	8.1357	8.95537	9.84037	10.0275	9.13622	8.88003	9.66801	0.787985
Gm45244	7.88367	6.3013	7.77003	8.71456	8.23201	7.37138	7.31833	8.10598	0.787651
Atp7a	6.45381	6.4356	6.4356	7.3935	7.22643	7.06765	6.44167	7.22919	0.787527
Wbp1l	7.12374	6.55424	7.77199	8.24373	7.60822	7.95986	7.14999	7.93727	0.787284
Gspt1	6.6254	6.264	7.94644	8.12939	7.39802	7.66962	6.94528	7.73234	0.787062
Gm11592	8.45446	7.7128	7.97347	9.26749	8.42839	8.80486	8.04691	8.83358	0.786664
Pnpla1	6.47918	6.41023	6.41023	6.86438	7.75224	7.04228	6.43321	7.21963	0.786423
Etfrf1	6.41941	6.46999	6.46999	7.75867	6.41941	7.54007	6.45313	7.23938	0.786251
Oxa1l	6.53878	7.36785	7.56837	8.66524	8.18269	6.98268	7.15833	7.94354	0.785204
Elf4	6.4639	6.4255	6.95352	7.40359	7.73696	7.05756	6.61431	7.39937	0.785064
Echdc2	6.4841	6.4053	6.4053	6.4841	8.12801	7.03736	6.43157	7.21649	0.784922
4930581F22Rik	6.6841	7.22252	7.11901	9.08589	7.45672	6.83736	7.00855	7.79332	0.784777
Gm14232	7.39384	6.28414	7.75286	7.94452	7.87833	7.9618	7.14361	7.92821	0.784602
Tanc2	7.89338	7.30881	9.04546	8.61944	8.99019	8.99152	8.08255	8.86705	0.7845
Gm16984	6.43778	6.45162	6.45162	7.12671	6.43778	8.12928	6.44701	7.23126	0.784249
Hyi	6.59795	6.29145	6.81947	8.10193	6.59795	7.36153	6.56962	7.3538	0.784182
Srek1ip1	6.48085	6.40855	7.32226	8.26675	6.48085	7.81417	6.73722	7.52059	0.78337
Gm15545	8.43897	8.4698	8.30169	9.252	9.16136	9.14669	8.40349	9.18668	0.783197
Esyt3	6.44743	6.44197	6.44197	6.44743	7.72049	7.51205	6.44379	7.22666	0.782864
Gm13067	6.50461	6.3848	6.3848	6.88981	7.27723	7.45487	6.42473	7.2073	0.782569
Hmg20b	7.36228	6.3157	7.22941	7.91296	7.34633	7.99336	6.96913	7.75088	0.781754
Myo9a	6.45271	6.4367	6.96471	8.6769	6.45271	7.06875	6.61804	7.39945	0.781415
Zfp526	6.44691	6.4425	6.97051	7.13583	7.21953	7.84812	6.61997	7.40116	0.781188
Gm12230	6.63062	6.25878	6.25878	7.96988	6.63062	6.89084	6.38273	7.16378	0.781051
Ltbp2	6.45191	8.04537	6.9655	8.23781	7.72497	7.84311	7.15426	7.9353	0.781037
Ei24	6.47087	6.41853	6.41853	6.85607	7.74393	7.05059	6.43598	7.21686	0.780887
Mmp25	6.62464	7.28198	6.26476	7.77791	7.39726	7.33483	6.72379	7.50334	0.779541
Gm45641	7.66311	6.52186	7.43557	8.01936	7.14016	8.79937	7.20685	7.9863	0.77945
Sds	6.50586	6.38354	6.91156	7.84511	7.27848	7.0156	6.60032	7.37973	0.779411
Gm13351	6.67873	6.21067	7.89312	6.67873	7.95179	8.48818	6.92751	7.70623	0.778729
Ppp3ca	7.49146	6.69351	6.69351	7.98179	7.46895	7.76359	6.95949	7.73811	0.778618
Mad2l2	6.39871	6.49069	6.49069	7.55197	7.67177	6.49069	6.46003	7.23815	0.778114
Kat8	6.57891	6.31049	7.2242	8.48749	6.57891	7.38057	6.70453	7.48232	0.777788
Grn	7.80992	6.37505	7.28876	8.73855	7.28697	7.78067	7.15791	7.9354	0.777488
Fam57b	8.77376	7.34601	7.54653	9.26299	7.83368	8.90118	7.88877	8.66595	0.777183
L3hypdh	6.4378	6.4516	6.4516	7.3775	7.21042	7.08366	6.447	7.22386	0.776858
Spen	8.7928	8.41296	8.50171	9.5945	9.56286	8.88068	8.56916	9.34601	0.776854
Vps26b	8.1039	7.47271	8.48886	8.99381	8.37257	9.02788	8.02182	8.79809	0.776266
Gm26826	7.95971	7.24248	7.9077	8.68577	8.84742	7.90292	7.7033	8.4787	0.775404
Gm17638	10.4382	9.05537	9.03813	10.7488	10.0002	10.108	9.51057	10.2857	0.775123
Gm10441	6.3951	6.49431	6.49431	8.04691	7.16771	6.49431	6.46124	7.23631	0.775075
Otulin	6.46186	6.42754	6.42754	6.84706	7.73492	7.0596	6.43898	7.21386	0.77488
Gng13	6.499	6.39041	6.91842	7.83825	7.27162	7.02246	6.60261	7.37744	0.774836
Gm26637	7.43165	6.24633	7.16004	8.86726	7.41569	6.87839	6.94601	7.72045	0.77444
Eif4a2	6.40133	6.48808	6.48808	7.74058	6.40133	7.55815	6.45916	7.23335	0.774194
Plbd1	6.52327	7.38335	6.36613	7.86253	7.29589	7.43621	6.75758	7.53154	0.773957
Fam53c	6.57237	6.31703	7.53478	7.51206	7.84543	7.38711	6.80806	7.58153	0.773475
Sec24d	6.60303	6.28637	6.81439	7.29196	7.37565	7.35645	6.56793	7.34135	0.773423
Gm44454	6.32526	6.56414	6.56414	7.47852	6.32526	7.96976	6.48451	7.25785	0.773334
Herc1	7.14311	6.53487	7.44858	8.37616	7.12715	7.94049	7.04219	7.8146	0.772414
Gm42881	7.53125	7.16396	8.32801	8.52857	8.38658	8.42424	7.6744	8.44646	0.77206
Sh3pxd2a	8.45428	7.12233	8.76121	9.00849	8.96758	8.6775	8.11261	8.88452	0.771914
Fam98c	7.76671	6.41826	8.59954	9.03104	7.7442	8.32472	7.59484	8.36665	0.771816
Zcchc14	7.27034	6.40763	6.93565	8.13358	7.75483	7.03969	6.87121	7.6427	0.771492
Gm37600	6.4878	6.40161	6.40161	6.873	7.26042	7.47168	6.43034	7.2017	0.771363
Srp72	6.3359	6.5535	7.08152	7.48916	7.60896	7.18556	6.65697	7.42789	0.770922
5430416N02Rik	6.47228	6.41713	6.94514	7.41197	7.2449	7.4872	6.61151	7.38136	0.769843
Gm12353	6.40899	6.48041	7.00843	7.91297	7.18161	7.11247	6.63261	7.40235	0.769742
Gm36816	6.70386	6.18554	6.18554	7.08906	6.70386	7.59116	6.35831	7.12803	0.769715
Zfp36l2	8.41832	6.14106	8.17443	8.97254	8.0214	8.04751	7.57794	8.34715	0.769214
Abhd17a	6.55093	6.33847	6.33847	7.23986	7.32355	6.97052	6.40929	7.17798	0.768689
Abcb10	6.58266	6.30674	6.83475	7.73593	7.35528	6.9388	6.57472	7.34333	0.768616
1700037C18Rik	9.98936	8.41952	9.23282	9.98229	10.0673	9.8974	9.2139	9.98232	0.768416
Snrpc	7.26357	6.41441	6.41441	7.16392	7.74805	7.48449	6.69746	7.46549	0.768023
St7l	9.13635	7.3771	8.79801	9.42228	8.71281	9.48036	8.43715	9.20515	0.767999
Hpca	6.48626	7.42037	7.62089	7.99024	7.75932	8.08081	7.17584	7.94346	0.767617
Ssc4d	6.45001	6.43939	6.43939	6.83521	7.72307	7.07145	6.44293	7.20991	0.766977
Gm12352	8.39377	6.4626	6.99062	8.07861	7.69986	8.36906	7.28233	8.04918	0.766846
Plcd3	6.57009	6.31931	6.84733	8.07407	6.57009	7.38939	6.57891	7.34452	0.765607
Myl6	6.58692	7.3197	8.17103	8.60855	7.35954	8.40636	7.35922	8.12482	0.765598
Crim1	6.55194	6.33746	7.25117	7.70521	7.32456	7.40753	6.71352	7.4791	0.765579
Mast3	6.76115	8.15401	7.04197	8.41296	8.03421	7.80592	7.31904	8.08436	0.76532
Rangap1	6.26774	6.62166	7.8394	7.42101	7.91165	7.69174	6.9096	7.6748	0.765195
Capn12	9.45912	9.5277	8.88253	10.7667	9.58933	9.80738	9.28978	10.0545	0.764674
Cd81	6.28971	6.59969	7.5134	7.62897	7.06233	8.00531	6.80093	7.56554	0.764605
Dynll1	6.52277	7.38385	6.89464	8.02676	7.29539	7.77225	6.93376	7.69813	0.764377
Fam168b	7.61481	8.41255	8.24444	9.45913	8.76489	8.34068	8.0906	8.8549	0.764297
Dcaf8	9.04893	7.28106	8.13239	9.10858	8.56422	9.08095	8.15413	8.91791	0.763788
Gfod1	6.44493	6.44447	6.44447	6.83013	7.718	7.07652	6.44462	7.20822	0.763595
Ppig	6.39876	7.50786	7.01865	8.05058	8.04267	7.12269	6.97509	7.73865	0.763556
Tmem44	6.439	6.4504	7.36412	7.37869	8.0829	7.08246	6.75117	7.51469	0.763513
Mybbp1a	8.5163	8.39247	8.07645	10.6385	8.49022	8.14696	8.32841	9.0919	0.763494
Timp4	6.52409	7.9732	6.36531	7.21301	7.29671	8.64283	6.9542	7.71752	0.763316
Tmem184a	7.25126	7.44394	6.95473	8.37125	7.73574	7.83234	7.21665	7.97978	0.763133
D030062O11Rik	7.81836	6.36661	8.04906	9.35483	8.16669	6.99867	7.41134	8.1734	0.762056
Gm26533	9.38054	8.95243	8.43109	9.08945	9.90993	10.0506	8.92136	9.68332	0.761963
Pcgf2	6.57133	6.31807	6.84608	7.72459	6.57133	7.72369	6.5785	7.33987	0.761377
Kif24	7.35529	7.33992	8.63811	8.88243	8.50536	8.22915	7.77777	8.53898	0.76121
Plekhj1	6.47985	6.40955	6.40955	7.41955	7.75291	6.40955	6.43298	7.194	0.761019
Gm25288	6.41378	6.47562	6.47562	7.35348	7.1864	7.10768	6.45501	7.21585	0.760845
Shroom3	6.67105	7.23558	6.21836	7.61074	6.67105	8.12481	6.70833	7.46887	0.760539
Daglb	9.01539	8.92391	9.01867	9.80926	10.0502	9.3794	8.98599	9.7463	0.760309
Chrd	6.58324	6.30616	6.83417	7.27217	7.35586	7.37624	6.57452	7.33476	0.76023
Hcn2	6.5126	6.3768	7.29051	7.66586	7.78566	7.00886	6.72664	7.48679	0.760157
Naif1	9.19495	7.31849	7.76999	9.70101	7.8612	9.0012	8.09448	8.85447	0.759992
Oas2	6.51608	6.37332	6.37332	8.02007	6.51608	7.00537	6.42091	7.18051	0.759603
9130024F11Rik	7.24444	6.43353	7.90226	7.95985	8.39452	7.50361	7.19341	7.95266	0.759249
Doc2a	8.74168	8.38663	6.88888	9.01154	7.80159	9.48136	8.00573	8.76483	0.759102
Snrnp200	6.56813	6.32127	6.84929	7.72139	7.34075	6.95333	6.57956	7.33849	0.758928
Tgfb1	7.74205	8.05081	7.35664	8.67067	8.62976	8.12059	7.7165	8.47367	0.757175
Prg4	7.24599	6.43199	6.43199	7.14634	7.73048	7.50206	6.70332	7.45963	0.756306
Wnk2	6.47863	6.41077	6.93878	6.86383	7.7517	7.48085	6.60939	7.36546	0.756064
Proscos	6.40554	6.48386	6.48386	7.34524	7.17816	7.11592	6.45775	7.2131	0.755351
Gm15522	7.39552	7.29968	7.19617	7.9462	8.25085	7.96012	7.29712	8.05239	0.755268
Agpat1	6.56212	6.32728	6.8553	7.71538	6.56212	7.73291	6.58157	7.3368	0.755235
Csnk1e	6.53276	6.35665	6.88466	7.47245	6.53276	8.03431	6.59135	7.34651	0.755151
Fis1	6.4078	6.48161	7.00962	7.09672	7.18042	7.88723	6.63301	7.38812	0.755114
Taok1	7.91973	7.87312	6.79326	8.41006	8.26807	8.1717	7.5287	8.28327	0.754571
Rps10	6.61766	6.27174	7.18546	7.77092	6.61766	7.94941	6.69162	7.44599	0.754376
Cers1	6.46212	6.42729	6.42729	6.84732	7.23474	7.49736	6.4389	7.19314	0.754243
Gm26679	8.74266	7.96777	9.37265	9.69254	8.92189	9.73091	8.69436	9.44845	0.754088
Dxo	8.90396	6.19858	7.66731	7.63051	8.62947	8.77098	7.58995	8.34365	0.753703
Gpc4	6.40261	6.48679	6.48679	7.34231	7.17523	7.11885	6.45873	7.21213	0.753398
Gm7496	7.48253	8.54483	7.41319	8.34577	8.33786	9.01256	7.81352	8.5654	0.75188
Krt80	6.62532	7.28131	7.48183	8.84951	7.89838	6.89614	7.12948	7.88134	0.75186
Ubr2	6.51089	7.39574	7.29222	7.85014	8.1548	7.44859	7.06628	7.81784	0.75156
Gse1	7.95964	7.83321	8.66347	9.06586	8.84735	8.79772	8.15211	8.90365	0.75154
Itpkc	6.72488	7.7724	6.69253	8.3767	7.4975	7.57014	7.06327	7.81478	0.751508
Ppp1r11	8.38926	8.19588	7.08383	8.94348	7.99234	8.98723	7.88966	8.64102	0.751359
Ehmt1	7.72145	6.46352	7.37723	8.21178	8.06979	7.53359	7.1874	7.93839	0.75099
Cdc23	6.55569	6.33371	6.86173	7.70895	6.55569	7.73933	6.58371	7.33466	0.750949
Mrc2	6.6839	7.81338	9.29517	9.08569	9.07628	7.88316	7.93082	8.68171	0.75089
Rnf167	8.00536	7.78749	7.39735	9.60255	7.98286	7.85727	7.73007	8.48089	0.750824
Trp53i13	7.41928	6.2587	6.78671	8.75716	6.6307	7.32878	6.82156	7.57221	0.750651
Gm37127	7.97988	7.81297	8.52051	9.38669	8.86759	8.30897	8.10445	8.85442	0.749965
Gm17111	8.47327	7.69399	7.76856	9.20508	8.07635	8.90322	7.97861	8.72822	0.749611
Rhbdf2	7.44254	6.23543	6.23543	7.59366	6.65397	7.9131	6.6378	7.38691	0.749105
Farsb	7.29715	6.38083	6.90884	6.89378	7.28119	8.65834	6.86227	7.6111	0.74883
Gps1	6.33552	6.55388	7.77162	7.83951	7.10814	7.9595	6.88701	7.63572	0.748709
Smarcd2	6.55202	6.33738	6.8654	7.70528	6.55202	7.743	6.58493	7.33344	0.748503
Atp5f1	7.9606	6.22437	7.44211	7.60473	7.9381	8.32825	7.20903	7.95702	0.747998
Otub2	6.59272	7.3139	7.51442	8.09671	7.86578	7.7023	7.14035	7.88826	0.747915
Leng8	8.94096	7.94118	8.84694	9.60688	9.15726	9.20767	8.57636	9.32394	0.747577
Gm15883	6.58459	6.30481	7.52255	6.58459	7.85765	8.21126	6.80398	7.55117	0.747185
Gm28265	6.51791	7.38872	8.05394	8.30381	8.45656	7.44157	7.32019	8.06731	0.747126
Gm26716	8.95495	6.35782	8.90906	9.48259	8.71486	8.26428	8.07394	8.82058	0.746633
Blcap	6.4752	6.4142	6.4142	6.4752	7.24782	7.81982	6.43453	7.18095	0.746413
BC037034	7.88895	7.31325	7.76475	8.99517	8.23728	7.97369	7.65565	8.40205	0.746399
Gm38416	6.517	6.3724	6.3724	7.20593	7.28962	7.00445	6.4206	7.16667	0.74607
Gm10652	6.4365	6.4529	6.98092	7.37619	7.20912	7.52298	6.62344	7.36943	0.745992
Gpx1	6.44945	6.43996	6.43996	6.83465	7.22207	7.51003	6.44312	7.18891	0.745796
Rtkn	7.45325	7.24195	7.69345	8.6863	8.30858	7.63035	7.46288	8.20841	0.745527
Gm10277	9.33991	9.34905	8.1876	9.68323	9.81835	9.61129	8.95885	9.70429	0.745438
Ttc38	6.54758	6.34182	6.86984	7.70084	7.3202	6.97388	6.58641	7.33164	0.745228
Gm7507	7.46332	6.21466	7.4324	8.17873	6.67475	8.49217	7.03679	7.78188	0.745088
Pkp1	9.09531	9.20763	7.87578	9.36518	9.45714	9.59165	8.72624	9.47132	0.745079
Gm44323	10.2248	9.78286	9.06354	10.462	10.62	10.2241	9.69042	10.4354	0.744967
Tor1aip2	9.73815	8.75756	8.35894	10.883	9.85131	8.35328	8.95155	9.69585	0.744298
Gm45437	7.81839	6.36658	7.83531	8.64928	8.16673	7.43666	7.34009	8.08422	0.744131
Trip6	6.51375	6.37565	6.37565	7.20267	7.28637	7.00771	6.42168	7.16558	0.743899
Lgals4	7.90553	7.88732	6.80745	8.73643	7.38259	8.71191	7.53343	8.27697	0.743541
Gm16278	9.06283	9.06973	8.22099	9.91059	9.42465	9.24864	8.78452	9.52796	0.743447
Srsf10	6.66683	6.22257	6.22257	7.8201	6.66683	6.85463	6.37066	7.11385	0.743194
Ppp1r18os	6.55019	7.35643	8.20776	8.77439	7.82325	7.74483	7.37146	8.11416	0.742695
Lpar6	7.72596	6.45901	7.37272	8.21629	7.20301	8.36546	7.1859	7.92825	0.742358
Mir142b	7.33774	6.34023	6.86825	9.25155	6.54917	6.97229	6.84874	7.591	0.742261
Taz	6.51109	6.37832	6.37832	7.20001	7.28371	7.01037	6.42257	7.1647	0.742124
Fgfr2	7.93106	6.25391	6.25391	7.32441	7.40811	7.93158	6.81296	7.5547	0.741738
Gm15737	9.53475	6.97869	9.32335	10.3185	9.5029	8.23898	8.61226	9.35346	0.741197
Ntn1	7.33135	6.34662	8.66204	8.32868	7.3154	8.91902	7.44667	8.1877	0.741024
Gm16638	6.70759	7.19904	7.65054	8.21157	7.48021	8.08827	7.18572	7.92668	0.740959
Gm12275	6.45594	6.43346	6.96147	6.84114	7.729	7.50354	6.61696	7.35789	0.740935
Gm17590	8.42715	8.74579	7.34998	9.24017	8.94044	8.56471	8.17431	8.91511	0.740801
Gm20324	8.80761	6.29494	8.32831	8.72093	8.53312	8.39882	7.81028	8.55095	0.74067
Plxdc2	7.14324	6.53474	6.53474	8.14056	7.12728	7.1668	6.73757	7.47821	0.74064
Tubb4a	6.26994	6.61946	7.14747	6.65514	7.91385	7.68954	6.67896	7.41951	0.740551
Sptan1	7.84942	7.35278	8.018	8.46242	8.73713	8.24201	7.74006	8.48052	0.740454
Gm20033	10.0512	9.15046	9.21012	10.875	9.65166	10.1063	9.47058	10.211	0.740403
Pycard	7.73025	7.47195	7.67247	8.56114	9.00965	7.5248	7.62489	8.3652	0.740309
Cel	6.42665	6.46275	6.99076	7.36635	7.19927	7.53283	6.62672	7.36615	0.739426
Kctd5	6.5069	6.3825	6.3825	7.19583	7.27952	7.01455	6.42397	7.1633	0.739337
Setd6	7.27664	6.40133	7.31504	7.64133	7.26069	8.30779	6.99767	7.7366	0.738929
Sos1	6.52048	6.36893	7.58667	7.46017	7.79354	7.439	6.82536	7.56424	0.73888
Chp1	6.38064	6.50876	6.50876	7.32034	7.15326	7.14081	6.46605	7.20481	0.738753
Megf8	7.48409	7.21111	7.87633	8.34733	8.33942	8.10034	7.52384	8.26236	0.738519
Gm11175	11.5094	9.7844	10.7815	11.8157	11.5649	10.9089	10.6918	11.4298	0.738073
Gm16174	7.93658	6.6228	7.15081	8.58232	7.03922	8.30046	7.23673	7.974	0.73727
Bcat2	6.43648	6.45292	6.45292	6.82168	7.2091	7.523	6.44744	7.18459	0.737153
Tpgs2	6.61611	6.2733	8.58871	8.12009	7.38873	8.17975	7.15937	7.89619	0.736817
Tbc1d10a	6.50209	6.38731	6.38731	7.19102	7.27471	7.01937	6.42557	7.1617	0.736128
Gm44317	9.81426	8.14943	9.05519	10.1136	9.78075	9.33259	9.00629	9.7423	0.73601
Yars	7.97901	7.22318	7.4237	8.0227	8.32735	8.48347	7.54197	8.27784	0.735873
Cul7	7.13284	6.54514	7.07315	8.13016	8.28292	6.54514	6.91704	7.65274	0.735696
Cd74	7.2363	6.44168	6.96969	7.78698	7.22034	7.8473	6.88256	7.61821	0.73565
Efhd2	6.67794	8.56085	6.21146	8.58651	7.45056	7.61709	7.15008	7.88472	0.734632
Flvcr2	6.52569	7.38093	6.36371	8.17751	6.52569	7.76933	6.75678	7.49084	0.734065
Aaas	6.543	6.3464	6.87441	7.23193	7.31562	7.41648	6.58794	7.32134	0.733403
Nron	7.22832	7.46688	7.91838	8.46137	8.83212	7.51974	7.53786	8.27108	0.733214
Aanat	8.03446	6.15051	7.83295	8.64747	8.01196	7.55613	7.33931	8.07185	0.732543
Phlda1	6.3711	6.5183	6.5183	7.3108	7.14372	7.15036	6.46923	7.20163	0.732391
Gm26788	11.4956	10.236	11.2368	12.304	11.9176	10.9439	10.9895	11.7218	0.732348
Cdh5	7.21156	6.46641	6.99443	8.0748	7.69605	7.09847	6.8908	7.62311	0.732307
Dgkq	7.28091	7.41429	7.86579	8.27823	8.67561	7.80269	7.52033	8.25218	0.731847
Wdr61	8.24462	8.34052	8.97087	9.27702	9.45735	9.0147	8.51867	9.24969	0.731016
Tfap2a	7.30166	6.37632	6.37632	7.45278	7.78614	7.00838	6.68477	7.41577	0.730999
Gm15672	6.72215	7.77513	6.16725	8.06141	6.72215	8.0737	6.88818	7.61909	0.73091
Taf6l	6.42748	7.47915	6.46192	7.76674	7.70054	7.09398	6.78952	7.52042	0.730903
Tbc1d16	7.44893	7.24627	6.22904	7.34928	7.43298	8.33292	6.97475	7.70506	0.730313
Gm15953	8.22886	6.33052	7.79925	8.78307	7.3315	8.4344	7.45288	8.18299	0.730115
Dmtf1	7.46452	6.21346	8.52888	8.32776	7.949	8.11992	7.40229	8.13222	0.729938
Arfip2	6.63076	6.25864	6.78666	7.57045	6.63076	7.66427	6.55869	7.28849	0.729805
Hist1h1d	6.5345	6.35491	6.35491	7.47419	6.5345	7.42498	6.41477	7.14456	0.729788
Synrg	6.63062	6.25878	6.7868	7.57032	7.40324	6.89084	6.55873	7.28813	0.729399
Gm10532	10.1454	7.93988	8.35226	10.5251	9.15856	8.9404	8.8125	9.54136	0.728858
Nectin4	6.69644	6.19297	7.10668	7.38536	6.69644	8.09942	6.66536	7.39374	0.72838
Gm16153	9.1617	7.1683	8.18444	9.29823	8.67698	8.72347	8.17148	8.89956	0.728081
Gm26542	7.28493	6.39305	7.61079	8.40493	7.26898	7.79867	7.09626	7.82419	0.727934
Slc20a1	6.32434	6.56506	6.56506	7.97616	7.09696	6.56506	6.48482	7.21273	0.727905
Fads2	6.36436	6.52504	6.52504	7.30406	7.13698	7.1571	6.47148	7.19938	0.727897
4930455H04Rik	6.53713	6.35227	8.22083	7.69039	8.18103	7.42235	7.03674	7.76459	0.727849
Letm2	7.35031	6.32766	8.7658	8.6882	8.20564	7.73328	7.48126	8.20904	0.727783
Rbm10	6.47713	6.41227	7.32598	7.16606	7.75019	7.48235	6.73846	7.4662	0.727737
Kif16b	6.53132	6.35808	6.35808	7.47102	6.53132	7.42816	6.41583	7.1435	0.727672
Pisd-ps1	6.47997	6.40943	6.40943	7.81922	7.25259	6.40943	6.43295	7.16041	0.72747
Ralbp1	7.84804	7.35415	7.55467	8.20429	7.82553	8.90932	7.58562	8.31305	0.727426
Pfn2	6.42776	6.46164	6.98966	7.76701	7.20038	7.0937	6.62635	7.3537	0.727345
Bbip1	7.54688	7.14832	7.99965	7.698	8.94158	8.23498	7.56495	8.29152	0.726571
Eef1g	7.22743	8.05843	6.45055	8.34742	7.21147	8.357	7.24547	7.97197	0.726497
Gm15932	7.37705	7.31815	7.21464	7.2774	8.23238	8.57844	7.30328	8.02941	0.726125
Ppp6r3	6.4304	6.459	7.37271	7.3701	7.20302	7.86462	6.75404	7.47925	0.725208
Hars2	6.36032	6.52908	6.52908	7.30002	7.13294	7.16114	6.47283	7.19803	0.725204
Snx21	9.04602	8.40592	8.8104	9.94575	9.40784	9.08281	8.75411	9.4788	0.724687
Lamtor4	6.47735	7.42928	6.94007	7.41704	8.12125	7.48213	6.9489	7.67348	0.724578
1810019D21Rik	8.54457	8.3642	7.48354	8.66049	8.51849	9.38583	8.13077	8.85494	0.724168
Zbtb43	6.52555	6.36385	6.36385	7.46524	6.52555	7.43393	6.41775	7.14157	0.723823
Cep350	6.71805	7.77923	7.64007	8.73968	7.99112	7.57697	7.37912	8.10259	0.72347
Gm18256	6.48232	6.40708	6.40708	7.17124	6.48232	7.8127	6.43216	7.15542	0.723261
4933417O13Rik	6.40083	6.48857	7.01659	7.34052	7.17345	7.55865	6.63533	7.35754	0.722212
Gm44877	7.2857	7.4095	6.39228	7.65039	8.14103	7.46235	7.02916	7.75126	0.722098
Rabgap1	6.42744	6.46196	6.98997	6.81264	7.7005	7.53204	6.62646	7.34839	0.721937
Lamc2	6.54084	6.34857	6.34857	7.88009	6.54084	6.98062	6.41266	7.13385	0.721194
Tlcd1	10.8079	9.24051	9.52098	10.4726	10.9614	10.2988	9.85646	10.5776	0.721144
Pkp3	7.35353	8.3502	6.32444	8.35085	7.83802	8.00211	7.34273	8.06366	0.720933
Nrbp2	6.47982	6.40958	6.9376	7.41951	6.47982	8.08725	6.609	7.32886	0.71986
Trim29	8.38799	8.19716	7.64012	8.73963	8.90128	8.74379	8.07509	8.7949	0.719814
D5Ertd579e	6.42365	6.46575	6.99377	6.80885	7.69671	7.53583	6.62772	7.34713	0.719407
Trim14	6.33342	6.55598	7.084	7.8374	7.10604	7.18804	6.6578	7.37716	0.719361
Pigh	6.60178	6.28762	6.28762	6.60178	7.3744	7.35769	6.39234	7.11129	0.718955
Erbb2	6.61421	6.27519	6.8032	7.55391	6.61421	7.68081	6.5642	7.28298	0.718775
Dnajc28	8.1261	8.08463	7.27662	9.05472	7.60315	8.98436	7.82912	8.54741	0.718293
2610027K06Rik	8.718	7.40177	7.85327	8.41343	8.89723	8.81702	7.99101	8.70923	0.718215
Miga2	6.48896	6.40044	6.92846	7.17789	7.76202	7.0325	6.60595	7.32414	0.718183
Nudt4	6.64312	6.24629	6.7743	8.29493	6.64312	6.87834	6.55457	7.27213	0.717563
Mmadhc	6.47413	6.41527	6.41527	7.16306	7.24675	7.04733	6.43489	7.15238	0.717489
Rfx1	7.74141	6.44356	7.35727	8.35441	7.21846	8.12122	7.18075	7.89803	0.717285
Gm11537	9.81126	8.83067	8.30933	9.9564	10.0317	9.1144	8.98375	9.70083	0.717078
Pcnp	7.72967	6.4553	7.67304	7.93809	7.70716	8.36175	7.286	8.00233	0.716331
Irx3	7.95711	7.83574	8.09641	8.0008	8.6002	9.43678	7.96309	8.67926	0.716173
Filip1l	8.53508	6.3213	7.79002	8.354	7.84117	8.59881	7.5488	8.26466	0.71586
Poglut1	6.46253	6.42687	6.42687	7.80178	7.23515	6.42687	6.43876	7.1546	0.715844
1700034P13Rik	9.64379	7.62304	9.24735	10.7288	8.1473	9.78544	8.83806	9.55385	0.715794
Recql	8.18262	7.61023	7.47107	8.53887	7.65967	9.21127	7.75464	8.46994	0.715296
Mllt11	8.01169	7.56492	7.46141	8.7435	7.61477	8.82521	7.67934	8.39449	0.715153
Gm27520	6.50352	6.38588	7.60363	7.84277	7.77658	7.01794	6.83101	7.54576	0.714755
Snrnp25	6.59511	6.29429	6.29429	6.59511	7.36773	7.36437	6.39456	7.10907	0.714504
Arf1	6.66456	6.22485	7.13856	7.60425	6.66456	7.90251	6.67599	7.39044	0.714452
Hoxa2	6.51437	6.37503	6.90304	7.2033	7.28699	7.44511	6.59748	7.3118	0.714317
Zfp750	8.69907	7.76519	8.47272	9.36499	9.12447	8.58978	8.31233	9.02642	0.714089
Gm37755	7.37679	7.31842	7.98364	8.60984	8.23212	7.97885	7.55961	8.2736	0.713989
Tmem120b	6.46886	6.42055	6.42055	7.15778	7.24148	7.0526	6.43665	7.15062	0.713971
Gm11696	9.08643	8.25209	7.69506	9.67007	8.84635	8.65881	8.34453	9.05841	0.71388
Szt2	8.0123	7.18989	8.20604	8.73836	8.36064	8.45018	7.80274	8.51639	0.713648
Gm26816	8.86496	7.2548	8.553	9.13483	9.53453	8.14403	8.22426	8.9378	0.713542
Ablim1	7.2603	7.4349	7.33139	8.59819	7.24434	8.32413	7.3422	8.05555	0.713357
Slirp	9.14584	7.77481	9.01236	9.55452	8.90575	9.61264	8.64434	9.35764	0.713301
Gm17529	7.6446	7.0506	8.68949	9.25781	8.12909	8.13726	7.7949	8.50805	0.713156
Tut1	6.4099	6.4795	7.69725	8.43153	7.18252	7.11156	6.86222	7.5752	0.712985
2019-03-09	7.83676	6.34821	7.26192	7.88045	8.72447	6.98027	7.14896	7.86173	0.712763
Gm16279	8.26354	7.31307	7.97829	9.4256	7.86662	8.39972	7.85163	8.56398	0.712351
Hspb6	7.22902	6.44895	7.36266	7.94443	7.71351	7.51903	7.01355	7.72566	0.71211
Prpf38b	8.78518	6.52759	7.4413	8.38344	8.30047	8.20525	7.58469	8.29639	0.711698
Bdkrb1	6.40489	6.48451	6.48451	7.34459	7.67795	6.48451	6.45797	7.16902	0.711047
Sbsn	9.8305	9.76733	9.61676	11.0043	9.79798	10.5449	9.7382	10.449	0.710855
Slc16a8	6.66089	6.22851	6.75652	7.04609	7.43351	7.29858	6.54864	7.2594	0.710757
Kdelr2	6.46378	6.42562	6.42562	7.15271	7.2364	7.05767	6.43834	7.14893	0.71059
Otud7a	6.72696	6.16244	6.69046	7.41588	6.72696	7.56807	6.52662	7.23697	0.710349
Gm26710	6.50473	6.38468	6.38468	7.44442	6.50473	7.45475	6.42469	7.13463	0.709941
Brpf1	8.03617	6.52322	7.99194	7.87017	8.01009	8.80073	7.51711	8.227	0.709889
Plekhh1	6.65711	7.24952	6.23229	8.30892	6.65711	7.30237	6.71297	7.4228	0.709829
Hmgn2	7.26975	6.40823	6.40823	7.42087	7.75424	7.04028	6.6954	7.40513	0.709729
Rai14	7.88951	6.29546	6.82348	7.53364	8.23785	7.36554	7.00282	7.71234	0.709525
Pip4p1	7.92686	7.27534	7.47586	8.53986	7.90435	8.36199	7.55935	8.26873	0.709383
Cyp8b1	6.58705	6.30235	6.30235	6.58705	7.35967	7.37243	6.39725	7.10638	0.709133
Gm19582	7.2154	6.46258	6.46258	8.74254	6.42682	7.09464	6.71352	7.42133	0.707816
Gm45091	8.70523	7.75903	7.36889	9.22126	8.67691	8.0576	7.94438	8.65192	0.707542
Slc15a3	9.65902	8.83669	10.0415	10.4011	10.8124	9.44565	9.51241	10.2197	0.707301
Gtf3a	7.25719	6.42079	7.88952	8.12043	7.24123	8.32725	7.18916	7.8963	0.707135
1700021J08Rik	8.49972	8.38241	8.79479	9.59366	9.41545	8.78913	8.55898	9.26608	0.707103
Dgkz	6.55971	7.93758	7.54744	7.89896	7.83277	8.43357	7.34824	8.0551	0.706862
Ptpn5	7.76142	7.44078	6.42355	7.8051	8.10976	7.82917	7.20858	7.91468	0.706096
Uqcc3	6.66137	6.22803	6.75605	7.60107	7.93443	6.22803	6.54848	7.25451	0.706027
Gm15708	7.00864	7.48864	7.09851	8.91721	7.00864	7.78722	7.1986	7.90436	0.705759
Jmjd8	11.4109	9.61316	9.65944	11.4894	10.472	10.839	10.2278	10.9334	0.705619
Appbp2os	8.536	7.63126	7.24112	8.77459	9.0493	7.70104	7.8028	8.50831	0.705515
Tnrc18	10.0664	8.82981	9.52993	10.8107	9.91136	9.82032	9.47539	10.1808	0.705402
Hvcn1	9.40763	7.69647	9.56946	9.80782	9.68352	9.29751	8.89119	9.59628	0.705098
Gm29050	6.65399	7.8433	7.14913	8.15797	8.29789	7.30549	7.21547	7.92045	0.704981
Polr3g	6.49721	6.39219	6.39219	7.43691	6.49721	7.46227	6.4272	7.13213	0.704931
Padi3	6.54841	6.34099	6.34099	6.54841	6.54841	8.24744	6.41013	7.11476	0.704627
0610040F04Rik	9.16851	6.49044	7.95917	9.29171	7.67202	8.76795	7.87271	8.57723	0.704523
4930551O13Rik	6.48548	6.40392	6.93193	7.63874	6.48548	7.80954	6.60711	7.31126	0.704144
Gm15412	6.45411	6.43529	6.43529	7.14304	7.22673	7.06735	6.44156	7.14571	0.704142
A930037H05Rik	10.6551	8.81149	9.39733	12.4569	9.09795	9.42044	9.6213	10.3251	0.703808
Papola	6.40294	6.48647	7.01448	8.05475	6.40294	7.55654	6.63463	7.33808	0.703449
Mki67	7.29941	6.37857	6.90658	8.73503	6.51083	7.44865	6.86152	7.56484	0.703316
Gm11646	7.39443	7.30077	6.81156	7.54555	7.87891	8.19	7.16892	7.87149	0.702566
A730085K08Rik	7.87674	8.65762	8.17679	9.06417	8.51982	9.23372	8.23705	8.93924	0.702189
Nrn1	6.35269	6.53671	6.53671	6.73789	7.62575	7.16877	6.47537	7.17747	0.702099
Itgb2	6.38911	6.5003	7.02831	7.72836	7.16173	7.13235	6.63924	7.34081	0.701576
Hjurp	6.46374	6.42566	6.95367	7.15267	7.7368	7.05772	6.61436	7.31573	0.70137
Xpc	6.48171	6.40769	6.93571	7.63497	7.25433	7.03975	6.60837	7.30968	0.701315
Xbp1	7.43456	6.24342	6.77143	7.98524	6.64598	7.92108	6.81647	7.51743	0.700963
BC017158	6.57372	6.31568	6.31568	6.57372	7.34634	7.38576	6.40169	7.10194	0.700245
Nr2f6	7.29366	6.38432	6.91233	8.1569	8.14899	6.38432	6.86344	7.5634	0.699965
Drd4	6.45986	6.42954	7.34325	7.79912	8.10377	6.42954	6.74422	7.44414	0.699926
Pgam1-ps1	6.46155	6.42785	6.95586	7.15048	7.73461	7.05991	6.61509	7.315	0.699911
Rps20	6.69726	7.20937	6.72016	7.38618	7.46988	7.86981	6.87559	7.57529	0.699695
Gatb	7.28555	6.39242	6.39242	7.43667	7.2696	7.4625	6.69013	7.38959	0.699457
Gm45355	7.28545	6.39253	6.39253	7.43657	7.26949	7.46261	6.69017	7.38956	0.699387
A930019D19Rik	6.58548	6.30392	6.83193	7.52518	7.3581	6.93598	6.57378	7.27308	0.699306
Col17a1	8.58818	8.58476	9.45207	9.23392	9.93321	9.55562	8.875	9.57425	0.699248
Egr1	6.65264	7.84465	7.15048	7.8059	7.42526	8.51428	7.21592	7.91514	0.699224
Cnot10	6.44622	6.44318	6.44318	7.13515	7.21884	7.07523	6.44419	7.14308	0.698883
Uqcr11	6.37907	6.51033	6.51033	6.76427	7.15169	7.58041	6.46658	7.16546	0.698878
Gm38204	6.50681	6.38259	6.38259	7.84607	6.50681	7.01464	6.424	7.12251	0.698513
2810425M01Rik	8.23404	7.93323	8.50662	9.12396	8.74734	8.89774	8.22463	8.92301	0.698382
A430035B10Rik	7.34753	6.33045	6.85846	7.89821	7.33157	7.40052	6.84548	7.54344	0.697957
Gm16170	9.65892	7.60791	8.1813	9.2051	9.90439	8.4325	8.48271	9.18066	0.697951
Nit1	9.66909	9.16609	9.06761	10.4121	10.0013	9.5818	9.30093	9.99839	0.697457
Gm15819	6.77211	7.13452	8.43271	7.92537	8.71076	7.79496	7.44645	8.1437	0.697252
Gm12002	6.57518	6.31422	7.22793	7.91444	7.3478	6.94628	6.70578	7.40284	0.697061
Ly6g6c	6.52055	7.38608	7.28256	7.20947	7.79361	8.27531	7.06306	7.75946	0.696401
Klf1	6.60751	6.28189	6.80991	6.99271	7.88057	6.91395	6.56644	7.26241	0.695972
Prnp	6.50188	7.40475	8.25607	8.41045	7.77494	8.06519	7.38757	8.08353	0.695958
Gm17134	8.74872	8.94441	8.76377	9.61379	9.79676	9.13393	8.81897	9.51483	0.695862
Sytl1	8.50357	6.3528	7.57055	8.44517	7.80966	8.25926	7.47564	8.17136	0.695721
Paqr3	10.7844	9.83369	8.54575	11.0513	10.4341	9.76479	9.72127	10.4167	0.695468
Mettl5	6.43149	6.45791	6.45791	7.77074	7.20411	6.45791	6.4491	7.14426	0.695151
Prss12	7.49756	6.18042	6.18042	7.64868	6.70898	7.58604	6.61947	7.31457	0.695102
Bcl7c	6.61835	7.28827	6.79906	7.55805	7.89141	7.34113	6.9019	7.59686	0.694967
Akirin2	6.43972	6.44968	6.44968	7.12865	7.21234	7.08173	6.44636	7.14091	0.69455
Tbc1d22bos	6.55218	6.33722	7.25094	7.49187	7.3248	7.4073	6.71345	7.40799	0.694545
Dop1b	6.51602	6.37338	7.8421	8.02001	7.78908	7.00544	6.9105	7.60484	0.69434
Top1	6.35932	7.5473	7.44379	7.86331	7.13194	8.43653	7.1168	7.81059	0.693789
Nipsnap2	6.43791	6.45149	6.45149	7.12683	7.21053	7.08355	6.44696	7.1403	0.693339
Il4ra	6.719	7.77828	6.1704	7.40793	7.49162	7.84806	6.88923	7.58254	0.693311
Chit1	6.58924	6.30016	6.30016	6.97444	6.58924	7.70578	6.39652	7.08982	0.693303
Gm14820	6.70274	7.79455	7.40441	8.04199	8.34664	7.59229	7.30056	7.99364	0.693075
Gm10676	7.46467	6.21331	7.89575	8.58467	7.44872	7.61893	7.19124	7.8841	0.692861
BC049715	8.83755	7.28222	6.79301	8.8486	8.80768	7.33507	7.63759	8.33045	0.69286
Nkapd1	6.56396	6.32544	7.54318	8.21578	6.56396	7.73106	6.81086	7.5036	0.69274
Cmtm6	6.37741	6.51199	6.51199	7.31711	7.65048	6.51199	6.46713	7.15986	0.692728
Sigirr	6.49803	6.39137	6.39137	7.83729	6.49803	7.02343	6.42692	7.11958	0.692658
Crk	6.46822	6.42118	6.94919	7.62149	6.46822	7.8268	6.61286	7.3055	0.692638
Taco1os	6.37708	6.51233	6.51233	7.31677	7.65014	6.51233	6.46724	7.15974	0.692502
Gm12316	9.83448	8.45284	8.54159	9.79296	9.36092	9.75252	8.94297	9.63547	0.692497
Plekhm2	6.46987	7.43675	7.88825	7.97386	8.40853	7.48961	7.26496	7.95733	0.69237
Mrpl24	7.86903	6.31594	7.53369	7.72672	7.84652	8.22239	7.23955	7.93188	0.692329
Fgd4	6.4351	6.4543	6.4543	7.12402	7.20772	7.08636	6.4479	7.13937	0.691465
Il18bp	8.40177	7.17484	7.37536	8.95598	8.00485	8.06407	7.65065	8.34163	0.690979
Exoc4	6.42177	6.46763	7.38134	7.1107	7.69483	7.53771	6.75691	7.44775	0.690831
Runx1	8.19257	6.36682	7.28053	8.74678	8.16649	6.99887	7.27997	7.97071	0.690744
Grk2	8.18328	7.39333	7.84483	9.28196	8.1572	8.05377	7.80715	8.49764	0.690498
Borcs6	6.54588	6.34352	7.25723	7.48558	7.3185	7.4136	6.71554	7.40589	0.690348
1500015A07Rik	6.72238	7.7749	7.84946	8.84885	7.99544	7.57264	7.44892	8.13898	0.690061
Capn15	7.21023	6.46775	8.15019	8.33023	7.69472	7.87337	7.27606	7.9661	0.690047
Tgm3	6.55708	6.33233	6.33233	6.55708	7.3297	7.4024	6.40724	7.09639	0.68915
Kbtbd4	6.53621	7.37042	6.88121	7.68947	8.18011	6.98525	6.92928	7.61828	0.689
Ankrd61	9.0897	7.24029	7.69179	9.22623	7.9394	8.923	8.00726	8.69621	0.688949
Gm26636	8.96938	8.15893	8.57131	9.86911	9.3312	8.56564	8.56654	9.25532	0.68878
Tmsb10	6.48426	7.42237	9.06125	8.79998	8.42291	7.81077	7.65596	8.34455	0.688592
Gm28417	6.49191	6.39749	6.39749	7.83117	6.49191	7.02955	6.42896	7.11754	0.688579
Gmds	6.55622	6.33318	6.33318	6.55622	7.32884	7.40326	6.40753	7.09611	0.688578
Supt20	6.36322	6.52618	6.52618	6.74843	7.13584	7.59625	6.47186	7.16017	0.688315
Tpi1	7.20551	6.47247	6.47247	7.92092	7.18955	7.10453	6.71682	7.405	0.688182
Ghrl	6.72289	7.77439	7.38425	7.87616	7.99595	8.07296	7.29385	7.98169	0.687845
Ak2	6.5815	6.3079	6.3079	6.9667	7.35412	6.93995	6.3991	7.08693	0.687828
Lrrc4	9.77344	7.18172	9.00993	10.2748	8.66356	9.08998	8.65503	9.34276	0.687736
Ing1	6.42942	6.45999	6.45999	7.11834	7.20204	7.09204	6.4498	7.13747	0.687678
Tmed1	8.45577	7.7115	8.85749	9.7368	8.96907	8.38113	8.34158	9.029	0.687412
Rpl28	7.35032	7.93554	7.24137	7.901	8.95412	7.73328	7.50908	8.19613	0.687056
Rab35	6.62332	6.26608	7.17979	7.56302	6.62332	7.94374	6.68973	7.37669	0.686963
Cdk6	6.50381	6.38559	7.2993	8.28971	6.50381	7.45567	6.72957	7.4164	0.686826
1700047K16Rik	7.80658	6.37839	6.9064	8.41958	7.28363	7.44847	7.03046	7.71723	0.686769
Gm13563	10.0338	8.59127	9.72275	10.3745	9.66254	10.3706	9.44926	10.1359	0.686635
Prr13	6.63947	6.24993	7.16364	7.57917	8.28338	6.24993	6.68435	7.37082	0.686476
Serhl	8.25211	7.91515	7.52501	8.4907	8.52079	8.73974	7.89743	8.58374	0.686318
Sdad1	6.36722	6.52218	6.52218	7.30692	7.64028	6.52218	6.47053	7.15646	0.685934
Pqlc1	6.66648	6.22292	7.44066	7.81975	6.66648	7.90058	6.77669	7.46227	0.685581
Pdgfrb	6.75037	7.15626	8.00759	8.40218	8.02343	7.54466	7.30474	7.99009	0.685352
Slx4ip	6.36606	6.52334	6.52334	7.30575	7.63912	6.52334	6.47091	7.15607	0.685158
Ehbp1l1	7.82766	6.35731	7.27103	8.44066	7.30471	7.76294	7.152	7.8361	0.684102
B430305J03Rik	10.4959	9.33432	9.61479	10.8093	10.2947	10.3926	9.815	10.4989	0.683874
Gm45051	8.92126	7.40873	7.86024	8.9809	8.43654	8.82398	8.06341	8.74714	0.683734
C230038L03Rik	8.89777	7.22199	7.11848	8.81109	8.86791	7.61039	7.74608	8.4298	0.683715
Hsp90ab1	7.88293	6.67645	8.3589	8.52867	7.85685	8.58291	7.63943	8.32281	0.683383
Kank1	6.65237	7.25426	7.15074	7.3413	7.42499	8.34091	7.01912	7.7024	0.683276
Spsb3	10.1576	8.25126	9.38274	10.4196	10.0025	9.4186	9.26387	9.94692	0.683042
Map1lc3b	6.43574	6.45366	6.98167	7.12467	7.7088	7.08572	6.62369	7.3064	0.682704
Tet3	8.21663	8.99835	8.51958	9.92807	8.85971	8.99462	8.57819	9.2608	0.682613
Gm45133	7.9376	8.27313	9.33704	9.85353	9.217	8.52488	8.51592	9.19847	0.682548
Smurf2	7.21719	6.46078	6.46078	7.11754	7.20124	7.8664	6.71292	7.39506	0.682143
Ube2e1	6.4658	6.4236	6.95162	7.15472	7.23842	7.49368	6.61367	7.29561	0.681934
Gm25767	6.51485	6.37455	6.37455	6.51485	7.78791	7.00661	6.42132	7.10312	0.681805
Gm44418	6.66011	7.24652	8.09785	8.446	8.30401	7.29937	7.33482	8.01646	0.681639
Plekha7	6.68103	6.20837	6.20837	7.62073	6.68103	6.84043	6.36592	7.04739	0.68147
Haghl	7.29707	6.38091	7.29462	7.44819	7.78156	7.78653	6.99086	7.67209	0.681228
Traf3	7.36758	6.3104	6.3104	6.9642	7.35162	7.71602	6.66279	7.34395	0.681155
Kansl1	7.88063	6.30434	6.83235	8.49363	6.58506	7.982	7.00577	7.6869	0.681125
Atp5j	8.01598	6.16899	7.0827	8.74204	6.72041	7.84665	7.08922	7.7697	0.680479
Gss	8.32436	8.26078	7.45277	8.3062	8.83766	8.93496	8.01264	8.69294	0.680302
Stard5	8.95962	8.49231	8.45834	10.1785	8.92975	8.84286	8.63676	9.31705	0.680294
Tcte2	8.256	7.32061	7.52113	9.06902	7.85908	8.20984	7.69925	8.37931	0.680068
Dnajc25	7.25641	6.42157	6.42157	7.40753	7.24046	7.49164	6.69985	7.37988	0.680029
Tnks1bp1	9.01735	7.10241	7.95374	8.71278	8.74286	8.65759	8.0245	8.70441	0.679907
1700061G19Rik	6.5846	6.3048	6.3048	7.27353	6.5846	7.37488	6.39807	7.07767	0.679602
Epha2	6.58448	6.30492	6.30492	7.2734	6.58448	7.375	6.39811	7.07763	0.679519
Gm27201	6.35741	6.53199	6.53199	7.2971	7.63047	6.53199	6.4738	7.15319	0.679391
Ccdc85c	6.46156	6.42784	6.95585	7.15049	7.23418	7.49792	6.61508	7.2942	0.679111
Gm24636	7.30684	6.37114	6.37114	6.51827	7.79133	7.77676	6.68304	7.36212	0.679079
Csnk2a2	6.58353	6.30587	6.30587	7.27246	6.58353	7.37595	6.39842	7.07731	0.678887
Papss2	6.55462	6.33478	6.8628	7.49432	7.32724	6.96684	6.58407	7.2628	0.678732
5830432E09Rik	8.3304	8.25474	7.91142	9.55318	8.8437	8.13543	8.16552	8.8441	0.678581
Hnrnph3	6.6901	7.21653	7.66803	7.84336	7.46272	8.30319	7.19155	7.86975	0.678202
Pex10	8.7275	7.73676	8.78499	9.39342	8.9438	8.94599	8.41641	9.09441	0.67799
Sdf2	6.47471	6.41469	7.63244	8.26061	6.47471	7.82031	6.84061	7.51854	0.677931
Gm12216	6.41437	6.47503	6.47503	7.1033	7.18699	7.10709	6.45481	7.13246	0.677647
Trak1	7.40579	7.88006	8.45346	9.17712	7.89028	8.70466	7.91311	8.59068	0.677579
Gja1	7.69096	6.49401	8.52738	8.30397	7.66845	8.77152	7.57078	8.24798	0.677197
Dok1	6.41343	6.47597	6.47597	7.10235	7.18605	7.10803	6.45512	7.13214	0.677019
Tm6sf1	7.3342	6.34377	7.25748	8.67209	7.31825	6.97583	6.97849	7.65539	0.676903
Tmcc3os	8.95982	8.92657	8.4478	9.99985	9.17612	9.18881	8.77806	9.45493	0.676865
Dusp14	6.56493	6.32448	6.32448	6.95013	7.33755	6.95653	6.40463	7.0814	0.676776
Muc6	11.3178	9.61919	10.4441	12.012	11.3832	10.0158	10.4604	11.137	0.676636
Galnt10	6.60964	6.27976	6.80777	6.99484	7.38226	7.34983	6.56572	7.24231	0.67659
Txndc11	7.25884	6.41913	6.94715	8.4919	7.74333	6.41913	6.87504	7.55145	0.676411
Crybg1	8.14816	8.06257	7.50553	8.87422	7.62521	9.24573	7.90542	8.58172	0.676299
Wdr81	6.51703	6.37237	7.28608	7.6703	8.16094	6.37237	6.72516	7.4012	0.676042
Il1a	7.12481	6.55317	6.55317	7.02516	7.60929	7.62325	6.74372	7.41923	0.675518
Trappc6b	6.41094	6.47847	6.47847	7.09986	7.18356	7.11052	6.45596	7.13131	0.675358
Fam189b	6.51701	6.37239	6.9004	7.85627	6.51701	7.44247	6.5966	7.27192	0.675314
Syn1	9.68079	6.25714	7.93959	9.26515	8.27616	8.36102	7.95917	8.63411	0.674941
Rptoros	8.30082	6.25857	7.17228	8.41673	7.40345	7.93623	7.24389	7.91881	0.674918
Gm44342	6.45194	6.43746	6.43746	7.39164	6.45194	7.50754	6.44229	7.11704	0.674752
Lamc1	7.37956	6.29841	8.47969	8.2428	8.23489	7.70404	7.38589	8.06058	0.674689
Nfkbia	7.24682	7.44838	6.95917	8.11006	7.73131	7.83678	7.21812	7.89272	0.674592
Pou3f1	6.80742	7.68986	8.26325	8.14668	8.45133	8.18586	7.58685	8.26129	0.674442
Celf3	9.44775	7.65635	9.34696	9.54331	9.85595	9.07475	8.81702	9.49133	0.674314
Gm43948	7.61896	7.6669	8.24029	8.61628	8.76904	8.1629	7.84205	8.51607	0.67402
Tfdp1	6.28343	6.60597	6.60597	7.22313	7.05605	7.23802	6.49846	7.1724	0.673947
Brf2	8.49731	6.35906	8.54034	8.43891	8.71362	8.26552	7.79891	8.47268	0.673776
Usp49	6.54775	6.34165	6.86966	6.54775	7.82081	7.41173	6.58635	7.2601	0.673743
Plekhg6	9.47322	7.86531	8.15497	9.53286	9.44223	8.53949	8.49783	9.17152	0.673693
Rasip1	6.4083	6.4811	6.4811	7.09723	7.18092	7.11316	6.45683	7.13044	0.673602
Gna12	6.42127	6.46814	6.99615	7.11019	7.69433	7.10019	6.62852	7.30157	0.673053
Trp53inp2	7.49619	6.68878	7.2168	7.85243	7.47368	8.09441	7.13392	7.80684	0.672916
4930506C21Rik	7.30987	6.36811	6.89612	7.86055	7.29392	7.43818	6.85803	7.53088	0.672851
Sf3a2	6.52571	7.38092	8.04614	7.4654	8.46436	8.04136	7.31759	7.99037	0.672785
Leprotl1	6.50109	6.38832	6.38832	6.50109	7.77415	7.02037	6.42591	7.09854	0.672629
Gm14984	7.42495	6.25303	7.93548	7.78963	7.90943	7.93069	7.20448	7.87659	0.672103
Sharpin	7.24441	6.43357	6.43357	7.39553	7.22845	7.50365	6.70385	7.37587	0.672025
Gm44649	10.0149	8.88134	8.79845	10.0563	9.72753	9.92667	9.23157	9.9035	0.671935
2310001K24Rik	6.55705	6.33235	6.33235	6.94225	6.55705	7.73797	6.40725	7.07909	0.671841
Gm12264	9.57302	9.43872	8.52408	10.2759	9.81848	9.45696	9.1786	9.85044	0.671833
Gnat2	6.39624	6.49316	6.49316	7.7355	7.16886	6.49316	6.46085	7.13251	0.671653
Dll4	6.39616	6.49325	6.49325	7.73541	7.16878	6.49325	6.46088	7.13248	0.671595
Rnf220	8.11942	6.43996	6.96798	7.6027	8.09335	7.84558	7.17579	7.84721	0.671425
Erc1	6.67017	6.21923	7.68796	7.35909	7.94323	7.28931	6.85912	7.53054	0.671424
Cyb5r3	6.34535	6.54405	6.54405	7.28505	7.61841	6.54405	6.47782	7.14917	0.671354
Spag6	6.38342	6.50598	6.50598	7.8874	6.38342	7.13804	6.46513	7.13629	0.671158
Etv3	7.32897	7.36623	6.87702	7.87965	8.72367	6.98106	7.19074	7.86146	0.670721
Cebpd	7.37491	6.30307	7.98551	8.60796	7.35895	7.70869	7.22116	7.89187	0.670703
Tmem51os1	7.78215	6.40282	6.93084	8.39515	7.2592	7.4729	7.0386	7.70908	0.67048
Emc1	7.17883	6.49915	6.49915	7.89424	7.16287	7.13121	6.72571	7.3961	0.670396
Setd1a	6.64126	6.24814	7.16185	7.33019	7.41388	7.31822	6.68375	7.3541	0.670345
Gm16549	7.44127	7.25393	6.76472	8.67432	6.6527	8.14316	7.15331	7.82339	0.670085
Shc1	6.46838	6.42102	7.88975	7.62164	8.11228	7.05308	6.92638	7.59567	0.669286
Gm13784	6.59841	6.29099	6.819	6.98361	7.37103	7.36107	6.56947	7.23857	0.669102
Ppp1r15b	6.50743	6.38197	6.90999	7.84668	6.50743	7.45205	6.5998	7.26872	0.668925
Osbpl5	6.60792	6.28148	7.19519	7.29684	7.88098	6.91354	6.69487	7.36379	0.668922
Srpk1	6.53976	6.34964	6.87765	7.47946	7.31238	6.9817	6.58902	7.25785	0.668827
4430402I18Rik	7.95966	7.83319	6.75333	7.81735	7.93715	8.79771	7.51539	8.18407	0.668678
Dnajb11	6.40022	6.48918	6.48918	7.08915	7.17284	7.12123	6.45953	7.12774	0.668216
Smc4	6.72035	6.16906	7.08277	7.40927	6.72035	7.84672	6.65739	7.32545	0.668056
Nif3l1	7.39672	7.29848	7.499	8.62977	7.38076	8.18771	7.39807	8.06608	0.668013
App	8.95786	9.19166	9.9457	10.2945	10.2396	9.56383	9.36507	10.0326	0.667566
Gm18301	6.63381	6.25559	7.72432	8.65543	6.63381	7.32567	6.87124	7.5383	0.667064
C78197	8.74735	6.3552	7.57294	8.03819	8.17811	8.45908	7.55849	8.22513	0.666631
Gm12526	6.5967	6.2927	6.82071	7.74997	6.5967	7.36277	6.57004	7.23648	0.666445
Srr	9.06571	7.85494	7.9295	8.86654	9.03472	8.94699	8.28338	8.94942	0.666034
Ncoa4	6.43886	6.45054	6.45054	7.37856	6.43886	7.52062	6.44665	7.11268	0.666032
Diaph1	7.21901	6.45897	7.67672	8.55689	6.43043	8.36543	7.11823	7.78425	0.666018
Zfand3	6.59187	6.29753	7.21124	7.53157	6.59187	7.97519	6.70021	7.36621	0.665995
Gm15346	6.54857	6.34083	6.34083	6.93377	7.32119	6.97289	6.41008	7.07595	0.665872
Gm29417	6.68723	7.21939	6.73018	8.33905	6.68723	7.60779	6.87894	7.54469	0.665753
Ctns	6.57566	6.31374	8.18229	7.72892	7.34828	7.9914	7.0239	7.68954	0.665638
C130013H08Rik	8.18929	7.38731	8.05254	8.64577	8.70259	8.27654	7.87638	8.54164	0.665255
Rnf19b	6.51027	7.39636	6.90715	8.01425	7.78333	7.01119	6.93792	7.60292	0.665001
ENSMUSG00000087282	6.54703	6.34237	6.34237	6.93223	7.31965	6.97443	6.41059	7.07544	0.664847
Sprtn	7.37267	6.30531	6.83332	7.27302	7.85715	7.37539	6.8371	7.50185	0.664752
Nub1	6.53308	6.35632	6.88433	7.47278	6.53308	7.76194	6.59124	7.25593	0.66469
Kpna4	6.55695	7.34967	6.33245	7.49665	7.32957	7.40252	6.74636	7.40958	0.663225
Arhgef37	6.67169	6.21772	6.74573	7.05689	6.67169	7.89538	6.54504	7.20798	0.662939
Maz	8.06009	6.4993	9.05053	9.09248	8.32876	8.17696	7.86997	8.53273	0.662761
Mir762	6.5561	7.35053	8.01575	8.342	7.82916	7.73892	7.30746	7.97003	0.66257
Rnpepl1	6.60007	7.30656	7.20305	8.10405	6.60007	8.39321	7.03656	7.69911	0.662554
Col16a1	10.3408	8.66759	11.196	11.2637	11.1103	9.81668	10.0681	10.7302	0.662104
Acbd6	6.40966	6.47974	7.00775	7.34936	8.05357	6.47974	6.63238	7.29422	0.661837
Runx2os1	7.91649	7.2857	8.70662	9.68183	8.26483	7.94614	7.9696	8.63093	0.661329
Arhgef2	7.22628	6.45169	6.97971	8.34628	7.21033	7.08375	6.88589	7.54679	0.660892
Gm16312	7.34967	6.32831	7.54605	8.21291	6.56109	8.43219	7.07468	7.7354	0.660721
Rfx7	7.29159	6.38639	6.9144	7.84227	7.27563	7.45647	6.86413	7.52479	0.660661
Dhrs13os	7.83533	6.34964	6.87765	7.87902	8.18367	6.9817	7.02087	7.68146	0.660586
Tmem63b	8.23887	7.33774	7.53826	7.90814	8.96126	8.22697	7.70496	8.36546	0.660501
Ankrd12	6.51403	6.37537	6.37537	6.51403	7.28665	7.44545	6.42159	7.08204	0.660452
Gm6658	6.68336	6.20604	6.20604	8.18734	6.68336	6.20604	6.36515	7.02558	0.660432
9430060I03Rik	6.65297	6.23643	7.45417	7.59267	7.42559	7.30651	6.78119	7.44159	0.660397
Gm17743	7.98667	6.1983	6.1983	7.6308	7.46372	7.26837	6.79442	7.4543	0.659878
Gm13898	6.32729	6.56212	8.03084	7.66654	7.60035	7.63219	6.97341	7.63303	0.659613
Zeb1	6.43487	6.45453	7.67227	7.37457	8.07878	7.08659	6.85389	7.51331	0.65942
Mphosph8	6.58188	6.30752	7.22123	7.52158	6.58188	7.98518	6.70354	7.36288	0.659338
Fam171a2	7.76541	6.41956	6.94757	8.37841	7.24246	7.48964	7.04418	7.7035	0.659324
Neat1	10.1364	10.4794	10.9001	11.5485	11.2456	10.6986	10.5053	11.1642	0.658927
Map7	7.52804	7.75782	7.61866	8.24345	8.38337	8.25382	7.63484	8.29354	0.658703
Gm13666	6.38584	6.50356	6.50356	7.07476	7.15846	7.13562	6.46432	7.12295	0.658625
Psmb10	6.37647	6.51293	6.51293	7.71573	7.14909	6.51293	6.46744	7.12592	0.658473
Cdv3	6.63199	7.27464	7.17112	8.75845	7.40461	6.88947	7.02592	7.68418	0.65826
Slc20a2	7.08504	6.59293	6.59293	8.08237	7.56953	6.59293	6.75697	7.41494	0.657972
A730032A03Rik	7.19879	6.47919	6.47919	7.56348	6.41022	8.15685	6.71905	7.37685	0.657793
Phtf1	7.78377	6.4012	6.4012	7.82745	7.26082	7.47128	6.86206	7.51985	0.657792
Tctex1d4	8.27456	7.89271	6.81284	8.51315	7.87764	8.56234	7.66003	8.31771	0.657673
Lrrc15	6.62348	6.26593	8.70407	7.96273	8.26738	7.336	7.19782	7.85537	0.657549
Rnf20	6.60507	6.28433	6.28433	8.25688	6.60507	6.28433	6.39125	7.04876	0.657516
Gm16167	7.21282	6.46516	7.6829	7.7635	7.69731	7.87078	7.12029	7.77719	0.656902
Nfe2	6.55045	6.33896	6.33896	7.23937	6.55045	7.40903	6.40945	7.06628	0.656831
Rpusd3	6.60328	6.28612	6.28612	8.2551	6.60328	6.28612	6.39184	7.04817	0.656325
Tagln	7.45703	7.82883	7.13466	8.32027	7.94152	8.1274	7.47351	8.12973	0.656223
Dennd4a	6.54926	6.34014	6.34014	7.23819	6.54926	7.41022	6.40985	7.06589	0.656042
Nrip2	7.87692	6.30805	6.83607	7.9206	7.35397	7.71367	7.00701	7.66275	0.655736
9330160F10Rik	8.3522	8.55657	8.38846	9.16523	8.8655	9.23346	8.43241	9.08806	0.655651
Qdpr	7.2266	6.45138	6.45138	9.20669	6.43802	6.45138	6.70978	7.36536	0.65558
Pcid2	7.53788	6.1401	7.05381	7.90257	6.74931	8.04655	6.91059	7.56614	0.655547
Ube4b	6.56954	7.33709	7.78859	7.7228	8.21344	7.72548	7.23174	7.88724	0.655506
D030055H07Rik	6.42233	6.46707	7.38078	8.07415	7.69539	6.46707	6.75673	7.4122	0.655477
Rex1bd	6.54808	6.34132	6.34132	7.23701	6.54808	7.4114	6.41024	7.0655	0.655256
Slmap	7.15957	6.5184	8.38695	7.52426	8.30965	8.19607	7.35498	8.00999	0.655016
2810410L24Rik	6.44054	6.44886	6.44886	7.7798	6.44054	7.08092	6.44609	7.10042	0.654332
Mir6340	8.18025	7.39636	6.37913	7.84952	7.78333	8.28559	7.31858	7.97281	0.654233
Bud31	6.5169	7.38973	6.3725	6.9021	7.28952	8.05016	6.75971	7.41393	0.654219
Erfe	6.50165	6.38775	8.0702	8.62811	7.27427	7.01981	6.98653	7.64073	0.654196
Npepps	7.36427	6.31371	6.84172	7.91495	6.57569	7.99137	6.8399	7.494	0.654104
Gm38336	9.44961	8.88336	8.89203	9.73555	9.41777	10.0325	9.075	9.72859	0.653589
Ubald1	7.1898	6.48818	7.70592	7.74048	8.04513	7.55825	7.12797	7.78129	0.653323
Gm15334	6.5627	6.3267	7.79542	8.3486	6.5627	7.73232	6.89494	7.54787	0.652933
Gm26931	7.46773	6.21025	7.12396	8.46505	6.67916	7.61587	6.93398	7.58669	0.652714
Wbp2	6.37592	6.51348	6.51348	7.06485	7.14854	7.14554	6.46763	7.11964	0.652016
Gm26580	6.51392	6.37548	6.90349	7.45362	6.51392	7.7811	6.59763	7.24955	0.651915
Rmc1	7.87493	6.31004	8.86128	9.06237	7.35198	8.58755	7.68208	8.33397	0.651886
Pde4dip	6.32033	6.56907	7.48279	7.26002	7.09295	7.9747	6.79073	7.44256	0.651826
Zhx3	10.2474	9.95633	10.7743	11.7371	10.8191	10.3765	10.326	10.9775	0.651529
Klk8	7.21344	6.46454	6.46454	7.36456	7.19748	7.53462	6.71417	7.36555	0.65138
Etfbkmt	6.41669	6.47271	6.47271	7.35639	6.41669	7.54278	6.45404	7.10529	0.651254
Dgat1	8.76259	7.35718	8.99607	9.03245	9.12441	8.91235	8.37195	9.02307	0.651126
Celf4	6.30678	6.58263	6.58263	6.69198	7.0794	7.6527	6.49068	7.14136	0.650682
Zfp579	6.58432	7.3223	7.21879	7.73759	7.35694	7.98274	7.04181	7.69242	0.650618
Gm11724	6.4723	6.41711	6.94512	8.12411	7.24492	6.41711	6.61151	7.26204	0.650538
4933439C10Rik	6.53667	6.35273	7.26644	8.44524	7.30929	6.35273	6.71861	7.36909	0.650474
Piezo1	8.3168	9.22096	8.52429	9.91398	9.20451	8.89445	8.68735	9.33765	0.6503
Gm15512	8.76942	7.35034	8.77126	10.1061	8.49493	8.23957	8.29701	8.94688	0.649869
4933413J09Rik	6.51067	6.37873	6.90674	7.45037	7.28329	7.01078	6.59871	7.24815	0.649435
Vps13a	6.37175	6.51765	6.51765	7.06067	7.14437	7.14971	6.46902	7.11825	0.649233
Cacfd1	6.47302	6.41638	6.9444	8.25892	6.47302	7.04844	6.61127	7.26013	0.64886
Ogfr	7.961	6.22397	7.44172	8.00469	7.43805	8.13043	7.2089	7.85772	0.648825
Mmrn2	6.57209	6.31732	7.53506	8.07607	7.34471	6.94937	6.80815	7.45672	0.648562
Gm44777	6.51981	7.38682	7.58734	7.67307	7.29243	8.47347	7.16465	7.81299	0.648337
Gm43713	6.50855	6.38085	6.90886	7.44825	6.50855	7.78647	6.59942	7.24776	0.648335
Rps6ka4	7.12307	6.55491	7.46862	7.48776	7.9784	7.62499	7.04887	7.69705	0.648181
Man1a	6.67604	6.21336	6.74137	7.61574	6.67604	7.28344	6.54359	7.19174	0.648147
Ranbp6	6.50788	6.38152	6.90953	7.44758	7.2805	7.01357	6.59964	7.24722	0.647575
Kdm6a	7.38074	6.29724	7.51498	7.53186	8.23607	7.36731	7.06432	7.71175	0.647429
Ttc9b	7.7242	7.478	8.77619	8.98853	8.36728	8.56465	7.99279	8.64015	0.647359
Gpsm2	7.21428	6.4637	7.37741	7.92968	7.19832	7.86932	7.01846	7.66578	0.647312
Gpr82	6.50703	6.38238	6.91039	7.44672	7.27965	7.01443	6.59993	7.24693	0.647003
Mtx1	10.2974	9.89826	9.75697	11.268	9.97122	10.6543	9.9842	10.6312	0.646959
Cpsf6	6.4098	6.4796	6.4796	7.3495	6.4098	7.54967	6.45633	7.10299	0.64666
Gm44669	6.61671	6.27269	8.30606	8.40261	7.38933	7.34277	7.06515	7.71157	0.646413
Rxfp4	6.40933	6.48007	6.48007	7.34903	6.40933	7.55015	6.45649	7.10284	0.646344
1700120B22Rik	8.50612	8.37602	8.38363	9.30781	9.11411	8.78273	8.42192	9.06822	0.646297
Stox2	7.13373	6.54425	8.4128	8.13105	8.2838	7.61433	7.36359	8.00973	0.646134
Lxn	7.81197	6.373	6.90101	7.4561	7.78946	7.77862	7.02866	7.67473	0.646065
Ppfia3	7.25162	6.42636	7.34007	7.61631	7.23566	8.10402	7.00602	7.652	0.645982
Ergic3	6.24136	6.64804	6.64804	7.18106	7.01398	7.2801	6.51248	7.15838	0.645898
Hectd4	8.45077	8.01349	8.27416	9.11669	8.87617	8.68312	8.24614	8.89199	0.645854
Fam117a	6.51778	6.37162	6.37162	6.90298	7.2904	7.00368	6.42034	7.06569	0.645343
Teddm2	8.1256	7.748	7.64449	8.71852	8.09728	8.63723	7.83936	8.48434	0.644979
Gm16120	6.51667	6.37273	6.37273	6.90188	7.28929	7.00478	6.42071	7.06532	0.644609
Odc1	6.6074	6.282	6.81002	8.11138	6.6074	6.91406	6.56647	7.21095	0.644474
Mettl26	6.51824	6.37116	6.37116	7.6715	6.51824	7.00322	6.42019	7.06432	0.644131
Rnf216	6.40588	6.48353	6.48353	7.34557	6.40588	7.5536	6.45764	7.10168	0.644041
Ctsh	6.44753	6.44187	6.44187	7.60079	7.22015	6.44187	6.44376	7.08761	0.643848
Gm17541	6.68499	7.22163	6.73242	7.83826	7.45761	7.27449	6.87968	7.52345	0.643768
Gm15336	6.58772	6.30168	7.2154	7.74098	6.58772	7.70731	6.7016	7.34533	0.643736
Gm26513	6.51531	6.37409	6.37409	6.90051	7.28793	7.00615	6.42116	7.06486	0.643698
Kdm6bos	9.65836	8.17257	9.23648	10.001	9.47962	9.51783	9.02247	9.66614	0.643671
Gm11655	7.86046	6.32451	7.79323	8.06888	7.83795	8.00217	7.32607	7.96967	0.643599
Gm44710	7.37589	6.30208	7.21579	8.0913	7.35994	7.37216	6.96459	7.6078	0.64321
Pnkd	6.62326	6.26614	6.26614	7.56296	6.62326	6.89819	6.38518	7.02814	0.64296
Ccar2	6.78094	8.13422	9.03998	9.94397	7.55356	8.38597	7.98505	8.62783	0.642786
Fau	8.21919	6.34019	8.02264	8.57084	7.32183	8.6177	7.52734	8.17012	0.642784
Gpr179	6.51577	6.37363	6.37363	7.66904	6.51577	7.00569	6.42101	7.0635	0.642489
Hes1	6.44545	6.44395	6.44395	7.59871	7.21807	6.44395	6.44445	7.08691	0.642459
Arf6	7.88851	7.90434	7.21017	8.7194	8.23684	7.97412	7.66768	8.31012	0.642448
2019-03-08	6.48665	6.40275	6.40275	6.48665	7.25927	7.47283	6.43072	7.07292	0.642199
Spint1	6.51216	6.37724	6.37724	6.89736	6.51216	7.78287	6.42222	7.06413	0.641911
Gm42477	6.55756	6.33184	6.85985	6.94276	7.33018	7.40192	6.58308	7.22495	0.64187
Sik3	6.44671	6.44269	7.66043	7.13564	7.21933	8.12035	6.84994	7.49177	0.641831
Mirg	6.5279	6.3615	6.3615	7.21683	6.5279	7.43158	6.41697	7.05877	0.641801
Gm14493	8.26693	8.90601	7.5102	9.07996	8.5356	8.99239	8.22771	8.86932	0.641604
Fam83b	6.48575	6.40365	6.40365	6.48575	7.25837	7.47373	6.43102	7.07262	0.641601
Arhgap39	7.95021	6.23476	7.4525	7.9939	7.9277	7.64038	7.21249	7.85399	0.641502
Bgn	7.83168	6.35329	8.6687	8.9379	7.80918	8.03095	7.61789	8.25934	0.641453
Gm38004	6.5142	6.3752	6.3752	7.66746	6.5142	7.00726	6.42154	7.06297	0.641438
Gm32983	7.76875	6.41622	7.63397	7.97716	7.2458	8.5201	7.27298	7.91435	0.641375
Ercc2	9.69375	9.4558	8.71908	10.4358	9.8069	9.54962	9.28954	9.93079	0.641247
Tbc1d17	9.37155	8.63679	8.15595	10.629	8.2459	9.21289	8.72143	9.36259	0.641159
Gm44686	7.46935	7.22585	7.42637	7.83404	8.32469	7.88628	7.37386	8.015	0.641148
Unc50	6.4848	6.4046	6.4046	6.4848	7.25742	7.47468	6.43133	7.0723	0.640966
Ggcx	6.56004	6.32936	7.54711	8.06402	7.33266	6.96142	6.81217	7.4527	0.640531
Epb41l4a	6.5518	6.3376	7.55535	8.20361	7.82486	6.3376	6.81492	7.45536	0.640443
Utp20	7.19634	6.48163	6.48163	7.34746	7.18039	7.55171	6.71987	7.35985	0.639984
Gm15567	8.28169	8.62708	8.71583	9.44375	9.00409	9.0948	8.54153	9.18088	0.639347
Slc39a3	6.4823	6.4071	6.4071	6.4823	7.25492	7.47718	6.43217	7.07147	0.6393
Apoh	6.65342	6.23598	7.91843	7.99267	7.42604	7.30606	6.93594	7.57492	0.63898
Pi4ka	8.17459	6.3848	6.91281	8.15642	7.77767	7.45487	7.1574	7.79632	0.638922
4933424L21Rik	6.49484	6.39456	6.92258	7.43453	7.26746	7.02662	6.60399	7.24287	0.638877
Plekhg5	6.40516	6.48424	7.39796	7.90914	7.17778	7.1163	6.76245	7.40107	0.63862
Mab21l1	7.24342	6.43456	8.117	8.10666	8.09875	7.50463	7.26499	7.90335	0.638356
Ptcd1	7.97199	6.21298	7.68171	8.01568	7.44904	8.31686	7.28889	7.92719	0.6383
Kmt2b	8.28509	7.88217	8.14284	8.83931	9.00749	8.37817	8.10337	8.74165	0.638286
2310039H08Rik	6.50717	6.38223	6.38223	6.89237	7.27979	7.01428	6.42388	7.06215	0.638275
Pcnt	6.75363	7.74365	7.81821	8.66221	8.0267	7.54139	7.4385	8.07676	0.638265
Afg3l2	6.46124	6.42816	6.95618	7.80049	6.46124	7.49824	6.61519	7.25332	0.638131
Gm7997	8.71127	6.14511	7.36285	8.53019	8.3882	7.21519	7.40641	8.04452	0.638115
Rcan1	6.54627	7.36036	6.34314	6.93147	7.81933	7.41321	6.74992	7.388	0.638082
Gm12167	6.52154	6.36786	6.36786	7.21047	6.52154	7.43794	6.41909	7.05665	0.637563
Gm26594	6.35424	6.53516	6.53516	7.04316	7.12686	7.16722	6.47486	7.11241	0.637559
mt-Tc	6.22876	6.66064	6.66064	7.16846	7.00138	7.2927	6.51668	7.15418	0.637498
Gm17968	6.55313	6.33627	6.86428	7.7064	6.55313	7.40634	6.58456	7.22196	0.637398
Uba2	6.41968	6.46972	6.46972	7.10861	7.69274	6.46972	6.45304	7.09036	0.637316
Ccng1	6.41954	6.46986	6.46986	7.10846	7.6926	6.46986	6.45309	7.09031	0.63722
9330104G04Rik	6.45202	6.43738	6.9654	8.10383	7.22464	6.43738	6.61827	7.25528	0.637018
Atp1b1	6.16618	6.72322	7.25123	7.31945	6.9388	7.79329	6.71354	7.35052	0.636972
Jmjd4	6.5051	6.38431	6.38431	6.8903	7.27772	7.01636	6.42457	7.06146	0.63689
Adap1	6.39492	6.49448	6.49448	7.33462	6.39492	7.56456	6.46129	7.09803	0.636738
2210017I01Rik	6.51973	6.36967	6.36967	7.20866	6.51973	7.43974	6.41969	7.05605	0.636357
Gm15533	6.7157	6.1737	7.64243	7.1009	7.48832	7.85137	6.84394	7.48019	0.636251
2019-03-06	7.28081	7.4144	6.39717	7.43193	7.76529	7.80279	7.03079	7.66667	0.635879
Adh5	6.35166	6.53774	6.53774	7.04059	7.12428	7.1698	6.47571	7.11156	0.635842
Pfkfb3	6.50574	6.38367	6.38367	7.659	6.50574	7.01572	6.42436	7.06015	0.635797
Gm44986	8.02288	8.18785	8.03064	9.04304	8.37122	8.73448	8.08046	8.71625	0.635791
Gsn	6.63957	7.85771	7.71856	8.6612	6.63957	8.82223	7.40528	8.041	0.635718
Gm2245	8.23983	7.33678	8.18811	9.73287	8.21375	7.72518	7.92157	8.55727	0.635696
Arhgap22	6.40074	6.48867	7.40238	7.90472	7.17336	7.12072	6.76393	7.3996	0.635673
Ivl	7.56078	7.13442	6.64521	7.92547	6.77221	8.54967	7.11347	7.74912	0.635647
Kdm2b	6.63189	8.28327	7.17122	8.65351	7.40451	7.93518	7.36213	7.99773	0.635604
Wdr70	6.70921	6.18019	6.70821	6.70921	7.98227	6.81225	6.53254	7.16791	0.635372
Lat2	6.58228	6.30712	7.77584	6.96748	8.22619	7.3772	6.88841	7.52362	0.635208
Lrrc51	6.74629	7.751	7.82556	8.08554	8.92957	7.21319	7.44095	8.0761	0.635152
Lmtk3	8.50671	7.36689	6.87768	7.47943	8.72301	8.45355	7.58376	8.21866	0.634902
Gm42836	8.28966	7.28695	8.13827	9.17958	8.26358	8.17618	7.90496	8.53978	0.634818
Gm13964	6.61388	6.27552	6.80353	7.30281	7.3865	6.90758	6.56431	7.19896	0.634651
Sox9	6.61059	6.27881	6.27881	7.55028	6.61059	6.91087	6.3894	7.02391	0.63451
Tmem9b	6.44712	6.44228	6.9703	7.60038	7.72018	6.44228	6.6199	7.25428	0.634383
Pdzd4	8.65384	7.81042	7.88498	9.38924	7.95992	8.90247	8.11641	8.75055	0.634133
Nedd8	6.34909	6.54031	6.54031	7.03801	7.12171	7.17237	6.47657	7.1107	0.634125
Arhgap30	6.53247	7.37415	6.35693	7.87173	7.30509	6.98899	6.75452	7.3886	0.634083
Nrros	6.47412	6.41528	6.41528	6.47412	7.24674	7.48536	6.43489	7.06874	0.633846
Grhl1	7.44521	7.24999	6.23276	7.59633	7.9297	7.30284	6.97599	7.60962	0.633637
Ercc1	7.51544	7.77042	7.63126	8.74849	7.99993	8.06899	7.63904	8.27247	0.633431
Mindy3	6.49984	6.38956	6.38956	6.88504	7.27246	7.02162	6.42632	7.05971	0.633383
Chtf8	6.49958	6.38982	6.38982	6.88478	7.2722	7.02188	6.42641	7.05962	0.63321
Gm20379	7.22035	6.45762	6.45762	6.43178	8.07568	7.5277	6.71187	7.34505	0.633187
Tbce	6.70524	6.18416	8.21753	8.20923	7.9783	6.81622	7.03564	7.66792	0.632272
Gm15719	6.49812	6.39128	6.39128	6.88332	7.27074	7.02334	6.42689	7.05913	0.63224
Jam3	7.27877	6.39921	6.39921	7.17912	7.76326	7.03126	6.69239	7.32455	0.632152
Lpgat1	6.33696	6.55245	6.55245	7.67621	7.10958	6.55245	6.48062	7.11274	0.632128
Gm16239	6.47773	6.41167	7.32539	7.81698	7.25035	7.04373	6.73826	7.37035	0.632091
Gm26836	7.9508	6.23417	7.7029	7.34415	8.29913	8.14063	7.29596	7.92797	0.632016
Becn1	6.57048	6.31892	7.23263	7.72374	7.3431	6.95098	6.70735	7.33927	0.631928
Gabpb2	6.52749	7.96979	7.27562	8.43606	7.80055	7.43199	7.25764	7.88953	0.631898
Rnf10	7.86626	8.93226	7.53645	9.0537	8.75397	8.42259	8.11166	8.74342	0.631761
Plxnb2	8.54817	8.33396	8.17676	9.0642	8.76448	9.12532	8.35296	8.98467	0.631702
Prob1	6.54975	6.33966	6.86767	7.48944	7.82281	6.33966	6.58569	7.2173	0.631611
Oaz3	8.05967	6.49971	7.41343	8.29826	7.66275	7.90534	7.32427	7.95545	0.631179
Sult1a1	6.70793	6.18147	7.65019	7.09314	7.48055	7.85913	6.84653	7.47761	0.631075
Abcf1	6.51602	7.3906	7.84211	8.30192	7.28864	8.05104	7.24958	7.88053	0.630957
Mbtps2	6.49606	6.39334	6.39334	6.88126	7.26868	7.0254	6.42758	7.05845	0.630866
Rgp1	6.44011	7.46652	7.363	7.59337	7.71317	7.85491	7.08988	7.72049	0.630609
9530080O11Rik	8.16491	6.39448	6.92249	7.43462	8.13883	7.8001	7.16062	7.79118	0.630558
Bcam	6.59046	7.31616	6.29894	7.53016	6.59046	7.9766	6.73519	7.36574	0.630552
Gm16365	6.6492	6.2402	6.76822	7.5889	6.6492	7.31028	6.55254	7.18279	0.630253
Cabp7	6.50909	6.38031	8.24886	8.29499	7.28171	7.45039	7.04609	7.6757	0.629608
Gm12764	7.29753	7.39768	7.29416	8.41752	8.4476	7.01251	7.32979	7.95921	0.629423
Trmu	6.60595	6.28345	6.81147	7.29487	7.37857	6.91551	6.56696	7.19632	0.62936
Lgals3	7.33076	7.36444	7.56497	7.88144	7.81524	8.4511	7.42006	8.04926	0.629204
Pde3b	6.40553	7.50109	6.48387	7.74479	8.04944	6.48387	6.79683	7.42603	0.629201
Aox4	6.49308	7.41355	6.92434	6.87828	7.76614	8.07399	6.94365	7.5728	0.629146
Ulk2	6.35525	6.53416	7.06217	7.04417	7.62831	7.16621	6.65052	7.27956	0.62904
Nek9	6.40721	6.48219	6.48219	7.09614	7.68027	6.48219	6.4572	7.0862	0.629004
Gm5478	6.42135	7.48528	6.46805	6.42135	7.69441	8.14571	6.79156	7.42049	0.628933
Zfp784	7.8272	7.375	6.88579	8.03561	8.17554	7.76339	7.36266	7.99151	0.628854
Dazap1	7.7675	6.9277	7.94385	9.20312	6.97892	8.34295	7.54635	8.175	0.628647
Sbno2	8.29702	7.27959	7.73109	8.7535	8.27094	8.16882	7.76923	8.39775	0.62852
Fam160b2	6.47901	6.41039	6.9384	7.41871	7.25163	7.04245	6.60927	7.2376	0.628327
Fgfr3-ps	9.04902	8.07928	8.08689	9.1516	8.77453	9.17401	8.40506	9.03338	0.628317
Zbtb11	7.62555	6.55942	6.55942	7.83396	7.60304	7.19148	6.9148	7.54283	0.628029
Esrra	7.2762	7.41901	6.40178	7.64088	7.26024	8.07944	7.03233	7.66019	0.627861
1700094J05Rik	8.79925	7.32052	8.17184	9.06912	8.52476	8.5808	8.0972	8.72489	0.627691
Kctd11	7.12844	6.54954	7.07755	7.84385	7.61293	7.18159	6.91851	7.54612	0.627614
4931440P22Rik	8.27524	9.1209	7.75287	9.49801	7.87832	9.65516	8.383	9.0105	0.627498
4831440D22Rik	8.86518	6.23737	9.32704	8.77849	9.38906	8.14382	8.1432	8.77046	0.627264
Tepp	6.49005	6.39935	6.39935	6.87525	7.26267	7.03141	6.42958	7.05644	0.62686
2310001H17Rik	6.42156	6.46784	6.46784	7.57482	7.19418	6.46784	6.45241	7.07895	0.626533
Nampt	6.43152	6.45788	6.45788	6.43152	7.70458	7.08994	6.44909	7.07535	0.626252
Dnajc19	7.78461	6.40036	7.86909	7.99302	8.13294	7.80599	7.35135	7.97732	0.625963
Gm16142	6.5975	6.29191	6.29191	7.53719	6.5975	6.92396	6.39377	7.01955	0.625781
Tom1l2	6.47182	7.43481	6.9456	7.16074	7.74488	7.8232	6.95074	7.57628	0.625535
Tfpt	6.50332	6.38609	6.38609	7.19224	6.50332	7.45616	6.42516	7.05057	0.625411
Gm37415	8.73521	7.38456	8.54861	9.73356	8.16597	8.64485	8.22279	8.84813	0.625333
Gm29233	9.06799	6.24478	8.68292	10.268	8.28853	7.31486	7.99856	8.62378	0.625221
Gm19040	6.53446	6.35494	6.88296	7.68772	6.53446	7.42502	6.59079	7.21573	0.624948
Gm14780	7.99407	7.79879	7.10462	8.03775	8.63715	8.09736	7.63249	8.25742	0.624931
Grb10	6.33964	6.54977	7.07778	7.67889	7.6127	6.54977	6.65573	7.28045	0.624724
Phf3	7.19591	7.49929	7.69981	8.42896	7.6804	8.15973	7.465	8.0897	0.624693
1700023F06Rik	6.396	6.4934	6.4934	7.73525	6.396	7.12546	6.46093	7.08557	0.624637
Zfp91	7.24275	6.43523	8.4686	8.67836	7.22679	8.11289	7.38219	8.00602	0.623823
Gm17041	8.38552	7.78175	6.70188	9.41792	6.71554	8.60634	7.62305	8.2466	0.62355
ENSMUSG00000102340	9.56452	7.95745	8.94446	10.2161	8.89636	9.22394	8.82214	9.44547	0.623323
Htr5b	6.39383	6.49557	6.49557	7.73309	6.39383	7.12763	6.46166	7.08485	0.623191
Crtc3	6.49688	6.39252	7.30623	6.49688	7.76994	7.79814	6.73188	7.35499	0.62311
mt-Atp6	8.07598	6.48341	7.39712	8.05781	7.17861	8.58729	7.31883	7.94124	0.622404
Prkcq	6.67536	6.21404	6.21404	6.67536	6.67536	7.61966	6.36781	6.99013	0.622313
Gm17828	6.39698	6.49242	6.49242	7.08591	7.67005	6.49242	6.46061	7.08279	0.622185
Sycp1	6.5921	6.2973	6.2973	7.53179	6.5921	6.92936	6.39557	7.01775	0.622183
Gm43863	9.64599	8.3177	8.47322	10.0295	8.53611	9.73766	8.8123	9.43443	0.622129
Ednra	6.59156	6.29784	6.29784	7.53126	6.59156	6.9299	6.39575	7.01757	0.621825
Cyhr1	6.51694	7.38968	7.5902	8.02093	7.28956	8.05012	7.16561	7.78687	0.621261
Ppm1m	6.32964	6.55976	6.55976	7.01857	7.10226	7.19181	6.48305	7.10422	0.621163
Mical1	6.27004	6.61936	6.61936	7.20974	7.54311	6.61936	6.50292	7.12407	0.621148
Rps5	6.37146	6.51794	6.51794	7.31116	6.37146	7.58802	6.46911	7.09021	0.621098
4930539J05Rik	8.74657	8.72336	8.54794	9.9911	8.96288	8.92691	8.67262	9.29363	0.621005
mt-Nd1	10.3011	9.28945	9.60742	10.2131	10.1364	10.711	9.73267	10.3535	0.620832
Gm11407	6.39015	6.49925	6.49925	7.7294	6.39015	7.13131	6.46289	7.08362	0.620735
Gm29811	6.54633	6.34307	6.34307	6.93153	7.81939	6.34307	6.41082	7.03133	0.620509
Adnp	6.52751	6.36189	6.8899	7.68078	6.52751	7.43197	6.5931	7.21342	0.620318
Snx22	11.0044	9.46329	10.5565	11.2368	11.2976	10.3506	10.3414	10.9617	0.620295
Rffl	8.60165	8.60411	9.26749	9.40334	9.64969	9.281	8.82442	9.44468	0.620262
Zdhhc5	6.35205	6.53735	7.06537	7.85603	6.35205	7.60743	6.65159	7.27184	0.620247
Tspan1	7.90247	6.2825	6.2825	7.76017	6.6069	7.96016	6.82249	7.44241	0.619921
Rsbn1l	8.78926	7.33051	8.34665	9.13602	8.96849	8.21974	8.15547	8.77475	0.619276
Bcar1	6.49385	6.39555	6.39555	7.18277	6.49385	7.46563	6.42832	7.04742	0.6191
Eps8l2	7.26894	6.40904	6.40904	7.98435	6.48036	7.47911	6.69567	7.31461	0.618937
H2-Eb1	6.48021	6.40919	6.40919	7.63347	6.48021	7.04125	6.43286	7.05164	0.618781
Rabepk	6.66991	6.21949	6.21949	6.66991	6.66991	7.62511	6.36963	6.98831	0.618679
Abca12	7.19725	6.48072	7.00874	7.74793	7.68174	7.11278	6.89557	7.51415	0.618579
Gm26582	10.5196	8.4596	8.42563	10.329	9.17156	9.75928	9.13495	9.75329	0.618346
Hexb	7.28994	6.38804	6.91605	8.15318	6.50136	7.79366	6.86468	7.48273	0.618059
Fyn	6.63018	7.27644	7.94166	8.13417	7.90325	7.66484	7.28276	7.90075	0.617988
Sptlc1	6.52169	6.36771	6.89572	6.90689	7.29431	7.43779	6.59504	7.213	0.617955
D630044L22Rik	11.1178	10.0394	9.70795	11.4368	10.6749	10.6056	10.2884	10.9058	0.61738
Mid1	6.47737	6.41204	6.41204	7.63063	6.47737	7.04409	6.43381	7.0507	0.616883
Gm16315	7.8791	6.30587	8.17442	8.36943	7.85659	7.98353	7.45313	8.06985	0.616721
Slx4	6.56082	6.32859	7.2423	7.24974	7.33344	7.39866	6.71057	7.32728	0.616714
Kdm4b	6.51775	6.37165	7.28536	7.45745	6.51775	8.04931	6.72492	7.3415	0.616583
Kat6a	7.27724	6.40074	7.86946	7.82792	7.76172	7.80636	7.18248	7.79867	0.616187
Cbr3	6.44734	6.44207	6.44207	6.44734	7.21996	7.51214	6.44382	7.05981	0.615989
Abl1	7.33321	6.34476	8.37813	8.6711	7.8177	7.41484	7.35204	7.96788	0.615844
Mfsd5	6.41537	6.47403	6.47403	6.41537	7.68843	7.10609	6.45448	7.06996	0.615484
Gm15945	6.45973	6.42967	6.95769	7.39943	7.23235	7.06173	6.6157	7.23117	0.615472
Nfia	7.2904	6.38757	8.07002	7.65509	8.14573	7.7932	7.24933	7.86467	0.615341
Ly6k	6.47271	6.41669	6.41669	6.85791	7.24533	7.04875	6.43536	7.05066	0.615301
Kmt2a	7.45214	7.24306	8.77707	9.22346	7.43619	8.65831	7.82409	8.43932	0.615228
Inka2	7.69907	6.4859	7.01391	8.31208	7.17612	7.55597	7.06629	7.68139	0.615098
Epb41l1	6.6263	6.26311	7.73183	6.6263	7.89936	7.94077	6.87374	7.48881	0.615063
Gm17324	6.48775	6.40165	6.40165	7.17667	6.48775	7.47173	6.43035	7.04538	0.615033
Wdr66	6.38606	6.50334	6.50334	7.07499	7.65912	6.50334	6.46425	7.07915	0.614903
Plpp1	6.40141	6.48799	7.40171	7.3411	7.67447	7.12005	6.7637	7.37854	0.614838
Tex10	6.41425	6.47515	6.47515	6.41425	7.68731	7.10721	6.45485	7.06959	0.614737
Scd2	5.80528	7.08412	7.08412	6.74498	7.98856	7.08412	6.65784	7.27255	0.614714
Raver1	6.59601	7.31062	6.2934	7.74927	7.36863	6.92545	6.73334	7.34778	0.614442
Cnn1	6.47129	6.41811	6.41811	6.85649	7.24391	7.05017	6.43584	7.05019	0.61435
Gm44624	6.55652	6.33288	7.55062	6.94172	7.32914	8.01054	6.81334	7.42714	0.613794
Wdr19	6.58264	7.32399	7.22047	7.7359	7.8557	7.37684	7.04237	7.65615	0.613781
Gm12786	7.76342	6.42155	6.94957	7.40754	7.74091	7.82718	7.04485	7.65854	0.613697
Ptp4a2	7.39261	6.28537	7.96781	8.91976	6.60404	7.96303	7.21526	7.82894	0.613678
Slc9a8	6.56106	6.32834	6.85636	8.06504	6.56106	6.9604	6.58192	7.1955	0.61358
4921514A10Rik	9.02004	7.90061	8.94883	9.36535	9.47938	8.86512	8.62316	9.23662	0.613455
Gm13204	8.21167	7.9556	7.81644	8.56331	8.48034	8.78019	7.99457	8.60795	0.61338
Klc3	9.1661	9.13684	8.25186	9.90397	9.52793	8.96272	8.8516	9.46487	0.613272
Vps54	7.37197	7.32323	6.30601	7.27232	7.35601	8.21246	7.0004	7.6136	0.613193
Gm16066	7.21856	7.47664	6.98743	7.58325	8.07389	7.86504	7.22754	7.84073	0.613184
Gm44460	6.46876	6.42064	6.42064	6.85396	6.46876	7.82626	6.43668	7.04966	0.612981
Kcnrg	7.30682	6.37116	8.40453	8.02223	8.4569	7.44123	7.36083	7.97345	0.612619
Gm17112	6.48179	6.40761	6.93562	6.86699	7.75486	7.03966	6.60834	7.2205	0.612164
Rmdn3	6.2906	6.59881	7.51252	7.44386	7.56366	7.23086	6.80064	7.41279	0.612154
Aknaos	6.56443	7.34219	7.54271	8.21625	7.33705	7.73059	7.14978	7.7613	0.611518
Prr14	7.31721	6.36077	6.88878	7.86789	8.17254	6.36077	6.85559	7.46707	0.611479
H2-Q4	7.40529	6.27269	7.49043	7.76998	7.88977	7.34277	7.05614	7.66751	0.611368
Col4a2	10.2838	9.50423	10.0765	12.2273	10.1378	9.33356	9.95485	10.5662	0.611346
Gm13442	6.63997	6.24943	6.77744	7.97923	6.63997	6.88149	6.55561	7.1669	0.611281
Slc25a28	6.34707	6.54233	6.54233	6.73227	7.99097	6.54233	6.47724	7.08853	0.611281
Slc12a7	6.57562	6.31378	6.31378	7.51532	6.57562	6.94584	6.40106	7.01226	0.611197
Ppp1r15a	6.39811	6.4913	6.4913	7.55137	7.17073	6.4913	6.46023	7.07113	0.610898
Gm26711	9.16819	7.1618	8.99001	9.75183	8.68348	8.71697	8.44	9.05076	0.61076
Rabl6	7.27687	7.41833	7.31481	8.2742	7.76136	7.80672	7.33667	7.94743	0.610755
Nans	7.15441	6.52356	6.52356	7.86982	7.6389	6.52356	6.73385	7.34409	0.610247
Usf2	6.75626	7.74102	7.60186	7.69596	8.69492	7.53876	7.36638	7.97654	0.610162
Aimp2	7.27782	6.40016	6.92817	8.14106	7.26186	7.03222	6.86872	7.47838	0.609662
Pde6a	6.4377	6.4517	6.4517	6.4377	7.21032	7.52178	6.44704	7.0566	0.609563
Dnlz	8.14318	6.41621	7.63395	8.78892	7.74626	7.48628	7.39778	8.00715	0.609375
Sod1	6.39539	6.49402	6.49402	7.54865	7.16801	6.49402	6.46114	7.07022	0.609084
Lars	6.44964	6.43976	6.96777	7.38934	6.44964	7.84538	6.61906	7.22812	0.609062
Derl3	7.81655	6.36842	6.89644	7.67424	7.79404	7.4385	7.02714	7.63559	0.608458
Cp	7.26092	6.41706	6.41706	7.6256	7.24496	7.04912	6.69835	7.30656	0.608214
Mon2	6.50927	6.38013	6.90814	7.66254	6.50927	7.45021	6.59918	7.20734	0.608157
Larp1	7.64153	8.06221	8.69256	9.25474	8.49686	8.46893	8.1321	8.74017	0.608074
mt-Nd3	7.19475	6.48323	7.39694	7.55943	7.17879	8.16089	7.02497	7.63304	0.608066
Xirp1	7.83155	7.37064	6.35342	8.03996	7.3086	8.03108	7.1852	7.79322	0.608012
Tmem87a	6.629	6.2604	6.2604	7.0142	6.629	7.33048	6.38327	6.99123	0.607958
mt-Nd5	14.0745	12.8397	13.1755	13.9699	13.9609	13.9825	13.3632	13.9711	0.607843
9330162G02Rik	11.8352	9.62621	10.9111	11.7178	11.7233	10.754	10.7908	11.3984	0.607529
Snx19	6.44757	6.44183	6.96985	7.38727	7.22019	7.07389	6.61975	7.22711	0.607366
Mfsd14a	7.59869	6.58628	7.11429	7.95494	7.94703	7.21833	7.09975	7.70677	0.607014
Cntd1	10.2674	9.74335	9.64557	10.8398	10.4338	10.2037	9.88545	10.4924	0.606982
Prkag1	6.5877	6.3017	6.82971	6.9729	6.5877	7.97936	6.57304	7.17999	0.60695
Rpl13	6.54942	7.94786	8.37335	8.0534	8.19332	8.44386	7.62355	8.2302	0.606651
Ppdpf	6.36881	6.52059	6.52059	7.70807	6.36881	7.15265	6.47	7.07651	0.606511
Hpgds	6.43508	6.45433	6.98234	7.124	6.43508	8.13199	6.62391	7.23036	0.606442
D17Wsu92e	6.5641	7.93318	7.23901	8.21592	7.33672	8.00296	7.24543	7.85187	0.606437
Eif5b	9.2182	7.70245	9.25726	10.1427	8.73348	9.12085	8.72597	9.33233	0.606365
Grap2	6.47456	6.41484	6.41484	7.16349	6.47456	7.48492	6.43475	7.04099	0.606241
Gm26586	10.4325	9.5217	9.72403	11.4768	10.1063	9.91319	9.89273	10.4988	0.606043
A730020E08Rik	6.44542	6.44398	6.972	7.38512	7.21804	7.07604	6.62047	7.2264	0.605932
Inpp5e	9.50463	8.99108	9.16708	9.94658	10.0868	9.44657	9.22093	9.82666	0.605726
Ecsit	7.24982	6.42816	7.6459	7.8005	7.23386	8.10582	7.10796	7.71339	0.605434
Gm6963	6.51027	6.37913	6.90714	7.44997	7.78333	6.37913	6.59885	7.20414	0.605295
Apex2	6.49695	7.40967	6.39245	6.88215	7.77001	7.46253	6.76636	7.37156	0.605207
Gm9887	8.65293	7.46683	8.13206	9.33254	7.71285	9.022	8.08394	8.68913	0.605193
Adhfe1	6.72146	6.16794	6.69596	7.10666	7.49408	6.8	6.52845	7.13358	0.605126
Gm29542	7.44247	6.23551	8.26888	8.43979	6.6539	8.66798	7.31562	7.92056	0.604939
Gm43917	7.83724	9.37773	7.26144	9.10157	7.81474	9.374	8.15881	8.76344	0.604632
Gpat2	7.45941	6.21857	7.90102	7.82409	7.94389	7.62419	7.193	7.79739	0.604395
Ubac2	7.19025	6.48773	7.01575	7.34137	8.04558	7.11979	6.89791	7.50224	0.604336
Cpa4	6.50319	6.38621	6.91423	7.65645	6.50319	7.45629	6.60121	7.20531	0.604101
Clcn4	6.50826	6.38114	6.90916	7.44795	7.78132	6.38114	6.59952	7.20347	0.603953
Cd3eap	7.3894	7.89646	7.50632	8.5094	7.37344	8.72105	7.59739	8.2013	0.603904
Inhbb	8.27533	7.9354	7.94301	8.31902	8.91842	8.72675	8.05125	8.65473	0.603484
4930430F08Rik	6.45447	6.43493	6.43493	6.83968	6.45447	7.84055	6.44144	7.0449	0.603457
Bnip2	6.46866	6.42074	6.94875	6.85387	7.74173	7.05279	6.61272	7.21613	0.603411
Cds1	6.44146	6.44794	6.97596	7.38115	7.21408	7.08	6.62179	7.22508	0.603291
Trim46	6.44117	6.44823	6.97625	7.38086	7.21379	7.08029	6.62188	7.22498	0.603098
Dsg1b	6.46668	7.43995	6.42272	7.40637	7.2393	7.4928	6.77645	7.37949	0.603042
Gm17235	6.45427	6.43513	6.43513	6.83947	7.22689	7.06719	6.44151	7.04452	0.603005
Sugp2	6.32861	7.57802	6.5608	7.48187	7.60167	7.19285	6.82247	7.42546	0.60299
Ctsw	8.07851	7.71435	8.13983	9.00713	8.72159	8.01292	7.97756	8.58055	0.602985
Fez2	6.45411	6.43529	6.43529	6.83931	7.22673	7.06735	6.44157	7.04446	0.602897
Itsn1	8.09507	6.46432	7.68206	8.44671	8.06899	7.53439	7.41381	8.0167	0.602884
Smim1	8.54135	9.15178	8.3484	9.40642	9.3114	9.13214	8.68051	9.28332	0.602811
Smndc1	6.45622	6.43318	6.43318	7.60949	6.45622	7.06523	6.44086	7.04365	0.602789
Spaca4	6.58132	6.30808	6.8361	6.96652	6.58132	7.98575	6.57517	7.17786	0.602695
Idh3g	6.45378	6.43563	6.43563	6.83898	7.2264	7.06768	6.44168	7.04435	0.602676
Gm42838	8.98169	8.71145	8.96436	10.0756	9.58968	8.80017	8.88583	9.48849	0.60266
Gm10459	6.55942	7.3472	6.32998	7.24835	7.83248	6.96204	6.74554	7.34762	0.602087
Ccdc97	7.44727	7.83859	7.44845	9.2186	6.6587	8.66318	7.5781	8.18016	0.602055
Gm26732	6.46779	6.42161	6.42161	7.15672	6.46779	7.49169	6.437	7.03873	0.601728
Tent4b	6.45455	6.43485	6.43485	7.60782	6.45455	7.0669	6.44142	7.04309	0.601676
Plk4	6.49708	6.39232	6.92033	6.88229	7.2697	7.46239	6.60324	7.20479	0.601551
Hnrnpll	7.14371	7.55149	6.53427	7.69439	7.12775	8.21193	7.07649	7.67802	0.601534
Myh11	6.46748	6.42192	6.42192	7.15641	6.46748	7.492	6.43711	7.03863	0.601523
Bms1	6.50444	6.38496	6.91297	7.44414	7.7775	6.38496	6.60079	7.2022	0.601408
Prrc2b	8.48167	8.72409	8.92594	9.62757	8.90707	9.40098	8.71057	9.31187	0.601305
Ubald2	6.6188	6.2706	6.2706	7.004	6.6188	7.34068	6.38667	6.98783	0.601161
Ppp1ca	8.03044	6.52894	7.44266	7.86444	7.13308	8.80646	7.33401	7.93466	0.600645
Prdm1	6.49323	6.39617	7.30989	7.43292	6.49323	8.07384	6.7331	7.33333	0.600234
Rif1	6.44982	6.43958	6.43958	6.83502	7.22244	7.07163	6.44299	7.04303	0.600041
Rarres2	7.43262	7.26258	7.9278	7.9833	8.28795	8.15181	7.541	8.14102	0.600021
Psmd8	6.43634	6.45306	6.98107	7.37604	7.20896	7.08511	6.62349	7.22337	0.599882
Gm13407	6.32983	6.55957	6.55957	6.71503	7.97374	6.55957	6.48299	7.08278	0.59979
Grhl2	6.44905	6.44035	6.44035	6.83425	7.22167	7.0724	6.44325	7.04278	0.599528
Gm11946	11.7023	10.2703	11.3238	12.3233	11.842	10.9295	11.0988	11.6983	0.599468
Rbm3	7.23486	6.44311	6.44311	7.38598	8.09019	6.44311	6.70703	7.30643	0.599401
Lrp6	6.54602	7.3606	6.34338	7.88528	7.81908	6.34338	6.75	7.34925	0.599246
Ppid	6.48661	6.40279	6.40279	7.42631	7.25923	6.40279	6.43073	7.02944	0.598714
Hmga1	6.67421	8.24096	6.74321	7.6139	7.94727	7.89286	7.21946	7.81801	0.598552
Gm12000	7.69039	6.49458	6.49458	8.18072	7.16744	7.12664	6.89318	7.4916	0.598415
Flrt1	9.22057	7.29288	9.02953	8.74021	9.74995	8.84805	8.51432	9.11274	0.598414
Syvn1	7.47222	8.23152	7.8882	8.90784	7.45626	9.02287	7.86398	8.46232	0.598343
Gm12096	6.46083	6.42857	6.95659	6.84603	7.73389	7.06063	6.61533	7.21352	0.598186
Trip12	7.2263	6.45168	8.32023	8.22362	7.21034	8.35813	7.33274	7.9307	0.597962
Gm15345	6.67183	6.21757	6.21757	8.01108	6.67183	6.21757	6.36899	6.96683	0.597837
Keap1	8.40248	6.45389	7.67164	8.08732	8.37416	7.85952	7.50934	8.107	0.597662
Nod1	7.25853	6.41945	6.94746	7.62322	7.74302	7.0515	6.87515	7.47258	0.597434
Upf2	6.49314	6.39626	6.92427	7.6464	6.49314	7.46634	6.60456	7.20196	0.597402
Gm23954	6.44582	6.44359	6.44359	6.83102	7.21844	7.07564	6.44433	7.0417	0.597369
Gm26674	9.39327	8.45234	9.46483	10.6102	9.17883	9.31187	9.10348	9.70029	0.596813
Tmem115	6.55664	6.33276	6.86078	7.24557	6.55664	7.73838	6.58339	7.1802	0.596804
Phf14	7.25707	6.42091	6.94893	7.62175	7.74155	7.05297	6.87563	7.47209	0.596457
Ebna1bp2	6.44563	6.44378	6.44378	7.59889	6.44563	7.07583	6.44439	7.04012	0.595723
Hddc2	6.44307	6.44633	6.44633	6.82827	7.21569	7.07839	6.44524	7.04078	0.595539
Psmc4	6.44302	6.44638	6.44638	6.82822	7.21564	7.07844	6.44526	7.04077	0.595503
Gm13554	7.34811	7.34709	7.79859	8.21135	7.8326	8.23632	7.49793	8.09342	0.595493
Gm47283	6.64753	6.24187	6.76989	8.5561	6.64753	6.24187	6.5531	7.1485	0.595405
Wdr34	6.37454	6.51486	6.51486	7.5278	7.14716	6.51486	6.46809	7.06327	0.595187
Was	6.44221	6.44719	6.44719	6.82741	7.21483	7.07925	6.44553	7.0405	0.594967
Ighg2b	6.41545	6.47395	6.47395	6.41545	7.18807	7.54403	6.45445	7.04918	0.594732
Nol7	7.38118	6.29679	7.51454	8.24442	7.36523	7.36687	7.06417	7.65884	0.59467
0610030E20Rik	6.41518	6.47422	6.47422	6.41518	7.1878	7.5443	6.45454	7.04909	0.594551
Paf1	7.17533	6.50264	7.03066	7.32645	8.03066	7.1347	6.90288	7.49727	0.594394
Col6a5	6.55303	6.33637	6.86438	7.24196	7.32565	6.96843	6.5846	7.17868	0.594083
Sfrp1	6.45621	6.43319	6.43319	7.14514	6.45621	7.50327	6.44086	7.03487	0.594007
4930458D05Rik	7.14656	6.53141	6.53141	7.69724	7.13061	7.16347	6.73646	7.33044	0.593977
Slc23a4	6.44069	6.44871	6.44871	6.82589	7.21331	7.08077	6.44604	7.03999	0.59395
Gm15414	6.41364	6.47576	6.47576	6.41364	7.18626	7.54584	6.45505	7.04858	0.593527
Btbd6	10.0276	7.85595	9.41076	10.4013	9.2163	9.45699	9.09809	9.69153	0.593441
E4f1	6.5938	6.29561	6.82362	7.53349	6.5938	7.36568	6.57101	7.16432	0.593316
Fgfr1op2	6.60675	6.28265	6.28265	6.99195	6.60675	7.35273	6.39068	6.98381	0.593127
B230344G16Rik	10.458	9.78821	8.82794	10.3763	10.4227	10.0539	9.69138	10.2843	0.592927
Gli3	6.52497	6.36443	7.27814	7.21389	7.29759	7.43451	6.72252	7.31533	0.592816
Mtfr1	6.44125	6.44815	6.44815	7.59452	6.44125	7.0802	6.44585	7.03866	0.592809
Wiz	7.82983	7.37237	7.26886	8.03824	8.17816	8.03281	7.49035	8.08307	0.59272
Gm44995	6.57655	7.33007	6.31285	7.26548	7.34917	7.38293	6.73982	7.33253	0.592701
C1qbp	6.4386	6.4508	6.4508	6.8238	7.21122	7.08286	6.44673	7.03929	0.592557
Tnpo3	7.45709	6.22089	7.1346	7.35744	7.94157	7.29097	6.93753	7.52999	0.592467
Syap1	6.50416	6.38524	6.38524	6.88936	7.77722	6.38524	6.42488	7.01727	0.592393
Scarf2	8.00538	6.17959	9.71647	9.41219	7.98287	8.28347	7.96715	8.55951	0.592363
Stfa3	6.49441	6.39499	6.39499	6.49441	6.49441	8.07266	6.42813	7.02049	0.592358
Sox7	6.36957	6.51983	6.51983	7.52283	7.14219	6.51983	6.46974	7.06162	0.591873
Ptov1	9.59969	9.09693	8.55264	9.99988	10.0079	9.01702	9.08309	9.67493	0.591842
Asprv1	7.35735	6.32063	6.32063	8.8845	6.56877	6.32063	6.6662	7.25797	0.591764
Lypd1	6.45412	6.43528	6.9633	8.10593	6.45412	7.06734	6.61757	7.20913	0.591564
Ctu1	6.45254	6.43686	6.43686	7.14146	6.45254	7.50694	6.44209	7.03365	0.59156
Lamtor1	6.4368	6.4526	6.4526	6.822	7.20942	7.08466	6.44734	7.03869	0.591357
Dcst2	6.74165	8.17351	7.06146	7.68135	8.01471	8.0542	7.32554	7.91675	0.591213
Zmiz1os1	11.0594	9.17555	9.37773	11.3979	10.1924	9.79461	9.87089	10.4616	0.59074
Spag9	6.44983	7.4568	7.35329	8.23573	6.44983	8.34603	7.08664	7.67719	0.590557
Klhl29	7.26089	6.41709	6.9451	7.16124	7.74537	7.48717	6.87436	7.46459	0.590234
Rnf181	7.29419	6.38378	6.9118	7.19454	8.14952	7.01584	6.86326	7.4533	0.590044
Rreb1	8.69207	8.43624	7.8792	8.88071	9.05389	8.84295	8.33584	8.92585	0.590016
4930473A02Rik	9.46085	8.54749	8.37937	9.94969	9.08368	9.12358	8.7959	9.38565	0.589747
Cd27	6.38217	7.52445	7.72498	8.16807	7.65523	7.57731	7.21053	7.8002	0.58967
Ipo13	6.3765	6.5129	6.5129	6.3765	7.64956	7.14496	6.46743	7.05701	0.589571
Uchl4	8.29078	7.28582	7.73732	8.64243	8.26471	8.17505	7.77131	8.36073	0.589419
Rapgef2	6.44624	6.44316	7.35687	6.44624	7.71931	7.84878	6.74876	7.33811	0.589353
Gm17137	7.921	8.61336	8.57939	9.10844	8.80871	8.96391	8.37125	8.96035	0.589101
Rasal2	7.45188	6.2261	7.13981	7.35223	7.93637	7.29617	6.93926	7.52826	0.588995
Stk40	6.47998	6.40942	6.93744	7.63324	6.47998	7.4795	6.60895	7.19757	0.588628
Gm44793	6.43261	6.45679	6.45679	6.81781	7.20523	7.08885	6.44873	7.0373	0.588567
Kcna7	6.50176	6.38764	6.91566	6.50176	7.27438	7.79326	6.60169	7.1898	0.588115
Dennd2d	8.68424	8.78569	8.20551	9.54931	8.90054	8.98925	8.55848	9.14637	0.587887
Mettl21c	6.46993	6.41947	6.41947	7.40963	7.24255	6.41947	6.43629	7.02388	0.587593
Gm44573	7.97808	6.20689	7.1206	7.83578	7.95558	7.27696	7.10186	7.68944	0.587584
Hyls1	8.21949	8.36566	8.02234	9.1094	8.48816	8.77237	8.20249	8.78998	0.587483
Mroh6	6.59787	6.29153	6.29153	6.98307	6.59787	7.36161	6.39364	6.98085	0.587204
Katnal1	6.44598	6.44342	6.44342	7.1349	6.44598	7.5135	6.44428	7.03146	0.587185
Clint1	6.56589	7.34074	8.00596	8.06987	8.20979	7.39359	7.30419	7.89109	0.58689
Nup85	8.05563	6.50375	8.1862	8.29422	8.02955	8.18142	7.58186	8.1684	0.586536
Arhgap44	7.3333	6.34468	7.56242	6.92992	7.81779	8.25113	7.08013	7.66628	0.586147
Insig1	6.40255	6.48685	6.48685	6.40255	7.17517	7.55693	6.45875	7.04488	0.58613
Banp	6.65951	7.24711	6.22989	7.59921	6.65951	7.63551	6.71217	7.29808	0.585906
Hist1h2be	6.42844	6.46096	6.46096	6.81364	7.20106	7.09302	6.45012	7.03591	0.585787
Gngt2	6.37481	6.51459	7.0426	8.02663	7.14743	6.51459	6.644	7.22955	0.58555
Dolpp1	7.33572	6.34226	6.87027	7.23607	7.31976	7.74788	6.84942	7.43457	0.585154
Hr	8.79132	8.67861	8.91049	9.98737	8.09741	10.0509	8.79347	9.37856	0.58509
Gm11201	8.67237	8.20977	8.36528	9.47406	8.64405	8.88395	8.41581	9.00068	0.584877
Lipe	9.91779	9.28383	8.28719	9.40425	9.02796	10.8109	9.16294	9.7477	0.584768
Ddit3	8.63519	8.24694	8.08973	8.98394	8.31212	9.43011	8.32396	8.90872	0.584767
Prr15l	7.23941	6.43857	6.96658	7.6041	7.7239	7.07062	6.88152	7.46621	0.584686
Gm37165	9.5623	7.85076	9.0883	10.1964	9.38356	8.67535	8.83379	9.41843	0.584639
Large1	6.53878	6.35062	6.87864	7.2277	7.3114	6.98268	6.58935	7.17393	0.584582
Gm26857	10.3807	8.35132	8.35893	10.7448	8.95622	9.14267	9.03032	9.61457	0.584247
Taf6	10.7742	8.68733	9.66456	10.5089	10.1674	10.2025	9.70871	10.2929	0.584216
Gm7638	7.23763	6.44035	6.44035	7.13798	7.22167	7.51043	6.70611	7.29002	0.583915
Psrc1	6.71311	6.1763	7.39404	6.71311	6.71311	8.60877	6.76115	7.34499	0.583846
Rpl11	6.37066	6.51875	7.04676	7.52392	7.64372	6.51875	6.64539	7.22879	0.583407
Gm45472	7.95707	7.83578	8.54332	9.873	8.30541	7.90556	8.11206	8.69466	0.582601
Kit	6.43877	6.45063	6.45063	7.1277	6.43877	7.52071	6.44668	7.02906	0.582382
Gm12977	7.39953	6.27844	8.31181	8.39686	7.38358	7.95611	7.32993	7.91218	0.58225
Snph	7.45979	7.23541	7.1319	8.57979	6.67122	8.32206	7.2757	7.85769	0.581991
Gm3355	6.43809	6.45131	6.45131	7.12701	6.43809	7.52139	6.4469	7.02883	0.581926
Gm26811	11.9995	10.7098	10.9252	12.0702	12.1782	11.1319	11.2115	11.7934	0.581915
Xrra1	6.60132	6.28808	7.20179	7.54102	6.60132	7.6937	6.69706	7.27868	0.581615
Nup214	6.40848	6.48092	7.00893	7.34818	7.1811	7.11298	6.63278	7.21409	0.581307
Rab27b	6.46672	6.42268	6.9507	6.85192	7.23934	7.49276	6.61337	7.19467	0.581306
Ggt6	7.28626	6.39172	6.39172	7.65095	7.77075	6.39172	6.6899	7.27114	0.58124
Fcer2a	7.20203	6.47595	6.47595	7.10237	7.68651	7.10801	6.71798	7.29896	0.580988
Fam207a	6.46623	6.42317	6.95118	6.85144	7.23885	7.49324	6.61353	7.19451	0.580984
AI413582	6.59447	6.29493	6.82294	7.93373	6.59447	6.92698	6.57078	7.15173	0.580948
Nfatc3	8.88046	8.24785	7.90453	8.57589	8.60597	9.59311	8.34428	8.92499	0.580709
Fyco1	6.49313	6.39627	7.30998	7.6464	6.49313	7.80189	6.73313	7.31381	0.580681
9430098F02Rik	9.61376	7.79929	9.20417	9.95638	9.09037	9.3119	8.87241	9.45288	0.580473
Gm43963	8.74237	8.46339	8.55214	9.72641	8.95868	8.81394	8.58597	9.16634	0.580372
Rundc3a	6.61604	7.88124	7.74208	7.76931	8.25995	7.95102	7.41312	7.99343	0.580304
Smg5	6.50049	6.38891	7.60666	7.44018	6.50049	8.29537	6.83202	7.41201	0.579993
Mir6363	6.6957	7.21093	6.72172	7.63539	7.46832	7.26378	6.87611	7.45583	0.579717
Mir6244	7.19991	6.47806	6.47806	7.10026	7.6844	7.11012	6.71868	7.29826	0.57958
Fat1	7.48168	7.21352	8.22967	9.09489	7.46573	8.10275	7.64162	8.22112	0.579501
Ppp2r5c	6.41856	6.47084	6.47084	6.80376	7.19118	7.1029	6.45341	7.03261	0.5792
Gm38158	6.50948	6.37992	6.90793	8.01347	6.50948	7.01197	6.59911	7.17831	0.579198
[truncated: 46,378 more rows]

## Sheet: S1B-DEG
Gene	logFC	AveExpr	t	P.Value	adj.P.Val	B	Event
Pitx3	2.45442	7.5648	3.61114	0.000308897	0.28573	-2.67701	VemVsDMSO
Tubgcp4	2.07622	8.26435	3.0547	0.00226893	0.758109	-3.27833	VemVsDMSO
Klk7	2.0091	7.42496	2.95595	0.00313672	0.758109	-3.37455	VemVsDMSO
Mterf4	1.98446	8.85709	2.91969	0.00352492	0.758109	-3.40909	VemVsDMSO
Krt5	1.84011	8.42377	2.70733	0.00681392	0.758109	-3.60282	VemVsDMSO
Gart	1.80896	8.46468	2.66149	0.0078131	0.758109	-3.64271	VemVsDMSO
Krt79	1.79148	7.24667	2.63576	0.00842984	0.758109	-3.6648	VemVsDMSO
Krt17	1.77277	9.12615	2.60824	0.0091375	0.758109	-3.6882	VemVsDMSO
Bud23	1.70907	7.69409	2.51452	0.0119617	0.758109	-3.76604	VemVsDMSO
Lgi4	1.70767	9.49676	2.51247	0.0120311	0.758109	-3.76771	VemVsDMSO
Agrn	1.69121	7.2545	2.48824	0.0128812	0.758109	-3.78735	VemVsDMSO
Ywhaz	1.68285	7.49378	2.47595	0.0133327	0.758109	-3.79724	VemVsDMSO
Pde7a	1.66438	7.70626	2.44878	0.0143803	0.758109	-3.81894	VemVsDMSO
Paqr4	1.61639	7.60987	2.37816	0.0174498	0.758109	-3.8742	VemVsDMSO
Rbm25	1.61275	7.72521	2.3728	0.0177045	0.758109	-3.87832	VemVsDMSO
Dsc3	1.57384	7.22826	2.31556	0.0206365	0.758109	-3.92183	VemVsDMSO
Ppl	1.56728	8.91826	2.3059	0.021171	0.758109	-3.92906	VemVsDMSO
Gpr146	1.56421	8.55803	2.30139	0.0214249	0.758109	-3.93244	VemVsDMSO
Slc27a4	1.56264	7.15128	2.29908	0.021556	0.758109	-3.93416	VemVsDMSO
Fut2	1.5193	7.46295	2.23532	0.0254557	0.758109	-3.98103	VemVsDMSO
Eif4g2	1.51823	7.86293	2.23375	0.0255593	0.758109	-3.98217	VemVsDMSO
Dsp	1.511	10.5671	2.22311	0.0262684	0.758109	-3.98985	VemVsDMSO
Evl	1.50358	8.15381	2.21219	0.0270142	0.758109	-3.9977	VemVsDMSO
Elovl4	1.50159	7.78934	2.20926	0.0272177	0.758109	-3.99981	VemVsDMSO
Arhgef1	1.50025	7.99952	2.20729	0.0273552	0.758109	-4.00122	VemVsDMSO
Vps37b	1.49518	8.06578	2.19983	0.0278803	0.758109	-4.00654	VemVsDMSO
Maml1	1.48398	7.83459	2.18336	0.0290721	0.758109	-4.01825	VemVsDMSO
Scd1	1.4831	7.1882	2.18206	0.0291678	0.758109	-4.01917	VemVsDMSO
Rras	1.48215	7.16645	2.18067	0.0292709	0.758109	-4.02016	VemVsDMSO
Zmynd15	1.47462	10.1742	2.16958	0.0301022	0.758109	-4.02798	VemVsDMSO
Lgals7	1.46509	7.66194	2.15556	0.0311825	0.758109	-4.03781	VemVsDMSO
Bmp2k	1.45761	7.42014	2.14455	0.0320535	0.758109	-4.04548	VemVsDMSO
Klf4	1.44837	8.50861	2.13097	0.0331578	0.758109	-4.0549	VemVsDMSO
Exosc4	1.41169	7.11436	2.077	0.0378706	0.758109	-4.09171	VemVsDMSO
Retsat	1.40882	7.52819	2.07278	0.0382621	0.758109	-4.09455	VemVsDMSO
Sgsh	1.40684	8.60044	2.06985	0.0385354	0.758109	-4.09652	VemVsDMSO
Duox1	1.40661	7.27686	2.06952	0.0385665	0.758109	-4.09674	VemVsDMSO
Mvd	1.38949	8.03339	2.04433	0.0409919	0.758109	-4.11354	VemVsDMSO
Itsn2	1.38633	7.72346	2.03968	0.0414532	0.758109	-4.11662	VemVsDMSO
Ptpmt1	1.37633	8.63593	2.02498	0.0429415	0.758109	-4.12631	VemVsDMSO
Smpd3	1.37609	7.60892	2.02462	0.0429781	0.758109	-4.12654	VemVsDMSO
Foxc1	1.36565	7.2167	2.00926	0.0445823	0.758109	-4.13659	VemVsDMSO
Mroh2a	1.36402	8.11089	2.00686	0.0448371	0.758109	-4.13815	VemVsDMSO
Chmp4c	1.35878	7.92742	1.99915	0.0456654	0.758109	-4.14316	VemVsDMSO
Brap	1.35526	7.11312	1.99398	0.046228	0.758109	-4.14651	VemVsDMSO
Prdm2	1.3526	7.58641	1.99005	0.0466591	0.758109	-4.14904	VemVsDMSO
Dhcr24	1.34731	7.30392	1.98228	0.0475219	0.758109	-4.15405	VemVsDMSO
Pabpc1	1.34038	8.02535	1.97208	0.0486748	0.758109	-4.16058	VemVsDMSO
H2-D1	1.32626	7.96042	1.9513	0.0510967	0.758109	-4.1738	VemVsDMSO
Rps15	1.31213	7.86533	1.93051	0.0536204	0.758109	-4.18689	VemVsDMSO
Golim4	1.3106	7.55355	1.92826	0.0538989	0.758109	-4.18829	VemVsDMSO
Mgll	1.29782	7.68218	1.90946	0.0562803	0.758109	-4.19999	VemVsDMSO
Klhdc8b	1.29628	7.40668	1.9072	0.0565726	0.758109	-4.20139	VemVsDMSO
Ezr	1.29354	7.68432	1.90316	0.0570978	0.758109	-4.20388	VemVsDMSO
Bid	1.29008	7.36737	1.89808	0.0577639	0.758109	-4.20702	VemVsDMSO
Ddx46	1.28023	7.42824	1.88358	0.0597006	0.758109	-4.2159	VemVsDMSO
Nectin1	1.27832	8.40204	1.88077	0.0600816	0.758109	-4.21762	VemVsDMSO
B4galnt4	1.27638	8.79359	1.87791	0.0604717	0.758109	-4.21936	VemVsDMSO
Sgpp1	1.26703	7.39182	1.86416	0.0623787	0.758109	-4.2277	VemVsDMSO
Glmp	1.25992	9.98066	1.8537	0.063862	0.758109	-4.23401	VemVsDMSO
Rccd1	1.25964	7.22615	1.85328	0.0639212	0.758109	-4.23426	VemVsDMSO
Acaa1a	1.25511	7.40368	1.84662	0.0648825	0.758109	-4.23825	VemVsDMSO
Plxnb1	1.25484	6.97662	1.84623	0.0649393	0.758109	-4.23849	VemVsDMSO
Ccr9	1.24915	7.36153	1.83785	0.0661645	0.758109	-4.24349	VemVsDMSO
Atg16l2	1.24879	7.44758	1.83731	0.0662436	0.758109	-4.24381	VemVsDMSO
Kremen2	1.2409	7.28475	1.82572	0.067973	0.758109	-4.2507	VemVsDMSO
Il12rb2	1.23554	7.58917	1.81783	0.0691706	0.758109	-4.25535	VemVsDMSO
Vps35l	1.23037	7.53492	1.81022	0.0703421	0.758109	-4.25983	VemVsDMSO
Pgghg	1.22998	7.31325	1.80965	0.0704309	0.758109	-4.26017	VemVsDMSO
Antxrl	1.22845	7.03095	1.80739	0.0707828	0.758109	-4.26149	VemVsDMSO
Fbxl19	1.22551	7.85682	1.80307	0.0714589	0.758109	-4.26402	VemVsDMSO
Smad1	1.22216	7.20236	1.79814	0.0722369	0.758109	-4.2669	VemVsDMSO
Shf	1.21344	7.00069	1.78531	0.0742927	0.758109	-4.27435	VemVsDMSO
Acacb	1.20563	7.1505	1.77382	0.0761745	0.758109	-4.28098	VemVsDMSO
Ttpal	1.19646	8.42847	1.76033	0.0784343	0.758109	-4.28871	VemVsDMSO
Rrp7a	1.19484	8.71937	1.75794	0.0788402	0.758109	-4.29007	VemVsDMSO
Wfikkn1	1.18988	7.20144	1.75064	0.0800902	0.758109	-4.29422	VemVsDMSO
Cux1	1.18713	7.62929	1.74661	0.0807882	0.758109	-4.29651	VemVsDMSO
Mrnip	1.18529	6.99184	1.74389	0.0812606	0.758109	-4.29805	VemVsDMSO
Atp1a1	1.17397	7.39175	1.72724	0.0842081	0.758109	-4.30742	VemVsDMSO
Trp63	1.17162	7.63377	1.72379	0.0848301	0.758109	-4.30935	VemVsDMSO
Dhx16	1.16992	7.18738	1.72128	0.085284	0.758109	-4.31075	VemVsDMSO
Pus10	1.16645	6.97498	1.71618	0.0862128	0.758109	-4.31359	VemVsDMSO
Lrrfip1	1.16434	7.67628	1.71307	0.0867833	0.758109	-4.31532	VemVsDMSO
Trim28	1.15545	6.99961	1.69999	0.0892177	0.758109	-4.32256	VemVsDMSO
Rptor	1.15377	7.62938	1.69752	0.0896821	0.758109	-4.32392	VemVsDMSO
Rps3	1.14999	7.32855	1.69196	0.0907375	0.758109	-4.32698	VemVsDMSO
Pi4kb	1.14858	8.54975	1.68989	0.0911339	0.758109	-4.32811	VemVsDMSO
D7Bwg0826e	1.14587	8.01307	1.6859	0.0918994	0.758109	-4.33029	VemVsDMSO
Ptges	1.14109	6.99184	1.67887	0.0932624	0.758109	-4.33413	VemVsDMSO
Zfp423	1.13944	6.90218	1.67643	0.0937385	0.758109	-4.33546	VemVsDMSO
Zc3h13	1.13696	7.55176	1.67279	0.0944538	0.758109	-4.33743	VemVsDMSO
Spink5	1.13389	7.81298	1.66827	0.0953472	0.758109	-4.33988	VemVsDMSO
Sap30bp	1.13314	7.42399	1.66716	0.0955667	0.758109	-4.34048	VemVsDMSO
Susd6	1.12316	7.17105	1.65248	0.0985222	0.758109	-4.34838	VemVsDMSO
Rab3gap2	1.12081	7.16429	1.64903	0.099227	0.758109	-4.35023	VemVsDMSO
Letm1	1.11895	6.98565	1.64629	0.09979	0.758109	-4.3517	VemVsDMSO
Asb14	1.11672	6.91906	1.643	0.100467	0.758109	-4.35344	VemVsDMSO
Nudt9	1.10977	6.95535	1.63278	0.102601	0.758109	-4.35888	VemVsDMSO
Lpcat3	1.10573	7.13577	1.62684	0.103855	0.758109	-4.36201	VemVsDMSO
Flg	1.10265	9.3672	1.62231	0.104822	0.758109	-4.3644	VemVsDMSO
Chil1	1.09851	7.4575	1.61621	0.106134	0.758109	-4.3676	VemVsDMSO
Tapbpl	1.09742	7.43105	1.61461	0.106481	0.758109	-4.36844	VemVsDMSO
Selenoo	1.09592	8.78581	1.61241	0.106958	0.758109	-4.36959	VemVsDMSO
Hist1h1e	1.09433	7.45213	1.61007	0.107467	0.758109	-4.37081	VemVsDMSO
Kif1c	1.09065	8.79626	1.60465	0.108656	0.758109	-4.37364	VemVsDMSO
Trmt13	1.09052	7.14641	1.60445	0.108699	0.758109	-4.37374	VemVsDMSO
Cep295	1.09	6.92256	1.6037	0.108865	0.758109	-4.37413	VemVsDMSO
Snf8	1.08704	7.2766	1.59934	0.109831	0.758109	-4.3764	VemVsDMSO
Tarbp2	1.07925	7.27253	1.58788	0.112398	0.758109	-4.38232	VemVsDMSO
Zfp711	1.07779	6.95427	1.58574	0.112884	0.758109	-4.38342	VemVsDMSO
Zfp92	1.07417	8.52791	1.5804	0.1141	0.758109	-4.38616	VemVsDMSO
Rilpl1	1.07176	7.37912	1.57686	0.114912	0.758109	-4.38797	VemVsDMSO
Sptb	1.0669	8.36288	1.56971	0.116569	0.758109	-4.39162	VemVsDMSO
Rncr4	1.06427	6.90218	1.56584	0.117472	0.758109	-4.39359	VemVsDMSO
Adam15	1.05815	8.34835	1.55684	0.119595	0.758109	-4.39814	VemVsDMSO
Ggnbp1	1.05661	8.05045	1.55457	0.120135	0.758109	-4.39929	VemVsDMSO
Hpf1	1.05256	7.18983	1.54862	0.121559	0.758109	-4.40228	VemVsDMSO
Tesk2	1.0496	8.2156	1.54425	0.122613	0.758109	-4.40447	VemVsDMSO
Itgb3bp	1.04581	7.37413	1.53868	0.123968	0.758109	-4.40726	VemVsDMSO
Inpp5f	1.04333	8.75975	1.53504	0.12486	0.758109	-4.40907	VemVsDMSO
Rarg	1.04212	7.53978	1.53325	0.1253	0.758109	-4.40996	VemVsDMSO
Dnase2b	1.04007	8.93906	1.53023	0.126045	0.758109	-4.41146	VemVsDMSO
Ctdnep1	1.03917	6.95443	1.52891	0.126372	0.758109	-4.41211	VemVsDMSO
Kmt2c	1.03773	7.49012	1.52679	0.126898	0.758109	-4.41316	VemVsDMSO
Gpr68	1.02949	7.21216	1.51467	0.129942	0.758109	-4.41914	VemVsDMSO
Hddc3	1.02901	8.56334	1.51396	0.130121	0.758109	-4.41949	VemVsDMSO
Morf4l2	1.02653	7.11544	1.51031	0.13105	0.758109	-4.42128	VemVsDMSO
Gtf2ird1	1.02375	7.21732	1.50622	0.132096	0.758109	-4.42328	VemVsDMSO
Mllt6	1.02178	7.53319	1.50333	0.13284	0.758109	-4.42469	VemVsDMSO
Samd4b	1.02174	7.38276	1.50327	0.132854	0.758109	-4.42472	VemVsDMSO
Usp33	1.0203	7.2659	1.50115	0.133402	0.758109	-4.42575	VemVsDMSO
Rad54l	1.01953	9.16202	1.50001	0.133697	0.758109	-4.4263	VemVsDMSO
Gsto2	1.01243	6.93649	1.48957	0.136423	0.758109	-4.43137	VemVsDMSO
Fkbp15	1.01007	7.27493	1.4861	0.137338	0.758109	-4.43304	VemVsDMSO
Atp9a	1.00719	7.26664	1.48186	0.138462	0.758109	-4.43508	VemVsDMSO
Akap8	1.00518	6.91652	1.4789	0.139253	0.758109	-4.4365	VemVsDMSO
Ubxn6	1.00013	8.57088	1.47148	0.141247	0.758109	-4.44005	VemVsDMSO
Igf1r	0.99742	7.51116	1.46748	0.142329	0.758109	-4.44195	VemVsDMSO
Tubb5	0.996951	8.09505	1.4668	0.142517	0.758109	-4.44228	VemVsDMSO
Cnih2	0.99414	7.97519	1.46266	0.143646	0.758109	-4.44425	VemVsDMSO
Gcn1l1	0.994035	7.42222	1.4625	0.143688	0.758109	-4.44432	VemVsDMSO
Fnbp1	0.989831	7.38764	1.45632	0.145389	0.759801	-4.44724	VemVsDMSO
Ppard	0.985684	7.35774	1.45022	0.147082	0.764333	-4.45012	VemVsDMSO
Safb	0.981743	8.26727	1.44442	0.148705	0.765	-4.45284	VemVsDMSO
Hectd1	0.981193	7.37529	1.44361	0.148933	0.765	-4.45322	VemVsDMSO
Mef2d	0.979364	7.53006	1.44092	0.149692	0.765	-4.45448	VemVsDMSO
Hnrnpa1	0.968832	7.40729	1.42542	0.154119	0.774852	-4.46168	VemVsDMSO
Kmt5a	0.966685	7.26305	1.42226	0.155034	0.774852	-4.46314	VemVsDMSO
Apeh	0.964874	6.89115	1.4196	0.155808	0.774852	-4.46436	VemVsDMSO
Cbarp	0.957891	8.84948	1.40933	0.158823	0.779314	-4.46908	VemVsDMSO
Dync1li2	0.957608	7.06298	1.40891	0.158946	0.779314	-4.46927	VemVsDMSO
Sun2	0.955312	7.22006	1.40553	0.159947	0.779314	-4.47081	VemVsDMSO
Cept1	0.955018	6.90218	1.4051	0.160075	0.779314	-4.471	VemVsDMSO
Pigq	0.949549	7.20836	1.39705	0.162481	0.785972	-4.47466	VemVsDMSO
Zfp598	0.947342	7.96835	1.39381	0.16346	0.785972	-4.47613	VemVsDMSO
Slc26a10	0.946146	7.47473	1.39205	0.163992	0.785972	-4.47692	VemVsDMSO
Alkbh5	0.940531	7.16917	1.38378	0.166508	0.793916	-4.48064	VemVsDMSO
Fbxo22	0.933573	6.89115	1.37355	0.169665	0.804821	-4.48522	VemVsDMSO
Thumpd3	0.93127	7.36109	1.37016	0.17072	0.805694	-4.48673	VemVsDMSO
Ago1	0.924016	7.43726	1.35949	0.174075	0.817358	-4.49145	VemVsDMSO
Phldb3	0.914826	7.25045	1.34597	0.178396	0.823742	-4.49738	VemVsDMSO
C1qa	0.914421	7.4305	1.34537	0.178588	0.823742	-4.49764	VemVsDMSO
Cdh1	0.910919	7.38673	1.34022	0.180257	0.824561	-4.49988	VemVsDMSO
Tor1aip1	0.909455	7.81797	1.33806	0.180958	0.824561	-4.50082	VemVsDMSO
Naf1	0.904791	7.2924	1.3312	0.183205	0.825943	-4.50379	VemVsDMSO
Mcl1	0.9045	8.38188	1.33077	0.183345	0.825943	-4.50397	VemVsDMSO
Sorcs2	0.903274	7.42395	1.32897	0.18394	0.825943	-4.50475	VemVsDMSO
Ralgapa2	0.900706	6.88009	1.32519	0.185189	0.827536	-4.50637	VemVsDMSO
Lgals2	0.892067	7.41164	1.31248	0.189439	0.834435	-4.51181	VemVsDMSO
Ephb2	0.890067	8.73624	1.30954	0.190433	0.834837	-4.51306	VemVsDMSO
Amz2	0.885799	8.43212	1.30326	0.192567	0.840211	-4.51572	VemVsDMSO
Lmna	0.88112	7.97581	1.29638	0.194927	0.84149	-4.51862	VemVsDMSO
Mycbp	0.878616	8.08624	1.29269	0.196199	0.84149	-4.52017	VemVsDMSO
Fbl	0.877269	8.69526	1.29071	0.196885	0.84149	-4.521	VemVsDMSO
Ddx5	0.875391	7.8999	1.28795	0.197845	0.84149	-4.52215	VemVsDMSO
Stx4a	0.873606	6.99554	1.28532	0.198761	0.84149	-4.52325	VemVsDMSO
Edc3	0.872279	10.0987	1.28337	0.199443	0.84149	-4.52406	VemVsDMSO
Spns2	0.869174	7.35255	1.2788	0.201048	0.84149	-4.52596	VemVsDMSO
Krt6a	0.863749	7.89477	1.27082	0.203873	0.846648	-4.52926	VemVsDMSO
Smim4	0.856191	7.15297	1.2597	0.207858	0.851793	-4.53382	VemVsDMSO
Adcy5	0.855709	7.7142	1.25899	0.208114	0.851793	-4.53411	VemVsDMSO
Myh14	0.852411	7.29935	1.25414	0.209872	0.853468	-4.53609	VemVsDMSO
Serpind1	0.850413	7.26136	1.2512	0.210942	0.853468	-4.53728	VemVsDMSO
Dnah14	0.848661	7.6544	1.24862	0.211883	0.853468	-4.53833	VemVsDMSO
Rpl8	0.848048	7.92969	1.24772	0.212214	0.853468	-4.53869	VemVsDMSO
Ltbp1	0.84356	7.02449	1.24111	0.214642	0.859337	-4.54136	VemVsDMSO
Kmt2d	0.841595	9.41184	1.23822	0.215712	0.859337	-4.54252	VemVsDMSO
Ndor1	0.836257	7.36965	1.23037	0.218637	0.860593	-4.54566	VemVsDMSO
Ssbp4	0.834439	7.38415	1.22769	0.21964	0.860876	-4.54673	VemVsDMSO
Hk2	0.823647	7.17551	1.21182	0.22566	0.868486	-4.55301	VemVsDMSO
Tsr1	0.823066	7.56575	1.21096	0.225987	0.868486	-4.55334	VemVsDMSO
Cdip1	0.822555	8.48172	1.21021	0.226276	0.868486	-4.55364	VemVsDMSO
Ptprs	0.81665	7.99045	1.20152	0.229626	0.873475	-4.55703	VemVsDMSO
Aebp2	0.814741	8.12113	1.19871	0.230716	0.873475	-4.55813	VemVsDMSO
Sulf2	0.81363	7.97187	1.19708	0.231353	0.873475	-4.55876	VemVsDMSO
Nt5c	0.8071	7.02018	1.18747	0.235118	0.875256	-4.56247	VemVsDMSO
Tsix	0.804857	12.3743	1.18417	0.236422	0.875256	-4.56374	VemVsDMSO
Gtpbp8	0.803411	8.13067	1.18204	0.237265	0.875256	-4.56456	VemVsDMSO
Bola2	0.799757	8.07573	1.17667	0.239404	0.875256	-4.56662	VemVsDMSO
Pla2g4f	0.798495	7.08678	1.17481	0.240146	0.875256	-4.56732	VemVsDMSO
Cntnap1	0.798165	8.88404	1.17432	0.240341	0.875256	-4.56751	VemVsDMSO
Gspt1	0.787062	7.33881	1.15799	0.246943	0.895773	-4.57368	VemVsDMSO
Srek1ip1	0.78337	7.12891	1.15256	0.249167	0.900309	-4.57572	VemVsDMSO
Fam57b	0.777183	8.27736	1.14345	0.252924	0.9068	-4.57911	VemVsDMSO
Myl6	0.765598	7.74202	1.12641	0.260065	0.910049	-4.58538	VemVsDMSO
Timp4	0.763316	7.33586	1.12305	0.261488	0.910049	-4.5866	VemVsDMSO
Kif24	0.76121	8.15838	1.11995	0.262806	0.910049	-4.58773	VemVsDMSO
Naif1	0.759992	8.47447	1.11816	0.263571	0.910049	-4.58838	VemVsDMSO
Rps10	0.754376	7.06881	1.1099	0.267115	0.910049	-4.59137	VemVsDMSO
Dxo	0.753703	7.9668	1.10891	0.267541	0.910049	-4.59172	VemVsDMSO
Mrc2	0.75089	8.30626	1.10477	0.269331	0.910049	-4.59321	VemVsDMSO
Rhbdf2	0.749105	7.01236	1.10214	0.270471	0.910049	-4.59415	VemVsDMSO
Gps1	0.748709	7.26136	1.10156	0.270724	0.910049	-4.59436	VemVsDMSO
Tor1aip2	0.744298	9.3237	1.09507	0.273556	0.910049	-4.59667	VemVsDMSO
Lgals4	0.743541	7.9052	1.09396	0.274045	0.910049	-4.59706	VemVsDMSO
Fgfr2	0.741738	7.18383	1.09131	0.275209	0.910049	-4.598	VemVsDMSO
Ntn1	0.741024	7.81718	1.09025	0.275672	0.910049	-4.59837	VemVsDMSO
Tpgs2	0.736817	7.52778	1.08406	0.278407	0.910049	-4.60056	VemVsDMSO
Cul7	0.735696	7.28489	1.08242	0.279138	0.910049	-4.60113	VemVsDMSO
Efhd2	0.734632	7.5174	1.08085	0.279834	0.910049	-4.60168	VemVsDMSO
Flvcr2	0.734065	7.12381	1.08002	0.280206	0.910049	-4.60198	VemVsDMSO
Taf6l	0.730903	7.15497	1.07536	0.282282	0.912975	-4.6036	VemVsDMSO
Letm2	0.727783	7.84515	1.07077	0.284341	0.913763	-4.6052	VemVsDMSO
Eef1g	0.726497	7.60872	1.06888	0.285193	0.913763	-4.60585	VemVsDMSO
Tlcd1	0.721144	10.217	1.06101	0.288756	0.921033	-4.60857	VemVsDMSO
Dnajc28	0.718293	8.18826	1.05681	0.290667	0.923942	-4.61001	VemVsDMSO
Uqcc3	0.706027	6.9015	1.03876	0.298982	0.929789	-4.61615	VemVsDMSO
Jmjd8	0.705619	10.5806	1.03816	0.299261	0.929789	-4.61635	VemVsDMSO
Xbp1	0.700963	7.16695	1.03131	0.302461	0.929789	-4.61865	VemVsDMSO
Nr2f6	0.699965	7.21342	1.02985	0.30315	0.929789	-4.61914	VemVsDMSO
Drd4	0.699926	7.09418	1.02979	0.303177	0.929789	-4.61916	VemVsDMSO
Prss12	0.695102	6.96702	1.02269	0.306521	0.929789	-4.62152	VemVsDMSO
Dop1b	0.69434	7.25767	1.02157	0.307052	0.929789	-4.62189	VemVsDMSO
Nkapd1	0.69274	7.15723	1.01921	0.308168	0.929789	-4.62267	VemVsDMSO
Runx1	0.690744	7.62534	1.01628	0.309563	0.929789	-4.62364	VemVsDMSO
Ankrd61	0.688949	8.35174	1.01364	0.310822	0.929789	-4.62451	VemVsDMSO
Tmsb10	0.688592	8.00026	1.01311	0.311072	0.929789	-4.62468	VemVsDMSO
Prr13	0.686476	7.02759	1.01	0.312561	0.929789	-4.6257	VemVsDMSO
Pqlc1	0.685581	7.11948	1.00868	0.313193	0.929789	-4.62613	VemVsDMSO
Kansl1	0.681125	7.34634	1.00213	0.316348	0.929789	-4.62827	VemVsDMSO
Atp5j	0.680479	7.42946	1.00118	0.316807	0.929789	-4.62858	VemVsDMSO
Sdf2	0.677931	7.17958	0.997427	0.318623	0.929789	-4.62979	VemVsDMSO
Muc6	0.676636	10.7987	0.995522	0.319547	0.929789	-4.63041	VemVsDMSO
Txndc11	0.676411	7.21325	0.995191	0.319708	0.929789	-4.63051	VemVsDMSO
Wdr81	0.676042	7.06318	0.994648	0.319972	0.929789	-4.63069	VemVsDMSO
Syn1	0.674941	8.29664	0.993028	0.320761	0.929789	-4.63121	VemVsDMSO
Plekhg6	0.673693	8.83468	0.991192	0.321657	0.929789	-4.6318	VemVsDMSO
Shc1	0.669286	7.26103	0.984708	0.324832	0.934878	-4.63388	VemVsDMSO
Diaph1	0.666018	7.45124	0.9799	0.3272	0.934878	-4.63541	VemVsDMSO
Ctns	0.665638	7.35672	0.97934	0.327476	0.934878	-4.63559	VemVsDMSO
Rnpepl1	0.662554	7.36783	0.974803	0.329722	0.934878	-4.63702	VemVsDMSO
Col16a1	0.662104	10.3992	0.974141	0.33005	0.934878	-4.63723	VemVsDMSO
Phtf1	0.657792	7.19095	0.967798	0.333209	0.934878	-4.63923	VemVsDMSO
Lrrc15	0.657549	7.5266	0.96744	0.333387	0.934878	-4.63934	VemVsDMSO
Slmap	0.655016	7.68249	0.963713	0.335253	0.934878	-4.64051	VemVsDMSO
Erfe	0.654196	7.31363	0.962506	0.335858	0.934878	-4.64089	VemVsDMSO
Npepps	0.654104	7.16695	0.962371	0.335926	0.934878	-4.64093	VemVsDMSO
Rmc1	0.651886	8.00803	0.959108	0.337567	0.934878	-4.64194	VemVsDMSO
Ccar2	0.642786	8.30644	0.945719	0.344354	0.936687	-4.64608	VemVsDMSO
Epb41l4a	0.640443	7.13514	0.942272	0.346115	0.936687	-4.64713	VemVsDMSO
Pi4ka	0.638922	7.47686	0.940034	0.347262	0.936687	-4.64782	VemVsDMSO
Gsn	0.635718	7.72314	0.93532	0.349685	0.936687	-4.64925	VemVsDMSO
Lmtk3	0.634902	7.90121	0.934119	0.350304	0.936687	-4.64961	VemVsDMSO
Tbce	0.632272	7.35178	0.930249	0.352303	0.936687	-4.65078	VemVsDMSO
Cabp7	0.629608	7.36089	0.92633	0.354335	0.936687	-4.65196	VemVsDMSO
Pde3b	0.629201	7.11143	0.925732	0.354646	0.936687	-4.65214	VemVsDMSO
Dazap1	0.628647	7.86067	0.924917	0.35507	0.936687	-4.65239	VemVsDMSO
Zfp91	0.623823	7.6941	0.917819	0.358773	0.936687	-4.65451	VemVsDMSO
Crtc3	0.62311	7.04343	0.91677	0.359323	0.936687	-4.65482	VemVsDMSO
Zdhhc5	0.620247	6.96171	0.912558	0.361535	0.936687	-4.65607	VemVsDMSO
Tspan1	0.619921	7.13245	0.912079	0.361787	0.936687	-4.65621	VemVsDMSO
Hexb	0.618059	7.17371	0.909338	0.363231	0.936687	-4.65702	VemVsDMSO
Kmt2a	0.615228	8.13171	0.905173	0.365433	0.936687	-4.65825	VemVsDMSO
Epb41l1	0.615063	7.18128	0.904931	0.365561	0.936687	-4.65832	VemVsDMSO
Ptp4a2	0.613678	7.5221	0.902893	0.366641	0.93686	-4.65891	VemVsDMSO
Prr14	0.611479	7.16133	0.899657	0.368361	0.938661	-4.65986	VemVsDMSO
Ccdc97	0.602055	7.87913	0.885792	0.375787	0.950171	-4.66387	VemVsDMSO
Lrp6	0.599246	7.04962	0.881659	0.378018	0.950171	-4.66506	VemVsDMSO
Syvn1	0.598343	8.16315	0.88033	0.378737	0.950171	-4.66544	VemVsDMSO
Trip12	0.597962	7.63172	0.87977	0.379041	0.950171	-4.6656	VemVsDMSO
Scarf2	0.592363	8.26333	0.871533	0.38352	0.954534	-4.66794	VemVsDMSO
Spag9	0.590557	7.38192	0.868875	0.384972	0.954534	-4.66869	VemVsDMSO
Rapgef2	0.589353	7.04343	0.867104	0.385941	0.954534	-4.66918	VemVsDMSO
Hr	0.58509	9.08602	0.860833	0.389386	0.95539	-4.67094	VemVsDMSO
Ggt6	0.58124	6.98052	0.855168	0.392514	0.957147	-4.67252	VemVsDMSO
Fyco1	0.580681	7.02347	0.854345	0.392969	0.957147	-4.67274	VemVsDMSO
Smg5	0.579993	7.12202	0.853333	0.39353	0.957147	-4.67302	VemVsDMSO
Cul9	0.577756	7.04962	0.850041	0.395357	0.957147	-4.67393	VemVsDMSO
Zfp385a	0.575142	7.25858	0.846196	0.397498	0.957147	-4.67499	VemVsDMSO
Wac	0.574426	7.31392	0.845143	0.398086	0.957147	-4.67528	VemVsDMSO
Zfhx2	0.574068	9.52209	0.844616	0.39838	0.957147	-4.67542	VemVsDMSO
Eif2ak3	0.571511	7.07826	0.840854	0.400484	0.958898	-4.67645	VemVsDMSO
Ccdc189	0.566291	9.70277	0.833173	0.404801	0.961236	-4.67854	VemVsDMSO
Zzef1	0.565462	7.39098	0.831953	0.405489	0.961236	-4.67887	VemVsDMSO
Vxn	0.563644	7.01152	0.829278	0.407	0.961236	-4.67959	VemVsDMSO
Card9	0.563216	7.24301	0.828649	0.407356	0.961236	-4.67976	VemVsDMSO
Chrac1	0.55308	8.20362	0.813736	0.415849	0.970411	-4.68373	VemVsDMSO
Ankrd40	0.550437	7.02347	0.809848	0.41808	0.970411	-4.68475	VemVsDMSO
Endog	0.548606	7.69946	0.807153	0.41963	0.970411	-4.68546	VemVsDMSO
Dnah17	0.548597	10.6892	0.807141	0.419637	0.970411	-4.68546	VemVsDMSO
Gjb2	0.547314	7.90588	0.805253	0.420725	0.970501	-4.68595	VemVsDMSO
Wnk4	0.542491	7.12365	0.798157	0.424831	0.975108	-4.6878	VemVsDMSO
Atp5b	0.541081	7.46964	0.796082	0.426035	0.975452	-4.68833	VemVsDMSO
Apbb2	0.533399	7.77057	0.784779	0.432633	0.976217	-4.69123	VemVsDMSO
Nsg1	0.531161	7.17371	0.781487	0.434566	0.976217	-4.69207	VemVsDMSO
Dpysl3	0.530881	7.32431	0.781075	0.434809	0.976217	-4.69217	VemVsDMSO
Mtus1	0.526385	7.17426	0.77446	0.438708	0.978009	-4.69384	VemVsDMSO
Senp3	0.52626	7.43747	0.774277	0.438817	0.978009	-4.69388	VemVsDMSO
Kxd1	0.524294	7.31391	0.771384	0.440529	0.978009	-4.69461	VemVsDMSO
Dsc1	0.520092	7.07708	0.765202	0.4442	0.978972	-4.69615	VemVsDMSO
Atp2c1	0.518536	7.11948	0.762912	0.445565	0.978972	-4.69672	VemVsDMSO
Copa	0.507737	7.64572	0.747025	0.455096	0.980215	-4.70061	VemVsDMSO
Pdpr	0.507611	7.69405	0.746839	0.455208	0.980215	-4.70065	VemVsDMSO
Mxi1	0.506475	7.5646	0.745167	0.456218	0.980215	-4.70106	VemVsDMSO
Usp3	0.504279	7.11591	0.741937	0.458173	0.980215	-4.70183	VemVsDMSO
Grb7	0.503668	6.89711	0.741037	0.458718	0.980215	-4.70205	VemVsDMSO
Trmt10b	0.500853	7.20914	0.736896	0.461233	0.980215	-4.70304	VemVsDMSO
Ppp1r14b	0.491846	7.71396	0.723644	0.46933	0.980215	-4.70618	VemVsDMSO
Parva	0.491734	7.04962	0.723479	0.469431	0.980215	-4.70622	VemVsDMSO
Fkbp3	0.490787	7.03237	0.722086	0.470287	0.980215	-4.70655	VemVsDMSO
Atp2b1	0.485797	7.02347	0.714744	0.474812	0.980215	-4.70826	VemVsDMSO
Pafah1b1	0.484516	7.73654	0.71286	0.475978	0.980215	-4.70869	VemVsDMSO
Tada2b	0.481194	7.08787	0.707972	0.479007	0.980215	-4.70982	VemVsDMSO
Ier2	0.480151	7.07667	0.706437	0.479961	0.980215	-4.71017	VemVsDMSO
Plekhg2	0.479982	7.87533	0.706189	0.480115	0.980215	-4.71023	VemVsDMSO
Nkd2	0.477355	7.07667	0.702323	0.482522	0.980215	-4.71111	VemVsDMSO
Btbd7	0.472181	6.99854	0.694711	0.48728	0.980215	-4.71283	VemVsDMSO
Trip4	0.470683	7.23123	0.692506	0.488663	0.980215	-4.71333	VemVsDMSO
Rapgefl1	0.469756	7.80719	0.691144	0.489519	0.980215	-4.71363	VemVsDMSO
Hist1h1c	0.469574	7.55586	0.690875	0.489687	0.980215	-4.71369	VemVsDMSO
Elf1	0.469027	7.36783	0.69007	0.490193	0.980215	-4.71388	VemVsDMSO
Rbpjl	0.468172	7.43955	0.688813	0.490984	0.980215	-4.71416	VemVsDMSO
Acat3	0.466824	8.15345	0.68683	0.492233	0.980215	-4.7146	VemVsDMSO
Lrba	0.466817	7.04325	0.686819	0.49224	0.980215	-4.7146	VemVsDMSO
Hspa1l	0.46366	7.30747	0.682174	0.495172	0.980215	-4.71563	VemVsDMSO
Gpld1	0.462518	9.03237	0.680494	0.496234	0.980215	-4.716	VemVsDMSO
Kat6b	0.461822	7.17426	0.67947	0.496883	0.980215	-4.71623	VemVsDMSO
Ech1	0.460593	7.22045	0.677662	0.498028	0.980215	-4.71663	VemVsDMSO
Micall1	0.460547	8.46005	0.677594	0.498072	0.980215	-4.71664	VemVsDMSO
Slc30a4	0.459392	7.01863	0.675895	0.49915	0.980215	-4.71701	VemVsDMSO
Iars2	0.459234	8.57948	0.675662	0.499297	0.980215	-4.71707	VemVsDMSO
Ube2m	0.458898	7.08388	0.675168	0.499611	0.980215	-4.71717	VemVsDMSO
Prkd2	0.457868	7.07408	0.673652	0.500574	0.980215	-4.7175	VemVsDMSO
Ttc7	0.456848	8.32125	0.672151	0.501529	0.980215	-4.71783	VemVsDMSO
Srf	0.456201	7.48013	0.6712	0.502135	0.980215	-4.71804	VemVsDMSO
Nadk	0.453151	7.04072	0.666713	0.504997	0.980215	-4.71901	VemVsDMSO
Ltb	0.453069	7.3926	0.666592	0.505074	0.980215	-4.71904	VemVsDMSO
Sdc3	0.45172	7.53306	0.664607	0.506343	0.980215	-4.71947	VemVsDMSO
Apoe	0.446347	11.2907	0.656702	0.511413	0.980215	-4.72116	VemVsDMSO
Ccdc9b	0.445501	7.48268	0.655457	0.512215	0.980215	-4.72143	VemVsDMSO
Chdh	0.444868	7.45227	0.654526	0.512813	0.980215	-4.72162	VemVsDMSO
Cd2bp2	0.441937	6.96754	0.650213	0.515595	0.980215	-4.72254	VemVsDMSO
Kremen1	0.437691	7.22656	0.643966	0.519637	0.980215	-4.72385	VemVsDMSO
Tk1	0.437116	10.0278	0.643121	0.520186	0.980215	-4.72402	VemVsDMSO
Phf1	0.436796	7.20781	0.64265	0.520491	0.980215	-4.72412	VemVsDMSO
Nudcd1	0.4341	7.04921	0.638683	0.523069	0.980215	-4.72494	VemVsDMSO
Cd163	0.432115	8.11469	0.635763	0.52497	0.980215	-4.72555	VemVsDMSO
Fam43a	0.432021	7.17876	0.635624	0.525061	0.980215	-4.72558	VemVsDMSO
Ahcyl1	0.431557	7.08964	0.634942	0.525506	0.980215	-4.72572	VemVsDMSO
Pced1a	0.428746	7.16133	0.630806	0.528206	0.980215	-4.72657	VemVsDMSO
Hmbox1	0.424861	7.33344	0.62509	0.53195	0.980215	-4.72773	VemVsDMSO
Kdm7a	0.42473	7.23357	0.624898	0.532077	0.980215	-4.72777	VemVsDMSO
Pten	0.424246	7.36603	0.624185	0.532544	0.980215	-4.72791	VemVsDMSO
Mib2	0.423637	8.94375	0.623289	0.533133	0.980215	-4.72809	VemVsDMSO
Fxr2	0.42277	7.05506	0.622014	0.533971	0.980215	-4.72835	VemVsDMSO
Ap3m1	0.420966	10.756	0.619359	0.535718	0.980215	-4.72889	VemVsDMSO
Syn3	0.419667	9.70377	0.617448	0.536977	0.980215	-4.72927	VemVsDMSO
Lats2	0.419403	7.28055	0.61706	0.537233	0.980215	-4.72935	VemVsDMSO
Prrt1	0.419269	7.05065	0.616862	0.537364	0.980215	-4.72939	VemVsDMSO
Rps6kb1	0.418788	7.12183	0.616155	0.53783	0.980215	-4.72953	VemVsDMSO
Arpc1b	0.417389	8.2094	0.614096	0.53919	0.980215	-4.72994	VemVsDMSO
Gas7	0.416244	7.57124	0.612411	0.540303	0.980215	-4.73027	VemVsDMSO
Pan3	0.410051	7.88645	0.6033	0.546346	0.980215	-4.73207	VemVsDMSO
Plekha6	0.408751	7.24849	0.601388	0.547618	0.980215	-4.73244	VemVsDMSO
Kmt5b	0.407083	7.11293	0.598933	0.549254	0.980811	-4.73292	VemVsDMSO
Irak4	0.404667	8.46454	0.595379	0.551627	0.98121	-4.73361	VemVsDMSO
Ncam1	0.404654	7.23452	0.59536	0.551639	0.98121	-4.73361	VemVsDMSO
Stxbp5	0.400645	7.23357	0.589462	0.555588	0.983105	-4.73474	VemVsDMSO
Sphk2	0.397129	8.6154	0.584289	0.559062	0.98686	-4.73573	VemVsDMSO
Med17	0.395619	7.13788	0.582067	0.560557	0.98686	-4.73615	VemVsDMSO
Jarid2	0.39141	8.65152	0.575875	0.564735	0.98686	-4.73731	VemVsDMSO
Zfp36	0.390748	7.64731	0.5749	0.565394	0.98686	-4.73749	VemVsDMSO
Dhx30	0.389676	9.01983	0.573322	0.566461	0.98686	-4.73779	VemVsDMSO
Atg4d	0.387509	9.20486	0.570134	0.568621	0.98686	-4.73838	VemVsDMSO
Luc7l2	0.385106	8.08902	0.5666	0.571021	0.987279	-4.73903	VemVsDMSO
Cers2	0.383534	7.38455	0.564286	0.572594	0.988152	-4.73945	VemVsDMSO
Pprc1	0.378421	8.20249	0.556764	0.577722	0.991507	-4.74082	VemVsDMSO
Xrcc6	0.372402	8.34542	0.547908	0.583788	0.991507	-4.74241	VemVsDMSO
Kdm2a	0.371443	7.60366	0.546498	0.584757	0.991507	-4.74266	VemVsDMSO
Arhgef4	0.37058	8.17237	0.545228	0.58563	0.991507	-4.74288	VemVsDMSO
Tulp4	0.36922	7.3875	0.543226	0.587007	0.991507	-4.74323	VemVsDMSO
Mroh8	0.36661	7.05152	0.539386	0.589653	0.991507	-4.74391	VemVsDMSO
Epb41l3	0.361881	7.39067	0.532429	0.594461	0.991507	-4.74512	VemVsDMSO
Itgb1	0.358182	8.70182	0.526986	0.598235	0.991507	-4.74605	VemVsDMSO
Ubap2l	0.35755	7.65626	0.526057	0.59888	0.991507	-4.74621	VemVsDMSO
Ripk1	0.35666	7.45258	0.524747	0.59979	0.991507	-4.74643	VemVsDMSO
Setbp1	0.352833	7.07013	0.519117	0.60371	0.991507	-4.74739	VemVsDMSO
Car9	0.34743	7.80296	0.511168	0.609264	0.991507	-4.74871	VemVsDMSO
Fbxl3	0.34488	7.48888	0.507416	0.611893	0.991507	-4.74933	VemVsDMSO
Anxa9	0.343237	7.40454	0.504998	0.61359	0.991507	-4.74973	VemVsDMSO
Narfl	0.342575	8.55895	0.504024	0.614275	0.991507	-4.74989	VemVsDMSO
Ier5	0.342148	7.45358	0.503396	0.614716	0.991507	-4.74999	VemVsDMSO
Megf6	0.341423	8.19305	0.502329	0.615466	0.991507	-4.75017	VemVsDMSO
Tomm40	0.340352	7.60215	0.500754	0.616574	0.991507	-4.75042	VemVsDMSO
Phox2a	0.334934	7.24582	0.492782	0.622196	0.991507	-4.75171	VemVsDMSO
Rpl31	0.334011	7.43299	0.491424	0.623156	0.991507	-4.75192	VemVsDMSO
Snx30	0.333381	7.02367	0.490498	0.623811	0.991507	-4.75207	VemVsDMSO
E2f5	0.33334	7.02709	0.490436	0.623854	0.991507	-4.75208	VemVsDMSO
Atg9b	0.331881	7.50912	0.48829	0.625374	0.991507	-4.75242	VemVsDMSO
Ehmt2	0.33179	8.3738	0.488156	0.625468	0.991507	-4.75244	VemVsDMSO
Bicra	0.330026	7.28004	0.485561	0.627307	0.991507	-4.75285	VemVsDMSO
Alox8	0.32923	7.26991	0.48439	0.628138	0.991507	-4.75304	VemVsDMSO
Mapk8ip3	0.328193	9.39213	0.482864	0.629221	0.991507	-4.75328	VemVsDMSO
Col4a1	0.327051	10.3148	0.481184	0.630415	0.991507	-4.75354	VemVsDMSO
Fbxl12	0.326614	7.09567	0.480541	0.630871	0.991507	-4.75364	VemVsDMSO
Col18a1	0.326097	8.84782	0.47978	0.631412	0.991507	-4.75376	VemVsDMSO
Eno2	0.32522	7.35072	0.47849	0.63233	0.991507	-4.75396	VemVsDMSO
Ctsa	0.325133	10.3981	0.478362	0.632421	0.991507	-4.75398	VemVsDMSO
Serpinb6a	0.32394	8.51715	0.476607	0.63367	0.991785	-4.75425	VemVsDMSO
Nkpd1	0.319827	7.29712	0.470555	0.637986	0.992748	-4.75518	VemVsDMSO
Tor1b	0.317326	7.12918	0.466875	0.640616	0.992748	-4.75574	VemVsDMSO
Tsc22d1	0.314515	7.84825	0.46274	0.643578	0.992748	-4.75636	VemVsDMSO
Dennd1c	0.311477	7.32287	0.45827	0.646785	0.992748	-4.75703	VemVsDMSO
Csf2ra	0.307974	7.38929	0.453117	0.650491	0.992748	-4.75779	VemVsDMSO
C1qc	0.307568	7.73278	0.45252	0.650921	0.992748	-4.75788	VemVsDMSO
Dnah11	0.307042	7.00972	0.451745	0.651479	0.992748	-4.75799	VemVsDMSO
Tm7sf3	0.30694	7.24193	0.451596	0.651587	0.992748	-4.75801	VemVsDMSO
Sfi1	0.306589	8.81948	0.451078	0.65196	0.992748	-4.75809	VemVsDMSO
Tnip1	0.306459	7.06892	0.450888	0.652097	0.992748	-4.75812	VemVsDMSO
Znhit1	0.305894	8.03658	0.450056	0.652697	0.992748	-4.75824	VemVsDMSO
Sprr2i	0.303897	6.9492	0.447118	0.654816	0.992748	-4.75867	VemVsDMSO
Vps4a	0.300072	7.34483	0.441491	0.658884	0.992748	-4.75948	VemVsDMSO
Slx1b	0.297977	7.33049	0.438408	0.661116	0.992748	-4.75992	VemVsDMSO
Gtf2ird2	0.282387	8.5833	0.41547	0.677822	0.995183	-4.76309	VemVsDMSO
H2afy2	0.280697	7.06005	0.412985	0.679642	0.995183	-4.76342	VemVsDMSO
Zfp384	0.279377	7.34852	0.411042	0.681066	0.995183	-4.76368	VemVsDMSO
Clip2	0.278655	7.04549	0.40998	0.681845	0.995183	-4.76383	VemVsDMSO
Tas1r1	0.275154	6.99964	0.404829	0.685626	0.995183	-4.76451	VemVsDMSO
Zfpm1	0.27199	7.73126	0.400175	0.689051	0.995183	-4.76511	VemVsDMSO
Psmd11	0.27109	7.08037	0.398849	0.690027	0.995183	-4.76529	VemVsDMSO
Ctdsp1	0.269118	7.92021	0.395948	0.692166	0.995183	-4.76566	VemVsDMSO
Rsrp1	0.266391	8.87259	0.391937	0.695128	0.995183	-4.76617	VemVsDMSO
Wee1	0.266326	7.3084	0.39184	0.695199	0.995183	-4.76618	VemVsDMSO
Appl2	0.26578	7.80465	0.391036	0.695793	0.995183	-4.76629	VemVsDMSO
C8g	0.265455	6.97621	0.39056	0.696145	0.995183	-4.76635	VemVsDMSO
Map4	0.262215	7.67187	0.385792	0.699673	0.995183	-4.76695	VemVsDMSO
Dennd5a	0.262014	6.93195	0.385496	0.699892	0.995183	-4.76698	VemVsDMSO
Bach2	0.261254	7.4972	0.384378	0.700721	0.995183	-4.76712	VemVsDMSO
Col15a1	0.260607	7.63888	0.383426	0.701426	0.995183	-4.76724	VemVsDMSO
Inpp5k	0.257914	7.07572	0.379465	0.704365	0.995183	-4.76773	VemVsDMSO
Cxxc1	0.257728	7.24192	0.37919	0.704569	0.995183	-4.76776	VemVsDMSO
Tenm4	0.255969	7.55692	0.376603	0.70649	0.995183	-4.76808	VemVsDMSO
Snrk	0.252915	7.26656	0.37211	0.709832	0.995183	-4.76863	VemVsDMSO
Lig3	0.250831	7.04147	0.369043	0.712117	0.995183	-4.769	VemVsDMSO
Ano1	0.24991	7.17511	0.367688	0.713127	0.995183	-4.76916	VemVsDMSO
Pmepa1	0.249541	7.54181	0.367145	0.713532	0.995183	-4.76922	VemVsDMSO
Ctif	0.247547	7.24193	0.364212	0.715721	0.995183	-4.76957	VemVsDMSO
Tab2	0.245306	7.91394	0.360915	0.718184	0.995183	-4.76996	VemVsDMSO
Trpv3	0.245091	7.15027	0.360598	0.71842	0.995183	-4.76999	VemVsDMSO
U2af1	0.243652	6.96864	0.358481	0.720004	0.995183	-4.77024	VemVsDMSO
Evi5l	0.238833	7.04123	0.351391	0.725315	0.995183	-4.77106	VemVsDMSO
Ptges3l	0.23802	7.30468	0.350195	0.726212	0.995183	-4.77119	VemVsDMSO
Tbc1d9b	0.237637	7.30585	0.34963	0.726636	0.995183	-4.77126	VemVsDMSO
Rdx	0.236956	7.09567	0.348629	0.727388	0.995183	-4.77137	VemVsDMSO
Hsd11b2	0.236162	8.05889	0.347461	0.728265	0.995183	-4.7715	VemVsDMSO
Slc5a1	0.235554	7.09462	0.346566	0.728937	0.995183	-4.7716	VemVsDMSO
Abca8b	0.234483	7.21084	0.344991	0.730121	0.995183	-4.77178	VemVsDMSO
Ddah2	0.23331	7.42099	0.343264	0.731419	0.995183	-4.77197	VemVsDMSO
Adamtsl4	0.23212	10.3008	0.341514	0.732736	0.995183	-4.77217	VemVsDMSO
Svep1	0.231758	7.70116	0.340981	0.733137	0.995183	-4.77223	VemVsDMSO
Tns1	0.230347	8.68429	0.338905	0.7347	0.995183	-4.77245	VemVsDMSO
Fam208a	0.22807	7.2173	0.335555	0.737226	0.995183	-4.77282	VemVsDMSO
Ptger1	0.227615	11.3265	0.334886	0.73773	0.995183	-4.77289	VemVsDMSO
Ly9	0.223355	7.37814	0.328619	0.742462	0.995183	-4.77357	VemVsDMSO
Cox6c	0.222963	7.35936	0.328041	0.742899	0.995183	-4.77363	VemVsDMSO
Prune2	0.222647	7.8757	0.327576	0.743251	0.995183	-4.77368	VemVsDMSO
Cdk12	0.221221	7.94713	0.325478	0.744838	0.995183	-4.7739	VemVsDMSO
Ascl4	0.218485	6.98918	0.321453	0.747885	0.995183	-4.77432	VemVsDMSO
Cep164	0.218222	7.15019	0.321066	0.748178	0.995183	-4.77436	VemVsDMSO
Prickle2	0.217143	7.27326	0.319479	0.749381	0.995183	-4.77453	VemVsDMSO
Btf3	0.214621	6.95818	0.315769	0.752196	0.995183	-4.77491	VemVsDMSO
Nacc1	0.21461	6.98918	0.315752	0.752209	0.995183	-4.77491	VemVsDMSO
Crbn	0.214195	7.59328	0.315141	0.752673	0.995183	-4.77497	VemVsDMSO
Scap	0.213943	7.57336	0.31477	0.752954	0.995183	-4.77501	VemVsDMSO
Slc45a4	0.212607	7.05828	0.312805	0.754447	0.995183	-4.77521	VemVsDMSO
Arl4c	0.210903	7.60566	0.310297	0.756352	0.995183	-4.77547	VemVsDMSO
Hnrnpa2b1	0.210196	8.14265	0.309258	0.757143	0.995183	-4.77557	VemVsDMSO
Spatc1	0.206546	7.22412	0.303888	0.761231	0.995183	-4.7761	VemVsDMSO
Vwa5b2	0.202208	7.00701	0.297505	0.766098	0.995183	-4.77673	VemVsDMSO
Ppm1g	0.199761	7.09244	0.293904	0.768848	0.995183	-4.77707	VemVsDMSO
Jmy	0.198898	7.31402	0.292635	0.769818	0.995183	-4.77719	VemVsDMSO
Adora1	0.197453	7.76724	0.290509	0.771443	0.995183	-4.77739	VemVsDMSO
Ctbp2	0.196097	6.98161	0.288514	0.77297	0.995183	-4.77758	VemVsDMSO
Prdx4	0.195131	7.13952	0.287093	0.774057	0.995183	-4.77771	VemVsDMSO
Pgd	0.194324	7.11919	0.285905	0.774967	0.995183	-4.77782	VemVsDMSO
Parp9	0.190662	7.07904	0.280518	0.779096	0.995183	-4.77832	VemVsDMSO
Synpo	0.189193	7.5882	0.278356	0.780755	0.995183	-4.77851	VemVsDMSO
Map3k11	0.188645	7.11919	0.277549	0.781374	0.995183	-4.77859	VemVsDMSO
Spon1	0.186795	8.12563	0.274828	0.783463	0.995183	-4.77883	VemVsDMSO
Col6a2	0.186391	11.8378	0.274234	0.78392	0.995183	-4.77888	VemVsDMSO
Catsperz	0.186045	7.0302	0.273725	0.784312	0.995183	-4.77893	VemVsDMSO
Ermp1	0.182068	8.07652	0.267873	0.788812	0.997616	-4.77944	VemVsDMSO
Sec22c	0.178772	7.6444	0.263024	0.792547	0.997616	-4.77986	VemVsDMSO
Usp18	0.17843	7.36078	0.262521	0.792934	0.997616	-4.7799	VemVsDMSO
Fry	0.178014	7.11919	0.261909	0.793406	0.997616	-4.77995	VemVsDMSO
Zdhhc12	0.177118	7.24192	0.26059	0.794423	0.997616	-4.78007	VemVsDMSO
Pth1r	0.174735	7.28793	0.257084	0.797128	0.997616	-4.78036	VemVsDMSO
Tns3	0.173837	7.30585	0.255763	0.798148	0.997616	-4.78047	VemVsDMSO
Cast	0.169786	7.24296	0.249803	0.802754	0.997616	-4.78096	VemVsDMSO
Dlc1	0.167969	7.18348	0.247129	0.804822	0.997616	-4.78117	VemVsDMSO
Parp1	0.167002	6.95818	0.245707	0.805923	0.997616	-4.78129	VemVsDMSO
Gli2	0.166937	6.92404	0.245612	0.805996	0.997616	-4.7813	VemVsDMSO
Bcl7a	0.162986	7.13915	0.239799	0.8105	0.997616	-4.78175	VemVsDMSO
Klk10	0.162745	7.50234	0.239444	0.810775	0.997616	-4.78178	VemVsDMSO
Zc3h7a	0.161856	7.23635	0.238136	0.811789	0.997616	-4.78188	VemVsDMSO
Tnrc6b	0.159575	8.14142	0.23478	0.814392	0.997616	-4.78214	VemVsDMSO
Otub1	0.159391	7.11919	0.234509	0.814603	0.997616	-4.78216	VemVsDMSO
Gadd45a	0.156494	7.0939	0.230247	0.817913	0.997616	-4.78248	VemVsDMSO
Ccna2	0.15582	7.19511	0.229255	0.818684	0.997616	-4.78255	VemVsDMSO
Smarcd3	0.149944	11.2596	0.22061	0.825408	0.997616	-4.78318	VemVsDMSO
Vwa7	0.149758	7.01649	0.220337	0.825621	0.997616	-4.7832	VemVsDMSO
Fchsd1	0.14896	7.64251	0.219162	0.826536	0.997616	-4.78329	VemVsDMSO
Prodh	0.148332	7.3628	0.218239	0.827255	0.997616	-4.78335	VemVsDMSO
Card14	0.146768	8.40092	0.215937	0.829048	0.997616	-4.78352	VemVsDMSO
ENSMUSG00000093511	0.144835	8.15449	0.213093	0.831266	0.997616	-4.78371	VemVsDMSO
Rbbp4	0.141155	6.94521	0.207678	0.835492	0.999213	-4.78408	VemVsDMSO
Eif2ak1	0.135184	7.4972	0.198894	0.842356	0.999213	-4.78466	VemVsDMSO
Itm2c	0.134612	7.30585	0.198052	0.843015	0.999213	-4.78472	VemVsDMSO
Tcf20	0.132524	7.20116	0.19498	0.845419	0.999213	-4.78491	VemVsDMSO
Lnx1	0.127185	7.2474	0.187125	0.851573	0.999213	-4.7854	VemVsDMSO
Rhoc	0.125724	7.20476	0.184975	0.853259	0.999213	-4.78553	VemVsDMSO
Sparc	0.119046	10.3156	0.17515	0.860971	0.999213	-4.7861	VemVsDMSO
Col1a2	0.118717	13.2188	0.174666	0.861352	0.999213	-4.78613	VemVsDMSO
Htra1	0.116152	7.29344	0.170893	0.864318	0.999213	-4.78634	VemVsDMSO
Rhov	0.113151	6.99807	0.166477	0.86779	0.999213	-4.78658	VemVsDMSO
Csnk1a1	0.111853	7.47724	0.164567	0.869294	0.999213	-4.78668	VemVsDMSO
Llgl1	0.110579	7.2926	0.162693	0.870769	0.999213	-4.78678	VemVsDMSO
Adamts4	0.108562	7.59574	0.159725	0.873106	0.999213	-4.78694	VemVsDMSO
Ephb4	0.106588	7.31719	0.156821	0.875395	0.999213	-4.78709	VemVsDMSO
Ddi2	0.0992588	7.35541	0.146038	0.8839	0.999213	-4.78762	VemVsDMSO
Cc2d1a	0.0980453	8.47667	0.144252	0.885309	0.999213	-4.7877	VemVsDMSO
Dlg4	0.097759	6.98704	0.143831	0.885642	0.999213	-4.78772	VemVsDMSO
Tcf4	0.0945293	7.59228	0.139079	0.889395	0.999213	-4.78794	VemVsDMSO
Chid1	0.0944266	8.08528	0.138928	0.889515	0.999213	-4.78795	VemVsDMSO
Inf2	0.0943145	7.55445	0.138763	0.889645	0.999213	-4.78795	VemVsDMSO
Sipa1l1	0.0930873	7.29525	0.136958	0.891072	0.999213	-4.78803	VemVsDMSO
Gna11	0.0915899	7.19511	0.134755	0.892813	0.999213	-4.78813	VemVsDMSO
Use1	0.090379	6.99807	0.132973	0.894222	0.999213	-4.78821	VemVsDMSO
Mars	0.0886195	7.1335	0.130384	0.89627	0.999213	-4.78832	VemVsDMSO
Sgsm2	0.088052	7.43748	0.129549	0.89693	0.999213	-4.78835	VemVsDMSO
Pcsk7	0.0874048	7.38146	0.128597	0.897683	0.999213	-4.78839	VemVsDMSO
Hbp1	0.0859211	7.57729	0.126414	0.899411	0.999213	-4.78848	VemVsDMSO
Smpd4	0.0843481	7.94507	0.1241	0.901243	0.999213	-4.78858	VemVsDMSO
Sprr2d	0.0806775	7.70414	0.118699	0.90552	0.999213	-4.78879	VemVsDMSO
Zfp651	0.0801397	7.59516	0.117908	0.906147	0.999213	-4.78882	VemVsDMSO
Tspyl4	0.0761224	7.67804	0.111997	0.910832	0.999213	-4.78904	VemVsDMSO
Git2	0.0728203	7.76424	0.107139	0.914684	0.999213	-4.78921	VemVsDMSO
Tnfaip2	0.0726817	7.40214	0.106935	0.914846	0.999213	-4.78922	VemVsDMSO
Stk25	0.0688956	7.82555	0.101365	0.919266	0.999213	-4.78941	VemVsDMSO
Ptprn	0.0685504	7.34967	0.100857	0.91967	0.999213	-4.78943	VemVsDMSO
Dusp13	0.0679828	7.21259	0.100022	0.920332	0.999213	-4.78945	VemVsDMSO
Oaf	0.0676147	7.06961	0.0994802	0.920762	0.999213	-4.78947	VemVsDMSO
Arhgap31	0.0650551	7.11215	0.0957144	0.923753	0.999213	-4.78959	VemVsDMSO
Pnrc1	0.0648092	7.74548	0.0953525	0.92404	0.999213	-4.7896	VemVsDMSO
Ankzf1	0.0597718	9.48407	0.0879412	0.929928	0.999213	-4.78982	VemVsDMSO
Gpr183	0.0506519	8.44593	0.0745232	0.940598	0.999213	-4.79017	VemVsDMSO
Mxra8	0.0503254	7.18971	0.0740428	0.94098	0.999213	-4.79019	VemVsDMSO
Inppl1	0.0496414	7.80225	0.0730365	0.941781	0.999213	-4.79021	VemVsDMSO
Actn4	0.0493535	8.13236	0.0726129	0.942118	0.999213	-4.79022	VemVsDMSO
Sqstm1	0.0403633	7.31099	0.0593858	0.952648	0.999213	-4.7905	VemVsDMSO
Trrap	0.0392942	8.02996	0.0578128	0.953901	0.999213	-4.79053	VemVsDMSO
Itpkb	0.0374296	7.53144	0.0550695	0.956086	0.999213	-4.79058	VemVsDMSO
Lrrc61	0.0366777	8.62994	0.0539632	0.956967	0.999213	-4.7906	VemVsDMSO
Ctsd	0.0359859	7.88217	0.0529454	0.957778	0.999213	-4.79062	VemVsDMSO
Slk	0.0352691	8.13101	0.0518908	0.958619	0.999213	-4.79064	VemVsDMSO
Pitpnm1	0.0350605	8.0944	0.0515839	0.958863	0.999213	-4.79064	VemVsDMSO
Col1a1	0.0340893	14.2742	0.0501549	0.960002	0.999213	-4.79067	VemVsDMSO
Gpsm3	0.0300142	7.32897	0.0441593	0.96478	0.999213	-4.79076	VemVsDMSO
Fgd5	0.0265124	7.33258	0.0390071	0.968887	0.999213	-4.79083	VemVsDMSO
Tjp2	0.0255749	7.17398	0.0376279	0.969986	0.999213	-4.79085	VemVsDMSO
Qrfp	0.0217026	7.34277	0.0319307	0.974529	0.999213	-4.79091	VemVsDMSO
Tmem204	0.020928	7.58243	0.030791	0.975438	0.999213	-4.79092	VemVsDMSO
Ksr1	0.0187842	7.34164	0.0276368	0.977953	0.999213	-4.79095	VemVsDMSO
Nrarp	0.0174815	7.10331	0.0257202	0.979482	0.999213	-4.79097	VemVsDMSO
Cyren	0.0172023	10.0356	0.0253094	0.97981	0.999213	-4.79097	VemVsDMSO
Mmp14	0.0161894	9.10672	0.0238192	0.980998	0.999213	-4.79098	VemVsDMSO
Degs2	0.0132923	9.17773	0.0195566	0.984398	0.999213	-4.79101	VemVsDMSO
Zfp469	0.0124845	7.10458	0.0183682	0.985346	0.999213	-4.79102	VemVsDMSO
Casp14	0.0071208	7.30119	0.0104767	0.991642	0.999213	-4.79106	VemVsDMSO
Spsb2	0.00628362	7.39572	0.00924497	0.992624	0.999213	-4.79106	VemVsDMSO
Zfp521	0.00447906	6.9127	0.00658996	0.994742	0.999213	-4.79107	VemVsDMSO
Cstf2t	0.00424148	6.97577	0.00624041	0.995021	0.999213	-4.79107	VemVsDMSO
Man1a2	0.00200831	7.05368	0.00295478	0.997643	0.999213	-4.79107	VemVsDMSO
Fmn1	0.00107055	7.28199	0.00157508	0.998743	0.999213	-4.79107	VemVsDMSO
Col5a1	-0.000670163	12.7078	-0.000985998	0.999213	0.999213	-4.79107	VemVsDMSO
Tbc1d14	-0.00101853	6.90489	-0.00149854	0.998804	0.999213	-4.79107	VemVsDMSO
Smyd2	-0.00434329	7.02501	-0.0063902	0.994902	0.999213	-4.79107	VemVsDMSO
Sf3b2	-0.00441217	7.53653	-0.00649155	0.994821	0.999213	-4.79107	VemVsDMSO
Trim8	-0.00504633	7.45964	-0.00742457	0.994077	0.999213	-4.79107	VemVsDMSO
Fancc	-0.0066674	9.08002	-0.00980963	0.992174	0.999213	-4.79106	VemVsDMSO
Zfhx4	-0.00847552	6.94015	-0.0124699	0.990051	0.999213	-4.79105	VemVsDMSO
Serpinf1	-0.00855316	7.23967	-0.0125841	0.98996	0.999213	-4.79105	VemVsDMSO
Col12a1	-0.00993184	10.5817	-0.0146125	0.988342	0.999213	-4.79104	VemVsDMSO
Fam210a	-0.0146578	9.33703	-0.0215658	0.982796	0.999213	-4.791	VemVsDMSO
Pitpna	-0.0185893	8.08999	-0.02735	0.978182	0.999213	-4.79095	VemVsDMSO
Prorsd1	-0.0189113	7.26514	-0.0278238	0.977804	0.999213	-4.79095	VemVsDMSO
Mapk8ip1	-0.0207031	7.21254	-0.03046	0.975702	0.999213	-4.79092	VemVsDMSO
Tmem119	-0.0211289	7.05368	-0.0310866	0.975202	0.999213	-4.79092	VemVsDMSO
Lpp	-0.0225662	7.13959	-0.0332013	0.973516	0.999213	-4.7909	VemVsDMSO
Tspyl1	-0.0246512	7.17692	-0.0362688	0.97107	0.999213	-4.79086	VemVsDMSO
ENSMUSG00000091095	-0.0249067	10.1351	-0.0366448	0.97077	0.999213	-4.79086	VemVsDMSO
Grtp1	-0.0268398	9.49882	-0.0394889	0.968503	0.999213	-4.79082	VemVsDMSO
Tcea2	-0.0275479	7.16892	-0.0405308	0.967672	0.999213	-4.79081	VemVsDMSO
Anp32a	-0.0282465	7.18789	-0.0415585	0.966853	0.999213	-4.79079	VemVsDMSO
Hip1	-0.0330674	7.14147	-0.0486515	0.9612	0.999213	-4.79069	VemVsDMSO
Pcdh7	-0.0334163	7.24356	-0.0491648	0.960791	0.999213	-4.79068	VemVsDMSO
Asf1a	-0.0354694	7.75939	-0.0521855	0.958384	0.999213	-4.79063	VemVsDMSO
Gtf2f1	-0.0359325	7.16101	-0.0528668	0.957841	0.999213	-4.79062	VemVsDMSO
Plpp5	-0.0381293	6.8817	-0.0560989	0.955266	0.999213	-4.79056	VemVsDMSO
Ap3d1	-0.041983	8.36051	-0.0617688	0.95075	0.999213	-4.79046	VemVsDMSO
Kif5b	-0.0426453	7.15672	-0.0627433	0.949974	0.999213	-4.79044	VemVsDMSO
Capn10	-0.0439898	7.65081	-0.0647214	0.948399	0.999213	-4.7904	VemVsDMSO
Bicd2	-0.0440905	7.94923	-0.0648695	0.948281	0.999213	-4.79039	VemVsDMSO
Ints11	-0.0460808	8.91482	-0.0677978	0.94595	0.999213	-4.79033	VemVsDMSO
Apcdd1	-0.0477485	7.03011	-0.0702514	0.943997	0.999213	-4.79027	VemVsDMSO
Sh3pxd2b	-0.0481741	7.65	-0.0708776	0.943499	0.999213	-4.79026	VemVsDMSO
Irf1	-0.0487945	7.19168	-0.0717904	0.942773	0.999213	-4.79024	VemVsDMSO
Apol7d	-0.0537515	10.4885	-0.0790835	0.93697	0.999213	-4.79006	VemVsDMSO
Nr2f2	-0.0558085	6.91732	-0.08211	0.934564	0.999213	-4.78998	VemVsDMSO
Axin2	-0.0579129	7.02719	-0.0852062	0.932102	0.999213	-4.7899	VemVsDMSO
Dop1a	-0.0579849	8.66412	-0.0853121	0.932018	0.999213	-4.78989	VemVsDMSO
Ep400	-0.059023	7.43329	-0.0868394	0.930804	0.999213	-4.78985	VemVsDMSO
Nfe2l3	-0.0615119	7.71639	-0.0905013	0.927894	0.999213	-4.78975	VemVsDMSO
Cadm3	-0.0623311	7.41065	-0.0917066	0.926936	0.999213	-4.78971	VemVsDMSO
Pygb	-0.062349	8.12736	-0.091733	0.926915	0.999213	-4.78971	VemVsDMSO
Akr1b3	-0.0632618	7.59044	-0.0930759	0.925848	0.999213	-4.78967	VemVsDMSO
Txndc5	-0.0633005	7.56473	-0.0931328	0.925803	0.999213	-4.78967	VemVsDMSO
Slc25a26	-0.0643717	7.68677	-0.0947089	0.924551	0.999213	-4.78962	VemVsDMSO
Cdc42bpb	-0.064384	7.88742	-0.094727	0.924537	0.999213	-4.78962	VemVsDMSO
Tsc2	-0.0647685	9.71105	-0.0952927	0.924087	0.999213	-4.7896	VemVsDMSO
Rrp8	-0.0658009	7.43181	-0.0968116	0.922881	0.999213	-4.78956	VemVsDMSO
Polr1c	-0.0664922	7.23718	-0.0978287	0.922074	0.999213	-4.78952	VemVsDMSO
Atp6v1g2	-0.0670452	7.54679	-0.0986424	0.921428	0.999213	-4.7895	VemVsDMSO
Ctgf	-0.0676113	7.21344	-0.0994752	0.920766	0.999213	-4.78947	VemVsDMSO
Taf10	-0.0692667	10.8164	-0.101911	0.918833	0.999213	-4.78939	VemVsDMSO
Tpm1	-0.0697806	7.42757	-0.102667	0.918233	0.999213	-4.78937	VemVsDMSO
Tmub2	-0.0705478	7.47636	-0.103796	0.917337	0.999213	-4.78933	VemVsDMSO
Jmjd1c	-0.076899	7.95885	-0.11314	0.909926	0.999213	-4.789	VemVsDMSO
Adam17	-0.0784419	7.21268	-0.11541	0.908126	0.999213	-4.78892	VemVsDMSO
Erf	-0.0801674	7.26142	-0.117949	0.906115	0.999213	-4.78882	VemVsDMSO
Aplp2	-0.0837738	7.07988	-0.123255	0.901912	0.999213	-4.78861	VemVsDMSO
Myo1e	-0.0843442	7.30444	-0.124094	0.901248	0.999213	-4.78858	VemVsDMSO
Phf21a	-0.0869285	7.32974	-0.127896	0.898238	0.999213	-4.78842	VemVsDMSO
Il1r1	-0.0873134	6.90489	-0.128463	0.89779	0.999213	-4.7884	VemVsDMSO
Celsr3	-0.0890969	7.36447	-0.131087	0.895714	0.999213	-4.78829	VemVsDMSO
Fnbp4	-0.0892215	7.17752	-0.13127	0.895569	0.999213	-4.78828	VemVsDMSO
Prr33	-0.0913025	10.6194	-0.134332	0.893148	0.999213	-4.78815	VemVsDMSO
Fdft1	-0.0928372	9.27481	-0.13659	0.891363	0.999213	-4.78805	VemVsDMSO
Ccdc88a	-0.0932567	7.33184	-0.137207	0.890875	0.999213	-4.78802	VemVsDMSO
Lox	-0.0961468	8.48059	-0.141459	0.887515	0.999213	-4.78783	VemVsDMSO
Nt5c3b	-0.101237	8.61394	-0.148948	0.881603	0.999213	-4.78748	VemVsDMSO
Aebp1	-0.103167	10.4816	-0.151788	0.879363	0.999213	-4.78734	VemVsDMSO
Bicdl2	-0.106312	6.97184	-0.156415	0.875714	0.999213	-4.78711	VemVsDMSO
Tmem79	-0.106387	7.11857	-0.156526	0.875627	0.999213	-4.7871	VemVsDMSO
Mfn2	-0.108333	8.65281	-0.159388	0.873372	0.999213	-4.78696	VemVsDMSO
Npc1	-0.109085	8.17734	-0.160495	0.8725	0.999213	-4.7869	VemVsDMSO
Mmel1	-0.110176	7.52126	-0.1621	0.871236	0.999213	-4.78681	VemVsDMSO
Evi2	-0.110942	6.93729	-0.163227	0.870349	0.999213	-4.78676	VemVsDMSO
Hspg2	-0.120914	10.2214	-0.177898	0.858813	0.999213	-4.78594	VemVsDMSO
Arhgef16	-0.121562	10.1075	-0.178852	0.858064	0.999213	-4.78589	VemVsDMSO
Arf4	-0.122248	7.43146	-0.179861	0.857271	0.999213	-4.78583	VemVsDMSO
Xylt1	-0.123022	7.27103	-0.181	0.856378	0.999213	-4.78576	VemVsDMSO
Cemip2	-0.124992	7.18509	-0.183898	0.854104	0.999213	-4.78559	VemVsDMSO
Idua	-0.127937	7.27597	-0.188231	0.850706	0.999213	-4.78533	VemVsDMSO
Col6a1	-0.133409	11.1195	-0.196282	0.8444	0.999213	-4.78483	VemVsDMSO
Cmip	-0.134732	7.54297	-0.198228	0.842878	0.999213	-4.7847	VemVsDMSO
Stag2	-0.140634	7.20387	-0.206913	0.836089	0.999213	-4.78413	VemVsDMSO
Irx5	-0.144608	7.0023	-0.212759	0.831526	0.997616	-4.78374	VemVsDMSO
Abhd12	-0.145375	7.19352	-0.213888	0.830646	0.997616	-4.78366	VemVsDMSO
Mov10	-0.14542	6.94084	-0.213953	0.830595	0.997616	-4.78365	VemVsDMSO
Col11a1	-0.150008	7.45889	-0.220704	0.825335	0.997616	-4.78318	VemVsDMSO
Stard9	-0.151484	9.59614	-0.222876	0.823644	0.997616	-4.78302	VemVsDMSO
Igfbp7	-0.153146	7.71624	-0.225321	0.821742	0.997616	-4.78284	VemVsDMSO
Fignl2	-0.155371	7.36225	-0.228594	0.819197	0.997616	-4.7826	VemVsDMSO
Stat5a	-0.159653	7.89755	-0.234894	0.814304	0.997616	-4.78213	VemVsDMSO
Cnot3	-0.160439	7.98296	-0.23605	0.813407	0.997616	-4.78204	VemVsDMSO
Rgl2	-0.16518	8.65705	-0.243026	0.807999	0.997616	-4.7815	VemVsDMSO
Tyw5	-0.167476	7.57546	-0.246405	0.805382	0.997616	-4.78123	VemVsDMSO
Msi1	-0.169263	7.09357	-0.249033	0.803349	0.997616	-4.78102	VemVsDMSO
Igfbp5	-0.170103	7.95494	-0.25027	0.802392	0.997616	-4.78092	VemVsDMSO
Msl3l2	-0.171497	7.35743	-0.25232	0.800808	0.997616	-4.78075	VemVsDMSO
Hnrnpm	-0.173643	7.42566	-0.255477	0.798369	0.997616	-4.78049	VemVsDMSO
Creb3l1	-0.174511	7.81287	-0.256754	0.797383	0.997616	-4.78039	VemVsDMSO
Tmem132a	-0.184177	8.87179	-0.270977	0.786424	0.996496	-4.77917	VemVsDMSO
Acbd3	-0.188271	7.30949	-0.277	0.781796	0.995183	-4.77864	VemVsDMSO
Tmem132c	-0.188835	6.99126	-0.277829	0.781159	0.995183	-4.77856	VemVsDMSO
Fcgrt	-0.191642	7.0023	-0.28196	0.77799	0.995183	-4.77819	VemVsDMSO
Asb5	-0.194458	7.47148	-0.286102	0.774816	0.995183	-4.7778	VemVsDMSO
Errfi1	-0.195129	7.24419	-0.287089	0.77406	0.995183	-4.77771	VemVsDMSO
Scaf4	-0.196587	7.20297	-0.289234	0.772418	0.995183	-4.77751	VemVsDMSO
Zfp574	-0.198906	7.29361	-0.292647	0.769809	0.995183	-4.77719	VemVsDMSO
Tnks	-0.199219	7.27408	-0.293107	0.769457	0.995183	-4.77715	VemVsDMSO
Unc5a	-0.199841	7.25337	-0.294023	0.768757	0.995183	-4.77706	VemVsDMSO
Klrg2	-0.20114	7.32042	-0.295933	0.767298	0.995183	-4.77688	VemVsDMSO
Adipor1	-0.204431	8.0506	-0.300776	0.763602	0.995183	-4.77641	VemVsDMSO
Srsf2	-0.205782	8.004	-0.302763	0.762088	0.995183	-4.77621	VemVsDMSO
Tnip2	-0.20597	7.34725	-0.303039	0.761877	0.995183	-4.77619	VemVsDMSO
Hspa5	-0.206037	6.98973	-0.303138	0.761802	0.995183	-4.77618	VemVsDMSO
Zic4	-0.212367	7.34658	-0.312451	0.754715	0.995183	-4.77525	VemVsDMSO
Smad3	-0.213794	7.9621	-0.314551	0.75312	0.995183	-4.77503	VemVsDMSO
Uqcrc1	-0.216723	6.99126	-0.31886	0.749851	0.995183	-4.77459	VemVsDMSO
Med11	-0.216939	6.94084	-0.319179	0.749609	0.995183	-4.77456	VemVsDMSO
Col5a2	-0.218795	11.0908	-0.321909	0.74754	0.995183	-4.77428	VemVsDMSO
Ano6	-0.220269	7.35673	-0.324078	0.745897	0.995183	-4.77405	VemVsDMSO
Supt5	-0.220828	7.21319	-0.3249	0.745275	0.995183	-4.77396	VemVsDMSO
Phf23	-0.225142	6.98973	-0.331247	0.740477	0.995183	-4.77329	VemVsDMSO
Btg1	-0.229048	7.08083	-0.336994	0.736141	0.995183	-4.77266	VemVsDMSO
Ilf2	-0.23336	7.04718	-0.343339	0.731363	0.995183	-4.77196	VemVsDMSO
Ccdc183	-0.23685	7.0023	-0.348474	0.727504	0.995183	-4.77139	VemVsDMSO
Itpr1	-0.241889	7.18758	-0.355887	0.721946	0.995183	-4.77054	VemVsDMSO
Tgm4	-0.242557	7.23397	-0.35687	0.721209	0.995183	-4.77043	VemVsDMSO
Ccbe1	-0.251365	7.1707	-0.369828	0.711532	0.995183	-4.7689	VemVsDMSO
Zfp462	-0.257601	7.03612	-0.379003	0.704707	0.995183	-4.76779	VemVsDMSO
Klhdc4	-0.261693	6.9713	-0.385024	0.700242	0.995183	-4.76704	VemVsDMSO
Cflar	-0.265098	7.08083	-0.390034	0.696534	0.995183	-4.76641	VemVsDMSO
Zfp609	-0.270564	7.97667	-0.398076	0.690597	0.995183	-4.76539	VemVsDMSO
Sox12	-0.277196	7.03612	-0.407833	0.68342	0.995183	-4.76411	VemVsDMSO
Prkar2a	-0.278401	7.14134	-0.409607	0.682118	0.995183	-4.76388	VemVsDMSO
Zfp827	-0.279474	7.37957	-0.411185	0.680961	0.995183	-4.76367	VemVsDMSO
Cilp2	-0.281448	7.20297	-0.414089	0.678833	0.995183	-4.76328	VemVsDMSO
Slc6a9	-0.28673	7.49427	-0.42186	0.673151	0.995183	-4.76222	VemVsDMSO
Sart3	-0.288824	7.1663	-0.424942	0.670904	0.995183	-4.7618	VemVsDMSO
Spats1	-0.28974	7.25454	-0.426288	0.669923	0.995183	-4.76161	VemVsDMSO
Fkbp10	-0.290968	7.08223	-0.428095	0.668607	0.995183	-4.76136	VemVsDMSO
Clec9a	-0.295796	7.12598	-0.435199	0.663443	0.993018	-4.76037	VemVsDMSO
Abca3	-0.296876	8.76313	-0.436788	0.662291	0.9929	-4.76015	VemVsDMSO
Tkfc	-0.298706	7.78712	-0.43948	0.660339	0.992748	-4.75976	VemVsDMSO
Phldb2	-0.299252	7.642	-0.440284	0.659757	0.992748	-4.75965	VemVsDMSO
Ccdc188	-0.299846	6.9713	-0.441158	0.659124	0.992748	-4.75952	VemVsDMSO
Uox	-0.299963	6.92401	-0.44133	0.659	0.992748	-4.7595	VemVsDMSO
Rcn3	-0.300125	7.50879	-0.441569	0.658827	0.992748	-4.75946	VemVsDMSO
Atp13a2	-0.3029	7.38408	-0.445651	0.655875	0.992748	-4.75888	VemVsDMSO
Htra2	-0.304016	9.04074	-0.447294	0.654689	0.992748	-4.75864	VemVsDMSO
Phrf1	-0.313989	7.46348	-0.461966	0.644133	0.992748	-4.75648	VemVsDMSO
Casc3	-0.314201	7.42235	-0.462278	0.643909	0.992748	-4.75643	VemVsDMSO
Maf	-0.315125	8.82154	-0.463638	0.642935	0.992748	-4.75623	VemVsDMSO
Itga4	-0.321921	7.0404	-0.473636	0.635788	0.992748	-4.75471	VemVsDMSO
Ndufs2	-0.326587	7.4036	-0.480502	0.630899	0.991507	-4.75364	VemVsDMSO
Fubp1	-0.326738	7.4506	-0.480723	0.630742	0.991507	-4.75361	VemVsDMSO
Fn1	-0.328612	9.6973	-0.48348	0.628783	0.991507	-4.75318	VemVsDMSO
Cd93	-0.331925	6.89391	-0.488355	0.625327	0.991507	-4.75241	VemVsDMSO
Hmcn1	-0.332389	7.39748	-0.489037	0.624844	0.991507	-4.7523	VemVsDMSO
Asap1	-0.33542	7.25502	-0.493498	0.62169	0.991507	-4.75159	VemVsDMSO
Fat4	-0.336163	7.23221	-0.494591	0.620918	0.991507	-4.75142	VemVsDMSO
Tubgcp6	-0.337726	8.23641	-0.49689	0.619296	0.991507	-4.75105	VemVsDMSO
Rai1	-0.342886	8.58437	-0.504482	0.613953	0.991507	-4.74982	VemVsDMSO
Prrx1	-0.344165	7.11425	-0.506364	0.612631	0.991507	-4.74951	VemVsDMSO
Usp5	-0.353736	7.21099	-0.520445	0.602784	0.991507	-4.74716	VemVsDMSO
Krr1	-0.355652	8.30684	-0.523264	0.600822	0.991507	-4.74669	VemVsDMSO
Lars2	-0.359717	7.73887	-0.529245	0.596667	0.991507	-4.74567	VemVsDMSO
Ptn	-0.363473	7.01313	-0.534772	0.59284	0.991507	-4.74471	VemVsDMSO
Spin1	-0.366479	7.07271	-0.539194	0.589786	0.991507	-4.74394	VemVsDMSO
Marcks	-0.369862	9.86267	-0.544171	0.586356	0.991507	-4.74307	VemVsDMSO
Ctdspl	-0.372002	7.19057	-0.54732	0.584192	0.991507	-4.74251	VemVsDMSO
Ino80d	-0.374606	7.57964	-0.551152	0.581563	0.991507	-4.74183	VemVsDMSO
Il34	-0.377353	6.96953	-0.555193	0.578796	0.991507	-4.7411	VemVsDMSO
Acvr1	-0.379676	6.97753	-0.558611	0.576461	0.991507	-4.74049	VemVsDMSO
Smad7	-0.386416	7.02238	-0.568527	0.569711	0.98686	-4.73867	VemVsDMSO
Fam20a	-0.386545	7.36246	-0.568716	0.569583	0.98686	-4.73864	VemVsDMSO
Flna	-0.387251	9.05624	-0.569755	0.568878	0.98686	-4.73845	VemVsDMSO
Mogs	-0.389077	7.22354	-0.572442	0.567057	0.98686	-4.73795	VemVsDMSO
Plxnd1	-0.391282	7.7966	-0.575686	0.564863	0.98686	-4.73735	VemVsDMSO
Sfn	-0.400376	8.07316	-0.589066	0.555853	0.983105	-4.73482	VemVsDMSO
Epha4	-0.403616	7.16288	-0.593833	0.55266	0.98121	-4.73391	VemVsDMSO
Irf2bp2	-0.408504	8.02346	-0.601025	0.54786	0.980215	-4.73251	VemVsDMSO
Lor	-0.409084	7.48755	-0.601878	0.547292	0.980215	-4.73235	VemVsDMSO
Slc31a1	-0.409301	6.99126	-0.602197	0.54708	0.980215	-4.73228	VemVsDMSO
Mtss1l	-0.413147	9.42402	-0.607856	0.54332	0.980215	-4.73117	VemVsDMSO
Dtx4	-0.414096	7.18068	-0.609252	0.542395	0.980215	-4.7309	VemVsDMSO
Zc3h12a	-0.420279	7.21916	-0.618349	0.536384	0.980215	-4.72909	VemVsDMSO
Ndufs8	-0.423742	7.05338	-0.623443	0.533032	0.980215	-4.72806	VemVsDMSO
Arrb2	-0.424104	7.33471	-0.623976	0.532682	0.980215	-4.72795	VemVsDMSO
Gabbr1	-0.434708	7.46242	-0.639577	0.522487	0.980215	-4.72476	VemVsDMSO
Arfgap1	-0.441188	7.02238	-0.649112	0.516306	0.980215	-4.72277	VemVsDMSO
Brd8	-0.441812	7.12558	-0.65003	0.515713	0.980215	-4.72257	VemVsDMSO
Ogt	-0.442231	7.43926	-0.650646	0.515316	0.980215	-4.72244	VemVsDMSO
Tubgcp2	-0.452536	7.05124	-0.665808	0.505576	0.980215	-4.71921	VemVsDMSO
Ncdn	-0.45288	6.80758	-0.666314	0.505252	0.980215	-4.7191	VemVsDMSO
Plekhb1	-0.453318	7.53867	-0.666958	0.504841	0.980215	-4.71896	VemVsDMSO
Cacna1c	-0.453831	7.63096	-0.667713	0.504359	0.980215	-4.7188	VemVsDMSO
Camk2a	-0.454536	7.05358	-0.66875	0.503697	0.980215	-4.71857	VemVsDMSO
Vcan	-0.466523	7.27543	-0.686387	0.492512	0.980215	-4.7147	VemVsDMSO
Slc24a3	-0.466611	6.97136	-0.686516	0.492431	0.980215	-4.71467	VemVsDMSO
Rsrc1	-0.468204	7.09853	-0.68886	0.490954	0.980215	-4.71415	VemVsDMSO
Abcc5	-0.470241	7.21634	-0.691857	0.48907	0.980215	-4.71347	VemVsDMSO
Mfap4	-0.472829	7.36227	-0.695665	0.486682	0.980215	-4.71262	VemVsDMSO
Pdlim7	-0.482057	7.22978	-0.709241	0.478219	0.980215	-4.70953	VemVsDMSO
Brsk1	-0.485016	7.81123	-0.713594	0.475523	0.980215	-4.70852	VemVsDMSO
Fmnl3	-0.498956	7.29642	-0.734105	0.462931	0.980215	-4.70371	VemVsDMSO
Rnf145	-0.508448	7.09765	-0.74807	0.454465	0.980215	-4.70035	VemVsDMSO
Rtl1	-0.514044	11.0912	-0.756303	0.449515	0.980215	-4.69834	VemVsDMSO
Rian	-0.51857	7.0202	-0.762962	0.445535	0.978972	-4.6967	VemVsDMSO
Orc1	-0.518694	7.51587	-0.763145	0.445425	0.978972	-4.69666	VemVsDMSO
Ybx1	-0.523871	7.80177	-0.770762	0.440897	0.978009	-4.69477	VemVsDMSO
Rab24	-0.525335	7.44939	-0.772915	0.439622	0.978009	-4.69423	VemVsDMSO
Cdkn1c	-0.530876	7.53267	-0.781068	0.434812	0.976217	-4.69217	VemVsDMSO
Tmprss6	-0.533078	7.19222	-0.784308	0.43291	0.976217	-4.69135	VemVsDMSO
Srgap1	-0.53505	7.09839	-0.78721	0.43121	0.976217	-4.69061	VemVsDMSO
C1qtnf3	-0.535141	7.13189	-0.787344	0.431131	0.976217	-4.69058	VemVsDMSO
Lman2	-0.53964	7.16965	-0.793962	0.427268	0.97586	-4.68888	VemVsDMSO
Dip2c	-0.544908	7.06203	-0.801713	0.42277	0.972792	-4.68687	VemVsDMSO
Rtl5	-0.552014	7.97189	-0.812168	0.416747	0.970411	-4.68414	VemVsDMSO
Chd8	-0.553646	7.91067	-0.814569	0.415371	0.970411	-4.68351	VemVsDMSO
Usp35	-0.556709	7.43778	-0.819075	0.412796	0.969128	-4.68231	VemVsDMSO
Myof	-0.559195	7.92219	-0.822733	0.410713	0.96669	-4.68134	VemVsDMSO
Dnajb12	-0.56941	7.20632	-0.837762	0.402219	0.958898	-4.67729	VemVsDMSO
Col14a1	-0.570238	7.2057	-0.83898	0.401535	0.958898	-4.67696	VemVsDMSO
Rassf8	-0.577776	7.37392	-0.850071	0.39534	0.957147	-4.67393	VemVsDMSO
Hrc	-0.585478	7.72158	-0.861403	0.389072	0.95539	-4.67078	VemVsDMSO
Col8a1	-0.58771	7.55935	-0.864687	0.387267	0.955257	-4.66986	VemVsDMSO
Rab11fip5	-0.594516	7.2163	-0.874701	0.381794	0.954484	-4.66704	VemVsDMSO
Ror2	-0.598368	7.24427	-0.880368	0.378717	0.950171	-4.66543	VemVsDMSO
Obscn	-0.603594	6.96893	-0.888056	0.374568	0.950171	-4.66322	VemVsDMSO
Dusp7	-0.616612	7.37514	-0.90721	0.364355	0.936687	-4.65765	VemVsDMSO
Chpf2	-0.619657	8.34017	-0.91169	0.361991	0.936687	-4.65633	VemVsDMSO
Col24a1	-0.621466	7.53976	-0.914352	0.360592	0.936687	-4.65554	VemVsDMSO
Fdxacb1	-0.622146	7.44625	-0.915352	0.360067	0.936687	-4.65524	VemVsDMSO
Anxa6	-0.624353	7.25242	-0.918599	0.358365	0.936687	-4.65428	VemVsDMSO
Ttyh3	-0.627799	7.83141	-0.923669	0.355719	0.936687	-4.65276	VemVsDMSO
Man2a2	-0.634248	8.38575	-0.933157	0.3508	0.936687	-4.64991	VemVsDMSO
Zic1	-0.636535	8.19328	-0.936523	0.349065	0.936687	-4.64889	VemVsDMSO
Tnn	-0.63752	8.08114	-0.937972	0.34832	0.936687	-4.64845	VemVsDMSO
Ldlr	-0.638134	7.62733	-0.938874	0.347857	0.936687	-4.64817	VemVsDMSO
Tm9sf4	-0.64281	7.16003	-0.945754	0.344336	0.936687	-4.64607	VemVsDMSO
Vsir	-0.652712	7.29773	-0.960323	0.336955	0.934878	-4.64157	VemVsDMSO
Arhgap23	-0.654807	7.57208	-0.963406	0.335407	0.934878	-4.64061	VemVsDMSO
Noc4l	-0.662281	8.52696	-0.974402	0.329921	0.934878	-4.63715	VemVsDMSO
B3gnt4	-0.683203	7.09765	-1.00518	0.314874	0.929789	-4.62727	VemVsDMSO
Ptprb	-0.686006	7.3642	-1.00931	0.312893	0.929789	-4.62593	VemVsDMSO
Cdan1	-0.69548	8.87567	-1.02325	0.306258	0.929789	-4.62133	VemVsDMSO
Ccdc80	-0.698376	8.41167	-1.02751	0.304249	0.929789	-4.61992	VemVsDMSO
Phf10	-0.705079	7.41037	-1.03737	0.299631	0.929789	-4.61661	VemVsDMSO
Smarce1	-0.709732	7.1497	-1.04421	0.296454	0.929789	-4.6143	VemVsDMSO
Shank3	-0.712605	7.42731	-1.04844	0.294504	0.929789	-4.61287	VemVsDMSO
Slc8b1	-0.72605	7.35743	-1.06822	0.285489	0.913763	-4.60608	VemVsDMSO
Mzf1	-0.733778	7.45354	-1.07959	0.280394	0.910049	-4.60212	VemVsDMSO
Krt78	-0.744892	7.11616	-1.09595	0.273174	0.910049	-4.59636	VemVsDMSO
Igsf9	-0.747657	7.09659	-1.10001	0.271398	0.910049	-4.59491	VemVsDMSO
Nbea	-0.757804	7.10791	-1.11494	0.264947	0.910049	-4.58955	VemVsDMSO
Mcph1	-0.761474	7.1419	-1.12034	0.262641	0.910049	-4.58759	VemVsDMSO
Dmp1	-0.762919	6.96962	-1.12247	0.261736	0.910049	-4.58682	VemVsDMSO
Rbms1	-0.765133	7.72042	-1.12573	0.260354	0.910049	-4.58563	VemVsDMSO
Cfl1	-0.770381	7.277	-1.13345	0.2571	0.910049	-4.5828	VemVsDMSO
C1qtnf2	-0.770831	7.09843	-1.13411	0.256822	0.910049	-4.58256	VemVsDMSO
Slc4a3	-0.779042	6.99019	-1.14619	0.251791	0.90625	-4.57809	VemVsDMSO
Serinc4	-0.802137	9.6696	-1.18017	0.238009	0.875256	-4.56528	VemVsDMSO
Basp1	-0.804104	8.78165	-1.18306	0.23686	0.875256	-4.56417	VemVsDMSO
Ttc28	-0.810286	7.40269	-1.19216	0.233275	0.875256	-4.56067	VemVsDMSO
Copg2	-0.816206	8.24131	-1.20087	0.229879	0.873475	-4.55729	VemVsDMSO
Lasp1	-0.822773	7.19641	-1.21053	0.226153	0.868486	-4.55351	VemVsDMSO
Fndc3a	-0.829667	7.31873	-1.22067	0.222287	0.867577	-4.54951	VemVsDMSO
Atp6v1b1	-0.838528	7.29307	-1.23371	0.217389	0.859337	-4.54433	VemVsDMSO
Fank1	-0.84012	7.41967	-1.23605	0.216518	0.859337	-4.54339	VemVsDMSO
Hist2h2ac	-0.857304	7.08687	-1.26134	0.207267	0.851793	-4.53315	VemVsDMSO
Adam19	-0.863296	7.69376	-1.27015	0.204111	0.846648	-4.52953	VemVsDMSO
Dchs1	-0.870312	7.29628	-1.28047	0.200459	0.84149	-4.52526	VemVsDMSO
Sirt6	-0.88087	7.13143	-1.29601	0.195054	0.84149	-4.51878	VemVsDMSO
Nsun7	-0.894212	7.03625	-1.31564	0.188377	0.834435	-4.51047	VemVsDMSO
Usp47	-0.913561	7.13221	-1.3441	0.178997	0.823742	-4.49819	VemVsDMSO
Lpl	-0.916757	7.11308	-1.34881	0.177481	0.823742	-4.49614	VemVsDMSO
Odf2	-0.967	7.13847	-1.42273	0.154899	0.774852	-4.46292	VemVsDMSO
Mas1	-0.975053	7.1803	-1.43458	0.151492	0.769945	-4.45743	VemVsDMSO
Gpr17	-0.992652	8.18697	-1.46047	0.144246	0.758109	-4.44528	VemVsDMSO
Ube3b	-1.00251	7.18977	-1.47497	0.140306	0.758109	-4.43838	VemVsDMSO
Trim65	-1.01168	7.38618	-1.48846	0.136715	0.758109	-4.4319	VemVsDMSO
Ets1	-1.01709	7.28818	-1.49643	0.134626	0.758109	-4.42804	VemVsDMSO
Atrnl1	-1.02106	7.49885	-1.50227	0.133112	0.758109	-4.4252	VemVsDMSO
Phyhipl	-1.02951	7.17675	-1.5147	0.129935	0.758109	-4.41913	VemVsDMSO
Mfn1	-1.03112	7.48646	-1.51707	0.129335	0.758109	-4.41796	VemVsDMSO
Fnip2	-1.05172	7.14509	-1.54738	0.121858	0.758109	-4.40291	VemVsDMSO
Arrb1	-1.07616	7.20372	-1.58333	0.113432	0.758109	-4.38466	VemVsDMSO
Clasrp	-1.08355	7.57381	-1.5942	0.110976	0.758109	-4.37906	VemVsDMSO
Eftud2	-1.08955	7.92719	-1.60303	0.109013	0.758109	-4.37448	VemVsDMSO
Krtcap3	-1.09136	7.35132	-1.6057	0.108426	0.758109	-4.37309	VemVsDMSO
Lrrc45	-1.15775	7.42009	-1.70337	0.0885825	0.758109	-4.32069	VemVsDMSO
Lhfpl2	-1.2293	7.20579	-1.80865	0.0705861	0.758109	-4.26075	VemVsDMSO
Gltp	-1.26938	7.81862	-1.86762	0.0618939	0.758109	-4.22561	VemVsDMSO
Tgfbr3	-1.2993	7.49662	-1.91164	0.0559999	0.758109	-4.19864	VemVsDMSO
Itgbl1	-1.32583	7.27322	-1.95067	0.0511716	0.758109	-4.1742	VemVsDMSO
Nespas	-1.32803	8.01855	-1.95391	0.0507868	0.758109	-4.17215	VemVsDMSO
Dda1	-1.33079	7.37676	-1.95796	0.0503098	0.758109	-4.16958	VemVsDMSO
Gpnmb	-1.42163	8.52681	-2.09161	0.0365413	0.758109	-4.08184	VemVsDMSO
Arhgap24	-1.46775	7.36664	-2.15947	0.0308777	0.758109	-4.03507	VemVsDMSO
Trir	-1.51687	7.77283	-2.23174	0.0256918	0.758109	-3.98362	VemVsDMSO
Fgf14	-1.58486	8.53472	-2.33177	0.0197663	0.758109	-3.90962	VemVsDMSO
Ube2c	-1.63183	7.3495	-2.40089	0.0164045	0.758109	-3.85659	VemVsDMSO
Slc7a15	-1.73271	7.55902	-2.54931	0.0108337	0.758109	-3.73748	VemVsDMSO

## Sheet: S1C-JENSEN_tissues
Term	Overlap	P-value	Adjusted P-value	Old P-value	Old Adjusted P-value	Odds Ratio	Combined Score	Genes
Stratified epithelium	9/48	2.33858e-08	4.30766e-05	0	0	13.0662	229.588	FLG;DSP;KRT17;CDH1;SPINK5;KRT5;LGALS7;KRT6A;DSC3
Cervical carcinoma cell	111/4876	4.52097e-08	4.16381e-05	0	0	1.58638	26.8288	ITSN2;CRTC3;MAML1;ZDHHC5;GOLIM4;TESK2;PRDM2;APEH;FBXO22;IGF1R;EDC3;FBL;ALKBH5;TRIM28;CCDC97;EPHB2;TMSB10;SAP30BP;FNBP1;RALGAPA2;RUNX1;CTDNEP1;DYNC1LI2;MYL6;MORF4L2;EZR;DDX5;CUL7;SHC1;ATP5J;TOR1AIP2;PPL;ACACB;TOR1AIP1;RRP7A;INPP5F;EPB41L1;ZC3H13;MCL1;BRAP;SREK1IP1;NR2F6;DIAPH1;TBCE;PI4KA;TRMT13;GTF2IRD1;PI4KB;EIF4G2;RBM25;FKBP15;DDX46;USP33;PDE3B;RPTOR;MRC2;EPB41L4A;EFHD2;DHX16;KIF1C;HIST1H1E;LRRF…
Intestine	118/5377	1.03681e-07	6.36601e-05	0	0	1.52929	24.594	MAML1;ZDHHC5;GOLIM4;TXNDC11;RPL8;APEH;TPGS2;IGF1R;RPS15;LGALS4;FBL;NPEPPS;ALKBH5;TRIM28;CDH1;CCDC97;EPHB2;RPS10;TMSB10;KRT6A;SAP30BP;PAQR4;FNBP1;RALGAPA2;SPNS2;RUNX1;CTDNEP1;DYNC1LI2;MYL6;ADAM15;MORF4L2;BOLA2;EZR;PRR14;PRR13;SLC27A4;DDX5;CUL7;RETSAT;SHC1;ATP5J;TOR1AIP2;TAPBPL;FUT2;LTBP1;GSPT1;TOR1AIP1;RRP7A;EPB41L1;MYH14;ZC3H13;TSPAN1;MCL1;SMAD1;XBP1;DHCR24;NR2F6;DIAPH1;ATG16L2;PQLC1;TBCE;PI4KA;G…
Ovary cancer cell	14/179	3.25617e-07	0.000149947	0	0	5.45033	81.4146	SMAD1;RBM25;DAZAP1;GPR68;KIF24;KREMEN2;TOR1AIP1;KLK7;DIAPH1;TRIM28;LMNA;LRRFIP1;PABPC1;HNRNPA1
Bronchial epithelial cell	105/4837	1.5484e-06	0.000570432	0	0	1.51273	20.2377	COL16A1;CRTC3;ZDHHC5;TXNDC11;RPL8;APEH;TPGS2;RPS15;FBL;NPEPPS;ALKBH5;TRIM28;CDH1;LGALS7;RPS10;TMSB10;KRT6A;SAP30BP;PAQR4;LMTK3;GTPBP8;KRT5;CTDNEP1;DYNC1LI2;MYL6;ADAM15;MORF4L2;EZR;PRR14;PRR13;DSC3;DDX5;RETSAT;SHC1;ATP5J;TOR1AIP2;GSPT1;TOR1AIP1;RRAS;MYH14;AMZ2;TSPAN1;MCL1;XBP1;DHCR24;SNF8;NR2F6;DIAPH1;PQLC1;PI4KA;PI4KB;EIF4G2;DAZAP1;RBM25;CNTNAP1;FKBP15;DDX46;RNPEPL1;FAM57B;HEXB;USP33;HK2;MRC2;EFH…
Eye	116/5536	1.86293e-06	0.00057192	0	0	1.46019	19.2648	COL16A1;CRTC3;THUMPD3;TXNDC11;PRDM2;RPL8;APEH;FBXO22;TPGS2;IGF1R;EDC3;RPS15;FBL;NPEPPS;ALKBH5;TRIM28;CCDC97;EPHB2;RPS10;TMSB10;KRT6A;SAP30BP;PAQR4;FNBP1;SPNS2;KRT5;JMJD8;CTDNEP1;DYNC1LI2;MYL6;ADAM15;MORF4L2;BOLA2;CDIP1;EZR;PRR14;PRR13;DDX5;RETSAT;SHC1;ATP5J;PPL;LTBP1;GSPT1;RRP7A;INPP5F;EPB41L1;MYH14;AMZ2;ZC3H13;DRD4;MCL1;XBP1;DHCR24;SNF8;NR2F6;PQLC1;GTF2IRD1;PLXNB1;PI4KB;EIF4G2;FGFR2;DAZAP1;CNTNA…
Erythroleukemia cell	94/4265	4.0224e-06	0.00105847	0	0	1.53588	19.0812	ITSN2;PUS10;RBM25;CRTC3;FKBP15;DDX46;MAML1;PDE3B;ZDHHC5;TESK2;PRDM2;APEH;PHTF1;EDC3;RPTOR;FBL;ALKBH5;TRIM28;EFHD2;DHX16;KIF1C;HIST1H1E;LRRFIP1;TMSB10;SUN2;SAP30BP;FNBP1;RALGAPA2;RHBDF2;KIF24;SAFB;YWHAZ;SPTB;RUNX1;TAF6L;DYNC1LI2;MYL6;AEBP2;RILPL1;MORF4L2;BMP2K;RAPGEF2;ARHGEF1;EVL;MVD;NAF1;PABPC1;GART;ITGB3BP;FOXC1;DDX5;SHC1;GPS1;AKAP8;ATP5J;TOR1AIP2;ATP1A1;TOR1AIP1;MLLT6;LRP6;NT5C;HECTD1;INPP5F;CU…
Thymus	104/4940	7.72312e-06	0.00177825	0	0	1.46708	17.2695	COL16A1;CRTC3;MAML1;ZDHHC5;TESK2;TXNDC11;RPL8;APEH;TPGS2;RPS15;FBL;NPEPPS;ALKBH5;TRIM28;CDH1;RPS10;TMSB10;KRT6A;SAP30BP;PAQR4;FNBP1;LMTK3;GTPBP8;KRT5;CTDNEP1;DYNC1LI2;MYL6;ADAM15;MORF4L2;BOLA2;EZR;PRR14;PRR13;DDX5;RETSAT;SHC1;ATP5J;TOR1AIP2;ACACB;GSPT1;TOR1AIP1;MYH14;AMZ2;MCL1;XBP1;SNF8;DIAPH1;PQLC1;PI4KA;PI4KB;EIF4G2;DAZAP1;RBM25;CNTNAP1;FKBP15;DDX46;RNPEPL1;FAM57B;HEXB;USP33;SMPD3;MRC2;CCR9;EFH…
Erythroid cell	91/4448	0.000121352	0.0248366	0	0	1.42569	12.8552	DAZAP1;RBM25;CNTNAP1;COL16A1;CRTC3;FKBP15;DDX46;RNPEPL1;FAM57B;PIGQ;HEXB;USP33;ZDHHC5;TXNDC11;RPL8;APEH;HDDC3;TPGS2;RPS15;MRC2;FBL;NPEPPS;ALKBH5;TRIM28;CDH1;EFHD2;DHX16;KIF1C;RPS10;TMSB10;UBXN6;SUN2;SAP30BP;PAQR4;FNBP1;PLEKHG6;LMTK3;GTPBP8;SAFB;YWHAZ;SPTB;SYN1;CTDNEP1;PTP4A2;DYNC1LI2;MYL6;AEBP2;MORF4L2;BMP2K;RAPGEF2;ARHGEF1;RCCD1;TTPAL;GART;PRR14;ITGB3BP;PRR13;DDX5;RETSAT;SHC1;GPS1;AKAP8;ATP5J;TO…
Bone	37/1374	0.000164623	0.0303235	0	0	1.87656	16.3483	LRRC15;DDX5;HEXB;ATP1A1;RPL8;LTBP1;TPGS2;MLLT6;RPS15;MRC2;FBL;NPEPPS;CUX1;LMNA;RPS3;KIF1C;LRRFIP1;HNRNPA1;RPS10;TMSB10;MCL1;SUN2;XBP1;GSN;SAMD4B;DHCR24;YWHAZ;CTDNEP1;DIAPH1;PTP4A2;MYL6;MORF4L2;BOLA2;TRIP12;PABPC1;EZR;EIF4G2
Temporal lobe	151/8425	0.000199547	0.0334151	0	0	1.24898	10.6406	ITSN2;CRTC3;MAML1;ZDHHC5;GOLIM4;TESK2;THUMPD3;TXNDC11;PRDM2;RPL8;APEH;TPGS2;IGF1R;EDC3;RPS15;FBL;NPEPPS;ALKBH5;TRIM28;CCDC97;SLC26A10;TMSB10;SAP30BP;PAQR4;FNBP1;SPNS2;LMTK3;JMJD8;CTDNEP1;DYNC1LI2;MYL6;WDR81;ADAM15;MORF4L2;CDIP1;EZR;TTPAL;PRR14;PTGES;PRR13;SLC27A4;FLG;DDX5;RETSAT;SHC1;ATP5J;TOR1AIP2;TAPBPL;FUT2;ACACB;KLK7;GSPT1;TOR1AIP1;INPP5F;EPB41L1;PTPMT1;MYH14;AMZ2;ZC3H13;MCL1;SMAD1;XBP1;DHCR2…
Corpus callosum	160/9077	0.000247335	0.0379659	0	0	1.22836	10.2012	ITSN2;CRTC3;MAML1;ZDHHC5;GOLIM4;TESK2;THUMPD3;TXNDC11;PRDM2;RPL8;APEH;TPGS2;IGF1R;EDC3;RPS15;FBL;NPEPPS;ALKBH5;TRIM28;CDH1;CCDC97;SLC26A10;EPHB2;TMSB10;SAP30BP;PAQR4;FNBP1;SPNS2;LMTK3;JMJD8;CTDNEP1;DYNC1LI2;MYL6;WDR81;ADAM15;MORF4L2;CDIP1;EZR;TTPAL;PRR14;PRR13;SLC27A4;FLG;DDX5;RETSAT;SHC1;CABP7;ATP5J;TOR1AIP2;TAPBPL;FUT2;ACACB;LTBP1;KLK7;GSPT1;TOR1AIP1;INPP5F;EPB41L1;PTPMT1;MYH14;AMZ2;ZC3H13;DRD4…
Parenchyma	101/5163	0.000247836	0.0351165	0	0	1.36322	11.3185	COL16A1;CRTC3;TXNDC11;RPL8;APEH;TPGS2;RPS15;FBL;NPEPPS;ALKBH5;TRIM28;SLC26A10;RPS10;TMSB10;SAP30BP;PAQR4;FNBP1;LMTK3;GTPBP8;CTDNEP1;DYNC1LI2;MYL6;MORF4L2;EZR;PRR14;PRR13;FLG;DDX5;RETSAT;SHC1;ATP5J;TOR1AIP2;LTBP1;GSPT1;RRAS;INPP5F;MYH14;AMZ2;MCL1;XBP1;SREK1IP1;SNF8;NR2F6;DIAPH1;PQLC1;TBCE;PI4KA;PI4KB;EIF4G2;DAZAP1;RBM25;CNTNAP1;FKBP15;DDX46;RNPEPL1;FAM57B;HEXB;USP33;HK2;MRC2;EFHD2;DHX16;KIF1C;LRRF…
T-cell chronic lymphocytic leukemia cell	54/2344	0.00028633	0.0376729	0	0	1.6054	13.0975	ITSN2;RBM25;PTPRS;CRTC3;FKBP15;DDX46;MAML1;ZDHHC5;APEH;EDC3;RPTOR;ALKBH5;TRIM28;EFHD2;CCDC97;DHX16;KIF1C;LRRFIP1;DSP;SUN2;SAP30BP;FNBP1;SAFB;YWHAZ;RUNX1;AEBP2;BMP2K;RAPGEF2;ARHGEF1;EVL;FOXC1;SHC1;GPS1;AKAP8;ATP1A1;TOR1AIP1;MLLT6;NT5C;INPP5F;CUX1;RPS3;GCN1L1;ZC3H13;HNRNPA1;SPAG9;SAMD4B;DIAPH1;KANSL1;PI4KA;TRIP12;PLXNB1;PI4KB;EIF4G2;SSBP4
Blood platelet	106/5583	0.00051461	0.0631942	0	0	1.32308	10.0185	ITSN2;GOLIM4;PRDM2;RPL8;APEH;HDDC3;TPGS2;RPS15;FBL;NPEPPS;TRIM28;EPHB2;LGALS7;RPS10;TMSB10;KRT6A;FNBP1;RALGAPA2;KRT79;KRT5;DYNC1LI2;MYL6;BOLA2;EZR;SLC27A4;FLG;DDX5;CUL7;SHC1;ATP5J;TOR1AIP2;TAPBPL;LTBP1;GSPT1;TOR1AIP1;NDOR1;RRAS;INPP5F;EPB41L1;MYH14;ZC3H13;B4GALNT4;BRAP;SMAD1;SNF8;DIAPH1;ATG16L2;PQLC1;TBCE;PI4KA;TUBGCP4;EIF4G2;FGFR2;DAZAP1;RBM25;FKBP15;DDX46;HEXB;PDE3B;HK2;EFHD2;KIF1C;HIST1H1E;SDF…
Colonic cancer cell	19/563	0.000532219	0.0612717	0	0	2.35176	17.7287	DAZAP1;ZDHHC5;AKAP8;SAMD4B;SNF8;VPS37B;SAFB;LGALS4;TAF6L;ALKBH5;DYNC1LI2;EPB41L1;KIF1C;MYH14;GTF2IRD1;PABPC1;HNRNPA1;EIF4G2;PTGES
B-lymphocyte	146/8270	0.000650528	0.0704866	0	0	1.23026	9.02728	ITSN2;ZDHHC5;GOLIM4;TESK2;THUMPD3;PRDM2;RPL8;APEH;FBXO22;HDDC3;IGF1R;EDC3;RPS15;FBL;NPEPPS;ALKBH5;TRIM28;CCDC97;EPHB2;RPS10;TMSB10;KRT6A;SAP30BP;FNBP1;RALGAPA2;KRT79;KRT5;RUNX1;CTDNEP1;DYNC1LI2;MYL6;WDR81;MORF4L2;BOLA2;CHMP4C;EZR;TTPAL;PHLDB3;PRR14;SLC27A4;DDX5;SHC1;ATP5J;TOR1AIP2;TAPBPL;PPL;LTBP1;GSPT1;TOR1AIP1;RRP7A;NDOR1;RRAS;INPP5F;EPB41L1;PTPMT1;MYH14;AMZ2;ZC3H13;MCL1;BRAP;SMAD1;DNAH14;DHCR2…
Larynx	12/275	0.00065604	0.0671348	0	0	3.04086	22.2874	DSP;MYL6;KRT17;ATG16L2;CDH1;KRT5;PABPC1;ATP1A1;ZC3H13;TMSB10;EIF4G2;KRT6A
Adrenal cortex	89/4574	0.00085358	0.0827523	0	0	1.35594	9.5812	DAZAP1;RBM25;CNTNAP1;COL16A1;CRTC3;FKBP15;DDX46;RNPEPL1;FAM57B;HEXB;USP33;ZDHHC5;TXNDC11;RPL8;APEH;RPS15;MRC2;FBL;NPEPPS;ALKBH5;TRIM28;EFHD2;DHX16;KIF1C;LRRFIP1;RPS10;TMSB10;UBXN6;SUN2;PAQR4;FNBP1;PLEKHG6;LMTK3;GTPBP8;VPS37B;SAFB;YWHAZ;SYN1;CTDNEP1;PTP4A2;DYNC1LI2;MYL6;AEBP2;MORF4L2;ARHGEF1;EZR;PRR14;MGLL;PRR13;C1QA;DDX5;RETSAT;SHC1;GPS1;AKAP8;ATP5J;TOR1AIP2;ACACB;ADCY5;LRP6;NT5C;HECTD1;CUX1;EPB4…
Dendritic cell	106/5660	0.000868065	0.0799487	0	0	1.30508	9.19984	COL16A1;CRTC3;ZDHHC5;TESK2;TXNDC11;RPL8;APEH;TPGS2;RPS15;FBL;NPEPPS;ALKBH5;TRIM28;CDH1;RPS10;TMSB10;SAP30BP;PAQR4;FNBP1;SPNS2;LMTK3;GTPBP8;KRT5;CTDNEP1;DYNC1LI2;MYL6;MORF4L2;EZR;PRR14;PRR13;DDX5;RETSAT;SHC1;ATP5J;TOR1AIP2;TAPBPL;GSPT1;TOR1AIP1;INPP5F;MYH14;AMZ2;ZC3H13;MCL1;XBP1;SREK1IP1;SNF8;DIAPH1;PQLC1;TBCE;PI4KA;PI4KB;EIF4G2;DAZAP1;RBM25;CNTNAP1;PTPRS;FKBP15;DDX46;RNPEPL1;FAM57B;HEXB;USP33;HK2…
Pharynx	18/541	0.000873259	0.0765973	0	0	2.31859	16.3305	DSP;SAP30BP;DDX5;SPINK5;KRT5;RPL8;MYL6;KRT17;MORF4L2;RPS3;RAB3GAP2;PABPC1;HNRNPA1;RPS10;TSPAN1;TMSB10;PRR13;KRT6A
BTO:0004410	160/9290	0.000911145	0.0762877	0	0	1.2002	8.40235	ITSN2;PUS10;CRTC3;MAML1;GPR68;ZDHHC5;TESK2;THUMPD3;PRDM2;RPL8;APEH;FBXO22;HDDC3;IGF1R;EDC3;RPS15;FBL;NPEPPS;ALKBH5;TRIM28;CCDC97;LGALS7;RPS10;TMSB10;KRT6A;SAP30BP;FNBP1;RALGAPA2;KRT79;GTPBP8;KRT5;RUNX1;CTDNEP1;DYNC1LI2;MYL6;WDR81;MORF4L2;BOLA2;CHMP4C;EZR;TTPAL;PHLDB3;PRR14;DSC3;SLC27A4;FLG;DDX5;SMIM4;RETSAT;SHC1;ATP5J;TOR1AIP2;TAPBPL;PPL;ACACB;LTBP1;GSPT1;TOR1AIP1;RRP7A;NDOR1;RRAS;INPP5F;EPB41L1;…
BTO:0005453	128/7164	0.00124946	0.100065	0	0	1.2451	8.32352	ITSN2;PUS10;CRTC3;THUMPD3;TXNDC11;PRDM2;RPL8;APEH;FBXO22;HDDC3;IGF1R;EDC3;RPS15;FBL;NPEPPS;ALKBH5;TRIM28;CCDC97;RPS10;TMSB10;KRT6A;SAP30BP;FNBP1;RALGAPA2;KRT79;KRT5;RUNX1;CTDNEP1;DYNC1LI2;MYL6;WDR81;BOLA2;EZR;PHLDB3;PRR14;SLC27A4;DDX5;RETSAT;SHC1;ATP5J;TOR1AIP2;TAPBPL;ACACB;GSPT1;TOR1AIP1;RRP7A;NDOR1;RRAS;EPB41L1;PTPMT1;MYH14;ZC3H13;B4GALNT4;MCL1;BRAP;SMAD1;SNF8;DIAPH1;TBCE;PI4KA;TRMT13;PLXNB1;TU…
Brain	214/13237	0.00125902	0.0966299	0	0	1.12661	7.52283	ITSN2;MAML1;ZDHHC5;TESK2;THUMPD3;TXNDC11;RPL8;TPGS2;RPS15;ALKBH5;TRIM28;CCDC97;EPHB2;RPS10;SAP30BP;PAQR4;FNBP1;GTPBP8;KRT5;JMJD8;RUNX1;DYNC1LI2;MYL6;WDR81;BOLA2;CDIP1;EZR;PRR14;PTGES;PRR13;FLG;RETSAT;NAIF1;ATP5J;TAPBPL;PPL;KLK7;GSPT1;RRP7A;RRAS;INPP5F;EPB41L1;PTPMT1;AMZ2;TSPAN1;B4GALNT4;BRAP;XBP1;KLHDC8B;SNF8;NR2F6;GTF2IRD1;RARG;DAZAP1;PTPRS;FKBP15;FAM57B;PIGQ;HEXB;LETM2;SMPD3;SHF;RPTOR;MRC2;EPB4…
Monocyte	135/7640	0.0012968	0.0955484	0	0	1.23137	8.18597	ITSN2;COL16A1;CRTC3;MAML1;ZDHHC5;TXNDC11;RPL8;APEH;RPS15;FBL;NPEPPS;ALKBH5;TRIM28;RPS10;TMSB10;KRT6A;SAP30BP;PAQR4;FNBP1;RALGAPA2;KRT79;LMTK3;GTPBP8;KRT5;CTDNEP1;DYNC1LI2;MYL6;WDR81;ADAM15;MORF4L2;BOLA2;EZR;PRR14;PRR13;SLC27A4;DDX5;CUL7;RETSAT;SHC1;ATP5J;TOR1AIP2;TAPBPL;GSPT1;TOR1AIP1;RRAS;EPB41L1;PTPMT1;MYH14;AMZ2;MCL1;SMAD1;XBP1;DHCR24;SNF8;DIAPH1;ATG16L2;PQLC1;TBCE;PI4KA;PI4KB;EIF4G2;FGFR2;DAZ…
Olfactory bulb	83/4257	0.00130281	0.0922988	0	0	1.3587	9.02614	DAZAP1;RBM25;CNTNAP1;COL16A1;CRTC3;FKBP15;DDX46;RNPEPL1;FAM57B;HEXB;USP33;ZDHHC5;TXNDC11;RPL8;RPS15;MRC2;FBL;NPEPPS;ALKBH5;TRIM28;CDH1;EFHD2;DHX16;KIF1C;LRRFIP1;RPS10;TMSB10;SUN2;SAP30BP;PAQR4;FNBP1;PLEKHG6;LMTK3;SAFB;YWHAZ;SYN1;CTDNEP1;PTP4A2;DYNC1LI2;MYL6;AEBP2;MORF4L2;RAPGEF2;ARHGEF1;EVL;EZR;PRR14;MGLL;PRR13;C1QA;FOXC1;DDX5;RETSAT;SHC1;AKAP8;ATP5J;TOR1AIP2;ADCY5;NT5C;HECTD1;RRAS;INPP5F;CUX1;LM…
Pancreatic islet	94/4972	0.00149799	0.102196	0	0	1.31748	8.56842	DAZAP1;RBM25;CNTNAP1;COL16A1;CRTC3;FKBP15;DDX46;RNPEPL1;FAM57B;HEXB;USP33;ZDHHC5;TXNDC11;RPL8;APEH;RPS15;LGALS4;MRC2;FBL;NPEPPS;ALKBH5;TRIM28;CDH1;EFHD2;DHX16;KIF1C;LRRFIP1;RPS10;TMSB10;UBXN6;DSP;SUN2;SAP30BP;PAQR4;FNBP1;PLEKHG6;LMTK3;VPS37B;SAFB;YWHAZ;SYN1;CTDNEP1;PTP4A2;DYNC1LI2;MYL6;AEBP2;MORF4L2;ARHGEF1;EVL;EZR;PRR14;MGLL;PRR13;C1QA;DDX5;RETSAT;SHC1;GPS1;AKAP8;ATP5J;TOR1AIP2;ACACB;GSPT1;TOR1A…
Spinal cord	188/11398	0.00185803	0.122232	0	0	1.14942	7.2278	ITSN2;COL16A1;CRTC3;MAML1;ZDHHC5;GOLIM4;TESK2;THUMPD3;TXNDC11;PRDM2;RPL8;APEH;HDDC3;TPGS2;IGF1R;EDC3;RPS15;LGALS4;FBL;NPEPPS;ALKBH5;TRIM28;CDH1;CCDC97;SLC26A10;EPHB2;RPS10;TMSB10;KRT6A;SAP30BP;PAQR4;FNBP1;RALGAPA2;SPNS2;KRT79;LMTK3;KRT5;JMJD8;RUNX1;CTDNEP1;DYNC1LI2;MYL6;WDR81;ADAM15;MORF4L2;BOLA2;CHMP4C;CDIP1;EZR;TTPAL;PHLDB3;PRR14;PTGES;PRR13;DSC3;SLC27A4;FLG;DDX5;RETSAT;SHC1;ATP5J;TOR1AIP2;TAPB…
Ascites	24/884	0.00217029	0.137851	0	0	1.89194	11.6031	DDX5;MYCBP;GSN;ATP1A1;RPL8;APEH;YWHAZ;RPS15;LGALS4;FBL;MYL6;TRIM28;ADAM15;LMNA;RPS3;PABPC1;EZR;AGRN;HNRNPA1;RPS10;TMSB10;EIF4G2;FGFR2;SSBP4
Natural killer cell	161/9530	0.00235741	0.144745	0	0	1.17728	7.12279	ITSN2;COL16A1;CRTC3;MAML1;ZDHHC5;GOLIM4;TESK2;THUMPD3;TXNDC11;RPL8;APEH;HDDC3;EDC3;RPS15;FBL;NPEPPS;ALKBH5;TRIM28;CCDC97;RPS10;TMSB10;KRT6A;SAP30BP;PAQR4;FNBP1;RALGAPA2;KRT79;LMTK3;GTPBP8;KRT5;RUNX1;CTDNEP1;DYNC1LI2;MYL6;WDR81;MORF4L2;BOLA2;CHMP4C;EZR;PHLDB3;PRR14;PRR13;DSC3;SLC27A4;FLG;DDX5;CUL7;RETSAT;SHC1;ATP5J;TOR1AIP2;TAPBPL;PPL;LTBP1;GSPT1;TOR1AIP1;RRP7A;NDOR1;RRAS;EPB41L1;PTPMT1;MYH14;AMZ2…
Columnar cell	3/19	0.00238977	0.141999	0	0	11.0031	66.4209	KRT17;KRT5;MUC6
Adipose tissue	198/12174	0.00244962	0.141006	0	0	1.13339	6.81375	ITSN2;MAML1;ZDHHC5;TESK2;THUMPD3;TXNDC11;RPL8;TPGS2;RPS15;LGALS4;ALKBH5;TRIM28;CCDC97;EPHB2;RPS10;SAP30BP;FNBP1;GTPBP8;KRT5;JMJD8;RUNX1;DYNC1LI2;MYL6;WDR81;CDIP1;EZR;PRR14;PTGES;PRR13;FLG;SMIM4;RETSAT;ATP5J;TAPBPL;PPL;GSPT1;RRP7A;RRAS;INPP5F;EPB41L1;PTPMT1;AMZ2;TSPAN1;BRAP;XBP1;DNASE2B;KLHDC8B;SNF8;NR2F6;TRMT13;GTF2IRD1;RARG;DAZAP1;PTPRS;FKBP15;PIGQ;HEXB;RPTOR;MRC2;EPB41L4A;DHX16;KIF1C;FLVCR2;SDF…
Uterus	206/12771	0.00258875	0.144499	0	0	1.12406	6.69557	ITSN2;MAML1;ZDHHC5;TESK2;THUMPD3;TXNDC11;RPL8;TPGS2;RPS15;LGALS4;ALKBH5;LGALS2;TRIM28;CCDC97;EPHB2;RPS10;SAP30BP;PAQR4;FNBP1;GTPBP8;KRT5;JMJD8;RUNX1;DYNC1LI2;MYL6;WDR81;BOLA2;CDIP1;EZR;PRR14;PTGES;PRR13;SMIM4;RETSAT;NAIF1;ATP5J;TAPBPL;PPL;GSPT1;RRP7A;RRAS;INPP5F;EPB41L1;PTPMT1;AMZ2;TSPAN1;B4GALNT4;BRAP;XBP1;DNAH14;KLHDC8B;SNF8;NR2F6;TRMT13;GTF2IRD1;RARG;DAZAP1;PTPRS;FKBP15;PIGQ;HEXB;LETM2;SMPD3;S…
MOLT-4 cell	84/4430	0.00276636	0.149872	0	0	1.32137	7.78315	DAZAP1;RBM25;CNTNAP1;COL16A1;CRTC3;FKBP15;DDX46;RNPEPL1;FAM57B;HEXB;USP33;ZDHHC5;TXNDC11;RPL8;APEH;RPS15;MRC2;FBL;NPEPPS;ALKBH5;TRIM28;CCR9;EFHD2;DHX16;KIF1C;LRRFIP1;RPS10;TMSB10;UBXN6;SUN2;SAP30BP;PAQR4;FNBP1;PLEKHG6;LMTK3;SAFB;YWHAZ;SYN1;RUNX1;CTDNEP1;PTP4A2;DYNC1LI2;MYL6;AEBP2;MORF4L2;ARHGEF1;EVL;EZR;GART;PRR14;ITGB3BP;PRR13;DDX5;RETSAT;GPS1;AKAP8;ATP5J;TOR1AIP2;GSPT1;ADCY5;NT5C;HECTD1;CUX1;RP…
B-lymphoblastoid cell	108/5983	0.00288561	0.151866	0	0	1.25792	7.35633	COL16A1;CRTC3;ZDHHC5;TESK2;TXNDC11;RPL8;APEH;HDDC3;TPGS2;RPS15;FBL;NPEPPS;ALKBH5;TRIM28;RPS10;TMSB10;SAP30BP;PAQR4;FNBP1;SPNS2;LMTK3;GTPBP8;CTDNEP1;DYNC1LI2;MYL6;MORF4L2;EZR;PRR14;PRR13;DDX5;RETSAT;SHC1;ATP5J;TOR1AIP2;GSPT1;TOR1AIP1;RRP7A;MYH14;AMZ2;ZC3H13;MCL1;XBP1;SREK1IP1;DHCR24;SNF8;DIAPH1;PQLC1;TBCE;PI4KA;TRMT13;TUBGCP4;PI4KB;EIF4G2;DAZAP1;RBM25;CNTNAP1;FKBP15;DDX46;RNPEPL1;FAM57B;HEXB;USP33…
Muscle	41/1841	0.00313046	0.160175	0	0	1.55195	8.94945	DDX5;RBM25;SHC1;GPS1;USP33;ATP5J;ASB14;ATP1A1;RPL8;APEH;GSPT1;TOR1AIP1;MLLT6;RPS15;RRP7A;FBL;NPEPPS;TRIM28;RRAS;RPS3;KIF1C;HNRNPA1;RPS10;TMSB10;ATP9A;DSP;SAP30BP;XBP1;GSN;SAMD4B;VPS37B;DYNC1LI2;MYL6;KRT17;SLMAP;MORF4L2;RAB3GAP2;PABPC1;MGLL;EIF4G2;GPR146
Pineal gland	106/5881	0.00341382	0.169953	0	0	1.25604	7.1342	COL16A1;CRTC3;ZDHHC5;TXNDC11;HR;RPL8;APEH;TPGS2;IGF1R;RPS15;FBL;NPEPPS;ALKBH5;TRIM28;SLC26A10;RPS10;TMSB10;SAP30BP;PAQR4;FNBP1;LMTK3;GTPBP8;CTDNEP1;DYNC1LI2;MYL6;MORF4L2;PRR14;PRR13;DDX5;RETSAT;SHC1;ATP5J;TOR1AIP2;ACACB;GSPT1;TOR1AIP1;INPP5F;EPB41L1;MYH14;AMZ2;ZC3H13;MCL1;SMAD1;XBP1;SREK1IP1;KLHDC8B;SNF8;NR2F6;DIAPH1;PQLC1;TBCE;PI4KA;GTF2IRD1;TUBGCP4;PI4KB;EIF4G2;DAZAP1;RBM25;CNTNAP1;FKBP15;DDX46…
Retina	182/11092	0.00358003	0.173537	0	0	1.14343	6.44024	ITSN2;COL16A1;CRTC3;ZDHHC5;GOLIM4;THUMPD3;TXNDC11;PRDM2;HR;RPL8;APEH;FBXO22;HDDC3;TPGS2;IGF1R;EDC3;RPS15;LGALS4;FBL;NPEPPS;ALKBH5;TRIM28;CDH1;CCDC97;SLC26A10;EPHB2;RPS10;TMSB10;KRT6A;SAP30BP;PAQR4;FNBP1;RALGAPA2;SPNS2;KRT79;LMTK3;GTPBP8;KRT5;CTDNEP1;DYNC1LI2;MYL6;WDR81;MORF4L2;BOLA2;CHMP4C;EZR;PRR14;PRR13;SLC27A4;FLG;DDX5;CUL7;SMIM4;RETSAT;SHC1;ATP5J;TOR1AIP2;TAPBPL;PPL;ACACB;GSPT1;TOR1AIP1;RRP7A…
Prefrontal cortex	102/5632	0.0036643	0.173068	0	0	1.26208	7.07913	COL16A1;CRTC3;ZDHHC5;TXNDC11;PRDM2;RPL8;APEH;TPGS2;IGF1R;RPS15;FBL;NPEPPS;ALKBH5;TRIM28;SLC26A10;RPS10;TMSB10;SAP30BP;PAQR4;FNBP1;LMTK3;GTPBP8;CTDNEP1;DYNC1LI2;MYL6;MORF4L2;EZR;PRR14;PRR13;DDX5;RETSAT;SHC1;ATP5J;TOR1AIP2;ACACB;TOR1AIP1;INPP5F;EPB41L1;MYH14;AMZ2;ZC3H13;MCL1;SMAD1;DHCR24;SNF8;PQLC1;PI4KA;PLXNB1;TUBGCP4;PI4KB;CNIH2;EIF4G2;FGFR2;DAZAP1;RBM25;CNTNAP1;FKBP15;DDX46;RNPEPL1;FAM57B;HEXB;U…
Globus pallidus	73/3792	0.0039334	0.181133	0	0	1.34154	7.42977	RBM25;CNTNAP1;COL16A1;CRTC3;FKBP15;DDX46;RNPEPL1;FAM57B;HEXB;USP33;ZDHHC5;TXNDC11;PRDM2;RPL8;RPS15;MRC2;FBL;NPEPPS;ALKBH5;TRIM28;EFHD2;DHX16;KIF1C;RPS10;TMSB10;UBXN6;SUN2;PAQR4;FNBP1;PLEKHG6;LMTK3;SAFB;YWHAZ;SYN1;CTDNEP1;PTP4A2;DYNC1LI2;MYL6;AEBP2;MORF4L2;RAPGEF2;ARHGEF1;EVL;PRR14;MGLL;PRR13;DDX5;RETSAT;AKAP8;ATP5J;TOR1AIP2;ADCY5;NT5C;HECTD1;INPP5F;CUX1;EPB41L1;LMNA;RPS3;MYH14;AMZ2;ATP9A;MCL1;SPA…
SH-EP cell	2/7	0.00410905	0.184606	0	0	19.9104	109.399	CUL7;IGF1R
Spinal ganglion	70/3623	0.00443707	0.194597	0	0	1.34641	7.29454	DAZAP1;RBM25;CNTNAP1;COL16A1;CRTC3;FKBP15;DDX46;RNPEPL1;FAM57B;HEXB;ZDHHC5;TXNDC11;RPL8;RPS15;MRC2;FBL;TRIM28;EFHD2;DHX16;KIF1C;RPS10;TMSB10;SUN2;SAP30BP;PAQR4;FNBP1;PLEKHG6;LMTK3;YWHAZ;SYN1;CTDNEP1;PTP4A2;DYNC1LI2;MYL6;AEBP2;MORF4L2;ARHGEF1;PRR14;MGLL;PRR13;C1QA;DDX5;RETSAT;SHC1;AKAP8;ATP5J;TOR1AIP2;ADCY5;NT5C;HECTD1;EPB41L1;LMNA;RPS3;GCN1L1;MYH14;AMZ2;ATP9A;MCL1;SPAG9;GSN;SYVN1;CTNS;DHCR24;SNF8…
Cytotoxic T-lymphocyte	95/5212	0.00448014	0.191917	0	0	1.27019	6.86929	DAZAP1;RBM25;CNTNAP1;COL16A1;CRTC3;FKBP15;DDX46;RNPEPL1;MAML1;FAM57B;HEXB;USP33;ZDHHC5;TXNDC11;PRDM2;RPL8;APEH;RPS15;MRC2;FBL;NPEPPS;ALKBH5;TRIM28;EFHD2;DHX16;KIF1C;LRRFIP1;RPS10;TMSB10;UBXN6;SUN2;SAP30BP;PAQR4;FNBP1;SPNS2;RHBDF2;PLEKHG6;LMTK3;GTPBP8;VPS37B;SAFB;YWHAZ;SYN1;CTDNEP1;PTP4A2;DYNC1LI2;MYL6;AEBP2;MORF4L2;ARHGEF1;EVL;EZR;PRR14;ITGB3BP;PRR13;DDX5;RETSAT;SHC1;GPS1;AKAP8;ATP5J;TOR1AIP2;TAP…
Lymph	21/784	0.00471219	0.197269	0	0	1.8666	10.0005	GPS1;RPL8;APEH;SAFB;YWHAZ;RPS15;RRP7A;FBL;NPEPPS;TRIM28;CUX1;RPS3;CCDC97;ARHGEF1;MVD;PABPC1;EZR;HNRNPA1;RPS10;EIF4G2;PRR13
Gastric adenocarcinoma cell	3/25	0.00532376	0.217919	0	0	8.36237	43.7818	LGALS4;PLXNB1;EPHB2
Superior cervical ganglion	87/4740	0.00578291	0.231568	0	0	1.27905	6.59077	RBM25;CNTNAP1;COL16A1;CRTC3;FKBP15;DDX46;RNPEPL1;FAM57B;HEXB;USP33;ZDHHC5;TXNDC11;RPL8;APEH;RPS15;MRC2;NPEPPS;TRIM28;EFHD2;DHX16;KIF1C;SLC26A10;LRRFIP1;RPS10;TMSB10;DSP;SUN2;PAQR4;ELOVL4;FNBP1;PLEKHG6;LMTK3;GTPBP8;SAFB;PRSS12;YWHAZ;SYN1;CTDNEP1;PTP4A2;DYNC1LI2;MYL6;AEBP2;MORF4L2;BMP2K;ARHGEF1;GART;PRR14;MGLL;PRR13;FLG;FOXC1;DDX5;MYCBP;RETSAT;GPS1;AKAP8;ATP5J;TOR1AIP2;ADCY5;LRP6;NT5C;HECTD1;INPP5F…
Helper T-lymphocyte	95/5270	0.00624417	0.244718	0	0	1.25621	6.37664	DAZAP1;RBM25;CNTNAP1;COL16A1;CRTC3;FKBP15;DDX46;RNPEPL1;MAML1;FAM57B;HEXB;USP33;ZDHHC5;TESK2;TXNDC11;RPL8;APEH;RPS15;MRC2;FBL;NPEPPS;ALKBH5;TRIM28;EFHD2;DHX16;KIF1C;LRRFIP1;RPS10;TMSB10;UBXN6;SUN2;SAP30BP;PAQR4;FNBP1;SPNS2;RHBDF2;PLEKHG6;LMTK3;GTPBP8;VPS37B;SAFB;YWHAZ;SYN1;CTDNEP1;PTP4A2;DYNC1LI2;MYL6;AEBP2;MORF4L2;ARHGEF1;EVL;EZR;PRR14;PRR13;DDX5;RETSAT;SHC1;GPS1;AKAP8;ATP5J;TOR1AIP2;TAPBPL;GSPT…
Blood	106/6006	0.00681912	0.261684	0	0	1.2299	6.13476	COL16A1;CRTC3;MAML1;ZDHHC5;TXNDC11;RPL8;APEH;TPGS2;IGF1R;RPS15;FBL;NPEPPS;ALKBH5;TRIM28;RPS10;TMSB10;SAP30BP;PAQR4;FNBP1;LMTK3;RUNX1;CTDNEP1;MYL6;MORF4L2;CDIP1;EZR;PRR14;PRR13;DDX5;RETSAT;SHC1;ATP5J;TOR1AIP2;TAPBPL;GSPT1;TOR1AIP1;RRP7A;RRAS;MYH14;AMZ2;ZC3H13;MCL1;XBP1;DHCR24;SNF8;DIAPH1;ATG16L2;PQLC1;PI4KA;PI4KB;EIF4G2;DAZAP1;RBM25;CNTNAP1;FKBP15;DDX46;RNPEPL1;FAM57B;HEXB;USP33;HK2;MRC2;EFHD2;DHX…
Frontal lobe	187/11591	0.00717423	0.269692	0	0	1.12427	5.55079	ITSN2;CRTC3;MAML1;ZDHHC5;GOLIM4;TESK2;THUMPD3;TXNDC11;PRDM2;RPL8;APEH;FBXO22;TPGS2;IGF1R;EDC3;RPS15;FBL;NPEPPS;ALKBH5;TRIM28;CCDC97;SLC26A10;EPHB2;RPS10;TMSB10;KRT6A;SAP30BP;PAQR4;FNBP1;RALGAPA2;SPNS2;KRT79;LMTK3;KRT5;JMJD8;CTDNEP1;DYNC1LI2;MYL6;WDR81;ADAM15;MORF4L2;BOLA2;CHMP4C;CDIP1;EZR;TTPAL;PRR14;PRR13;SLC27A4;FLG;DDX5;CUL7;RETSAT;SHC1;ATP5J;TOR1AIP2;TAPBPL;FUT2;PPL;ACACB;KLK7;GSPT1;TOR1AIP1;…
Cerebral peduncle	89/4907	0.00721019	0.265624	0	0	1.26393	6.23402	DAZAP1;RBM25;CNTNAP1;COL16A1;CRTC3;FKBP15;DDX46;RNPEPL1;FAM57B;HEXB;USP33;ZDHHC5;TXNDC11;RPL8;APEH;RPS15;MRC2;FBL;NPEPPS;ALKBH5;TRIM28;EFHD2;DHX16;KIF1C;SLC26A10;LRRFIP1;RPS10;TMSB10;UBXN6;TIMP4;SUN2;PAQR4;ELOVL4;FNBP1;PLEKHG6;LMTK3;SAFB;YWHAZ;SPTB;SYN1;CTDNEP1;PTP4A2;DYNC1LI2;MYL6;AEBP2;MORF4L2;RAPGEF2;ARHGEF1;EVL;PRR14;MGLL;PRR13;C1QA;DDX5;RETSAT;GPS1;AKAP8;TOR1AIP2;ADCY5;LRP6;NT5C;HECTD1;INPP5…
Pavement epithelium	3/28	0.00734697	0.265355	0	0	7.4664	36.6859	DSP;KRT17;CDH1
Myoepithelium	3/29	0.00810894	0.287244	0	0	7.20894	34.7095	KRT17;CDH1;KRT5
Laryngeal muscle	2/10	0.00855826	0.29744	0	0	13.9373	66.3534	RILPL1;MYH14
Trachea	22/882	0.00866694	0.295639	0	0	1.73821	8.25344	DDX5;GSN;RETSAT;SHC1;USP33;DHCR24;KRT5;ATP1A1;TOR1AIP1;DUOX1;NPEPPS;DYNC1LI2;HECTD1;KRT17;CDH1;MORF4L2;LMNA;TSR1;EZR;HNRNPA1;EIF4G2;MCL1
Gut	132/7807	0.00922668	0.30901	0	0	1.17825	5.52088	ITSN2;COL16A1;CRTC3;ZDHHC5;GOLIM4;THUMPD3;RPL8;APEH;FBXO22;HDDC3;IGF1R;EDC3;RPS15;LGALS4;FBL;NPEPPS;LGALS2;TRIM28;CDH1;EPHB2;RPS10;TMSB10;KRT6A;SAP30BP;FNBP1;RALGAPA2;KRT79;KRT5;CTDNEP1;DYNC1LI2;MYL6;WDR81;BOLA2;CHMP4C;EZR;PTGES;DSC3;SLC27A4;DDX5;CUL7;SMIM4;RETSAT;ATP5J;TOR1AIP2;PPL;ACACB;LTBP1;GSPT1;TOR1AIP1;RRAS;EPB41L1;MYH14;ZC3H13;TSPAN1;SMAD1;KLHDC8B;SNF8;NR2F6;DIAPH1;TBCE;PI4KA;PLXNB1;EIF4G…
el2	2/11	0.0103617	0.340825	0	0	12.6703	57.8986	SAP30BP;SPTB
Semicircular canal	3/33	0.0116099	0.375183	0	0	6.33513	28.2287	WFIKKN1;FUT2;NTN1
Embryonic brain	88/4936	0.0120384	0.382322	0	0	1.24238	5.49091	DAZAP1;RBM25;CNTNAP1;COL16A1;CRTC3;FKBP15;DDX46;RNPEPL1;FAM57B;HEXB;USP33;ZDHHC5;TXNDC11;PRDM2;RPL8;TPGS2;RPS15;MRC2;FBL;NPEPPS;ALKBH5;TRIM28;EFHD2;DHX16;KIF1C;SLC26A10;LRRFIP1;RPS10;TMSB10;UBXN6;SUN2;PAQR4;ELOVL4;FNBP1;PLEKHG6;LMTK3;VPS37B;SAFB;PRSS12;YWHAZ;SYN1;CTDNEP1;PTP4A2;DYNC1LI2;MYL6;AEBP2;MORF4L2;RAPGEF2;ARHGEF1;EVL;EZR;PRR14;MGLL;PRR13;DDX5;RETSAT;GPS1;AKAP8;ATP5J;TOR1AIP2;ADCY5;NT5C;HE…
Upper epidermis	2/12	0.0123171	0.384544	0	0	11.6144	51.0658	FLG;DSC3
Amygdala	93/5279	0.0131563	0.403899	0	0	1.22766	5.31683	DAZAP1;RBM25;CNTNAP1;COL16A1;CRTC3;FKBP15;DDX46;RNPEPL1;FAM57B;HEXB;USP33;TXNDC11;RPL8;APEH;TPGS2;RPS15;MRC2;FBL;NPEPPS;ALKBH5;TRIM28;EFHD2;DHX16;KIF1C;LRRFIP1;RPS10;TMSB10;UBXN6;SUN2;SAP30BP;PAQR4;ELOVL4;FNBP1;PLEKHG6;LMTK3;VPS37B;SAFB;YWHAZ;SYN1;CTDNEP1;PTP4A2;DYNC1LI2;MYL6;AEBP2;RILPL1;MORF4L2;RAPGEF2;ARHGEF1;EVL;EZR;PRR14;MGLL;PRR13;C1QA;DDX5;RETSAT;GPS1;AKAP8;ATP5J;TOR1AIP2;ADCY5;NT5C;HECTD1…
Small intestine	106/6152	0.0142394	0.429983	0	0	1.20071	5.1051	PUS10;COL16A1;CRTC3;ZDHHC5;TXNDC11;RPL8;APEH;TPGS2;RPS15;LGALS4;FBL;NPEPPS;ALKBH5;TRIM28;CDH1;RPS10;TMSB10;PAQR4;FNBP1;KRT79;LMTK3;CTDNEP1;DYNC1LI2;MYL6;MORF4L2;EZR;PRR14;PRR13;DDX5;RETSAT;SHC1;CABP7;ATP5J;TOR1AIP2;TAPBPL;ACACB;LTBP1;GSPT1;TOR1AIP1;RRAS;EPB41L1;MYH14;AMZ2;TSPAN1;B4GALNT4;MCL1;SMAD1;XBP1;SNF8;NR2F6;PQLC1;PI4KA;PI4KB;EIF4G2;DAZAP1;RBM25;CNTNAP1;WFIKKN1;FKBP15;DDX46;RNPEPL1;FAM57B;H…
Pronephros	18/709	0.0142684	0.423908	0	0	1.76919	7.51854	SPAG9;SUN2;DAZAP1;PUS10;PLA2G4F;GPS1;TXNDC11;TOR1AIP1;DNAJC28;SGPP1;TRIM28;AEBP2;CUX1;KANSL1;RAPGEF2;GTF2IRD1;BID;ZC3H13
Cingulate cortex	86/4839	0.0143004	0.418115	0	0	1.23849	5.26043	DAZAP1;RBM25;CNTNAP1;COL16A1;CRTC3;FKBP15;DDX46;RNPEPL1;FAM57B;HEXB;USP33;ZDHHC5;TXNDC11;PRDM2;RPL8;RPS15;MRC2;FBL;NPEPPS;ALKBH5;TRIM28;EFHD2;DHX16;KIF1C;SLC26A10;LRRFIP1;RPS10;TMSB10;UBXN6;SUN2;PAQR4;ELOVL4;FNBP1;PLEKHG6;LMTK3;SAFB;YWHAZ;SYN1;CTDNEP1;PTP4A2;DYNC1LI2;MYL6;AEBP2;MORF4L2;RAPGEF2;ARHGEF1;EVL;EZR;PRR14;MGLL;PRR13;DDX5;RETSAT;GPS1;AKAP8;ATP5J;TOR1AIP2;ADCY5;NT5C;HECTD1;INPP5F;CUX1;EPB…
Pons	78/4336	0.0154086	0.443479	0	0	1.25358	5.23099	DAZAP1;RBM25;CNTNAP1;COL16A1;CRTC3;FKBP15;DDX46;RNPEPL1;FAM57B;HEXB;USP33;ZDHHC5;TXNDC11;RPL8;APEH;RPS15;MRC2;FBL;NPEPPS;ALKBH5;TRIM28;EFHD2;DHX16;KIF1C;LRRFIP1;RPS10;TMSB10;UBXN6;SUN2;PAQR4;FNBP1;PLEKHG6;LMTK3;SAFB;YWHAZ;SYN1;CTDNEP1;PTP4A2;DYNC1LI2;MYL6;AEBP2;MORF4L2;RAPGEF2;ARHGEF1;EVL;PRR14;MGLL;PRR13;DDX5;RETSAT;GPS1;AKAP8;ATP5J;TOR1AIP2;ADCY5;NT5C;HECTD1;INPP5F;CUX1;EPB41L1;LMNA;RPS3;MYH14;…
Thalamus	86/4856	0.015611	0.442392	0	0	1.23415	5.13379	DAZAP1;RBM25;CNTNAP1;COL16A1;CRTC3;FKBP15;DDX46;RNPEPL1;FAM57B;HEXB;USP33;ZDHHC5;TXNDC11;RPL8;APEH;TPGS2;RPS15;MRC2;FBL;NPEPPS;ALKBH5;TRIM28;EFHD2;DHX16;KIF1C;LRRFIP1;RPS10;TMSB10;UBXN6;SUN2;PAQR4;FNBP1;PLEKHG6;LMTK3;SAFB;YWHAZ;SYN1;CTDNEP1;PTP4A2;DYNC1LI2;MYL6;AEBP2;MORF4L2;RAPGEF2;ARHGEF1;EVL;EZR;PRR14;MGLL;PRR13;C1QA;DDX5;RETSAT;GPS1;AKAP8;ATP5J;TOR1AIP2;ADCY5;NT5C;HECTD1;INPP5F;CUX1;EPB41L1;L…
Renal cell carcinoma cell	4/67	0.0156983	0.438126	0	0	4.16038	17.2831	BRAP;PTPMT1;LMNA;EPHB2
Vascular system	21/894	0.0188111	0.517164	0	0	1.63693	6.50403	DDX5;GSN;SHC1;HEXB;SAMD4B;RPL8;LTBP1;RPS15;NPEPPS;MYL6;ADAM15;SLMAP;MORF4L2;LMNA;RPS3;PABPC1;RPS10;TMSB10;EIF4G2;KRT6A;MCL1
Tou	2/15	0.0190493	0.516011	0	0	9.29152	36.8012	RPS3;RPS10
Caudate nucleus	80/4512	0.0196812	0.525402	0	0	1.23557	4.85345	DAZAP1;RBM25;CNTNAP1;COL16A1;CRTC3;FKBP15;DDX46;RNPEPL1;FAM57B;HEXB;USP33;ZDHHC5;TXNDC11;RPL8;APEH;RPS15;MRC2;FBL;NPEPPS;ALKBH5;TRIM28;EFHD2;DHX16;KIF1C;RPS10;TMSB10;UBXN6;SUN2;PAQR4;FNBP1;PLEKHG6;LMTK3;SAFB;YWHAZ;SYN1;CTDNEP1;PTP4A2;DYNC1LI2;MYL6;AEBP2;MORF4L2;RAPGEF2;ARHGEF1;EVL;EZR;PRR14;MGLL;PRR13;C1QA;DDX5;RETSAT;GPS1;AKAP8;ATP5J;TOR1AIP2;ADCY5;NT5C;HECTD1;INPP5F;CUX1;EPB41L1;LMNA;RPS3;MYH14…
Parietal lobe	160/9921	0.0207344	0.54561	0	0	1.12386	4.35604	ITSN2;COL16A1;CRTC3;MAML1;ZDHHC5;GOLIM4;TESK2;THUMPD3;TXNDC11;PRDM2;RPL8;APEH;TPGS2;IGF1R;EDC3;RPS15;FBL;NPEPPS;ALKBH5;TRIM28;CCDC97;SLC26A10;RPS10;TMSB10;SAP30BP;PAQR4;FNBP1;SPNS2;LMTK3;JMJD8;CTDNEP1;DYNC1LI2;MYL6;WDR81;ADAM15;MORF4L2;CDIP1;EZR;TTPAL;PRR14;PRR13;SLC27A4;FLG;DDX5;RETSAT;SHC1;ATP5J;TOR1AIP2;TAPBPL;FUT2;ACACB;KLK7;GSPT1;TOR1AIP1;INPP5F;EPB41L1;PTPMT1;MYH14;AMZ2;ZC3H13;MCL1;SMAD1;XB…
Thyroid gland	212/13652	0.0218351	0.566484	0	0	1.08215	4.1384	ITSN2;MAML1;ZDHHC5;TESK2;THUMPD3;TXNDC11;RPL8;TPGS2;RPS15;LGALS4;ALKBH5;TRIM28;CCDC97;EPHB2;LGALS7;RPS10;SAP30BP;PAQR4;FNBP1;GTPBP8;KRT5;JMJD8;RUNX1;DYNC1LI2;MYL6;WDR81;BOLA2;CDIP1;EZR;PRR14;PRR13;SMIM4;RETSAT;NAIF1;ATP5J;TAPBPL;PPL;GSPT1;RRP7A;RRAS;INPP5F;EPB41L1;PTPMT1;AMZ2;TSPAN1;BRAP;XBP1;DNAH14;KLHDC8B;SNF8;NR2F6;TRMT13;GTF2IRD1;RARG;DAZAP1;PTPRS;FKBP15;FAM57B;PIGQ;HEXB;SMPD3;SHF;RPTOR;MRC2;…
Ophthalmic nerve	63/3453	0.0232438	0.594655	0	0	1.27143	4.78275	RBM25;CNTNAP1;COL16A1;CRTC3;FKBP15;DDX46;RNPEPL1;FAM57B;HEXB;ZDHHC5;TXNDC11;RPL8;RPS15;MRC2;TRIM28;EFHD2;DHX16;KIF1C;RPS10;TMSB10;SUN2;PAQR4;ELOVL4;PLEKHG6;LMTK3;SAFB;YWHAZ;SYN1;CTDNEP1;PTP4A2;DYNC1LI2;MYL6;AEBP2;MORF4L2;ARHGEF1;PRR14;MGLL;PRR13;DDX5;RETSAT;SHC1;AKAP8;ATP5J;TOR1AIP2;ADCY5;NT5C;HECTD1;CUX1;LMNA;RPS3;MYH14;AMZ2;ATP9A;MCL1;SPAG9;GSN;SNF8;KLF4;PQLC1;PI4KA;RAB3GAP2;PI4KB;EIF4G2
Trigeminal ganglion	75/4239	0.0254034	0.641002	0	0	1.23295	4.52847	RBM25;CNTNAP1;COL16A1;CRTC3;FKBP15;DDX46;RNPEPL1;FAM57B;HEXB;USP33;ZDHHC5;TXNDC11;RPL8;RPS15;MRC2;TRIM28;EFHD2;DHX16;KIF1C;SLC26A10;LRRFIP1;RPS10;TMSB10;UBXN6;SUN2;PAQR4;ELOVL4;FNBP1;PLEKHG6;LMTK3;GTPBP8;SAFB;YWHAZ;SYN1;CTDNEP1;PTP4A2;DYNC1LI2;MYL6;AEBP2;MORF4L2;ARHGEF1;PRR14;MGLL;PRR13;FLG;C1QA;DDX5;RETSAT;GPS1;AKAP8;ATP5J;TOR1AIP2;ADCY5;LRP6;NT5C;HECTD1;CUX1;LMNA;RPS3;GCN1L1;MYH14;AMZ2;ATP9A;MC…
Bladder	12/443	0.0269044	0.669702	0	0	1.88767	6.8248	DDX5;KRT17;MORF4L2;LMNA;RPS3;KRT5;PABPC1;RPL8;HNRNPA1;YWHAZ;EIF4G2;KRT6A
Malpighian tubule	2/18	0.0269867	0.662793	0	0	7.74293	27.9707	LGALS4;CUX1
Subthalamic nucleus	77/4383	0.0272786	0.661148	0	0	1.22424	4.40929	RBM25;CNTNAP1;COL16A1;CRTC3;FKBP15;DDX46;RNPEPL1;FAM57B;HEXB;USP33;ZDHHC5;TXNDC11;PRDM2;RPL8;RPS15;MRC2;FBL;NPEPPS;ALKBH5;TRIM28;EFHD2;DHX16;KIF1C;LRRFIP1;RPS10;TMSB10;UBXN6;SUN2;PAQR4;FNBP1;PLEKHG6;LMTK3;SAFB;YWHAZ;SYN1;CTDNEP1;PTP4A2;DYNC1LI2;MYL6;AEBP2;MORF4L2;RAPGEF2;ARHGEF1;EVL;PRR14;MGLL;PRR13;DDX5;RETSAT;AKAP8;ATP5J;TOR1AIP2;ADCY5;NT5C;HECTD1;INPP5F;EPB41L1;LMNA;RPS3;GCN1L1;RAD54L;MYH14;AM…
Nerve	5/118	0.0277233	0.663199	0	0	2.95281	10.5873	DDX5;RPS3;DHCR24;ATP1A1;EIF4G2
Oral mucosa	169/10627	0.0279819	0.660804	0	0	1.10822	3.9632	ITSN2;PUS10;CRTC3;MAML1;ZDHHC5;GOLIM4;TESK2;THUMPD3;TXNDC11;PRDM2;RPL8;APEH;HDDC3;TPGS2;IGF1R;EDC3;RPS15;NPEPPS;ALKBH5;TRIM28;CDH1;CCDC97;EPHB2;LGALS7;RPS10;PITX3;KRT6A;SAP30BP;RALGAPA2;SPINK5;KRT79;GTPBP8;KRT5;CTDNEP1;WDR81;MORF4L2;BOLA2;CDIP1;EZR;TTPAL;PHLDB3;PRR14;PTGES;PRR13;DSC3;SLC27A4;FLG;DDX5;CUL7;SHC1;ATP5J;TAPBPL;FUT2;PPL;ACACB;LTBP1;KLK7;GSPT1;TOR1AIP1;DNAJC28;RRP7A;NDOR1;RRAS;INPP5F;E…
A-431 cell	2/19	0.0298804	0.696706	0	0	7.33541	25.7513	SHC1;CDH1
Epi	2/19	0.0298804	0.687997	0	0	7.33541	25.7513	FBL;ATG16L2
Prepuce	3/49	0.0331838	0.754624	0	0	4.26651	14.5304	DSP;FLG;DSC3
Occipital lobe	160/10045	0.0338313	0.759967	0	0	1.10999	3.75883	ITSN2;COL16A1;CRTC3;MAML1;ZDHHC5;GOLIM4;TESK2;THUMPD3;TXNDC11;PRDM2;RPL8;APEH;FBXO22;TPGS2;IGF1R;EDC3;RPS15;FBL;NPEPPS;ALKBH5;TRIM28;SLC26A10;EPHB2;RPS10;TMSB10;SAP30BP;PAQR4;FNBP1;SPNS2;LMTK3;JMJD8;CTDNEP1;DYNC1LI2;MYL6;WDR81;ADAM15;MORF4L2;CDIP1;EZR;TTPAL;PRR14;PRR13;SLC27A4;FLG;DDX5;RETSAT;SHC1;ATP5J;TOR1AIP2;TAPBPL;FUT2;PPL;ACACB;KLK7;GSPT1;TOR1AIP1;INPP5F;EPB41L1;PTPMT1;MYH14;AMZ2;ZC3H13;MCL…
Penis	2/21	0.0360156	0.799286	0	0	6.6368	22.0594	FLG;KLF4
Abscission zone	2/21	0.0360156	0.789771	0	0	6.6368	22.0594	CHMP4C;SDF2
Mouth	23/1073	0.0361943	0.784352	0	0	1.49374	4.95752	GSN;RETSAT;FKBP15;DDX46;SHC1;RHBDF2;KRT79;DHCR24;ATP1A1;SAFB;YWHAZ;HK2;NPEPPS;HECTD1;CUX1;ADAM15;CDH1;LMNA;TSR1;EZR;EIF4G2;DSC3;MCL1
Heart	218/14216	0.0365872	0.783646	0	0	1.06863	3.53509	ITSN2;MAML1;ZDHHC5;TESK2;THUMPD3;TXNDC11;RPL8;TPGS2;RPS15;ALKBH5;LGALS2;TRIM28;CCDC97;EPHB2;LGALS7;RPS10;SAP30BP;PAQR4;FNBP1;GTPBP8;KRT5;JMJD8;RUNX1;DYNC1LI2;MYL6;WDR81;BOLA2;CDIP1;EZR;PRR14;PTGES;PRR13;FLG;SMIM4;RETSAT;ATP5J;TAPBPL;PPL;GSPT1;RRP7A;RRAS;INPP5F;EPB41L1;PTPMT1;AMZ2;BRAP;XBP1;DNAH14;KLHDC8B;SNF8;NR2F6;TRMT13;GTF2IRD1;RARG;DAZAP1;PTPRS;FKBP15;FAM57B;HEXB;RPTOR;MRC2;EPB41L4A;DHX16;KIF…
Blastocyst	5/129	0.0385022	0.815185	0	0	2.70102	8.79734	CDH1;ATP1A1;KLF4;FGFR2;IGF1R
Retinal pigment epithelium	2/22	0.0392492	0.821558	0	0	6.33513	20.512	ATP1A1;AGRN
Hypothalamus	200/12937	0.0412356	0.853438	0	0	1.07732	3.43498	ITSN2;MAML1;ZDHHC5;TESK2;THUMPD3;TXNDC11;RPL8;TPGS2;RPS15;ALKBH5;TRIM28;CCDC97;EPHB2;RPS10;SAP30BP;PAQR4;FNBP1;GTPBP8;KRT5;JMJD8;RUNX1;DYNC1LI2;MYL6;CDIP1;EZR;PRR14;PTGES;PRR13;SMIM4;RETSAT;ATP5J;PPL;KLK7;GSPT1;RRP7A;RRAS;INPP5F;EPB41L1;PTPMT1;AMZ2;B4GALNT4;BRAP;XBP1;DNAH14;KLHDC8B;SNF8;NR2F6;TRMT13;DAZAP1;PTPRS;FKBP15;FAM57B;HEXB;LETM2;SMPD3;SHF;RPTOR;MRC2;EPB41L4A;DHX16;KIF1C;FLVCR2;SDF2;UBXN6;…
ae3	3/54	0.0424248	0.868295	0	0	3.87147	12.2339	KRT17;CDH1;KRT5
fh1	2/23	0.0425885	0.862067	0	0	6.05969	19.1254	DIAPH1;FNBP1
Medulla oblongata	78/4544	0.0425926	0.852778	0	0	1.1962	3.7753	RBM25;CNTNAP1;COL16A1;CRTC3;FKBP15;DDX46;RNPEPL1;FAM57B;HEXB;USP33;ZDHHC5;TXNDC11;PRDM2;RPL8;APEH;RPS15;MRC2;FBL;NPEPPS;ALKBH5;TRIM28;EFHD2;DHX16;KIF1C;LRRFIP1;RPS10;TMSB10;UBXN6;SUN2;PAQR4;ELOVL4;FNBP1;LMTK3;SAFB;YWHAZ;SYN1;CTDNEP1;PTP4A2;DYNC1LI2;MYL6;AEBP2;MORF4L2;RAPGEF2;ARHGEF1;EVL;PRR14;MGLL;PRR13;DDX5;RETSAT;GPS1;AKAP8;ATP5J;TOR1AIP2;ADCY5;NT5C;HECTD1;INPP5F;CUX1;EPB41L1;LMNA;RPS3;MYH14;AM…
Tonsil	212/13827	0.0445504	0.882385	0	0	1.06845	3.3241	ITSN2;MAML1;ZDHHC5;TESK2;THUMPD3;TXNDC11;RPL8;TPGS2;RPS15;ALKBH5;LGALS2;TRIM28;CCDC97;EPHB2;LGALS7;RPS10;SAP30BP;PAQR4;FNBP1;GTPBP8;KRT5;RUNX1;DYNC1LI2;MYL6;WDR81;BOLA2;CDIP1;EZR;PRR14;PTGES;PRR13;FLG;GGNBP1;SMIM4;RETSAT;ATP5J;TAPBPL;PPL;KLK7;GSPT1;RRP7A;RRAS;INPP5F;EPB41L1;PTPMT1;AMZ2;B4GALNT4;BRAP;XBP1;DNAH14;KLHDC8B;SNF8;TRMT13;GTF2IRD1;RARG;DAZAP1;WFIKKN1;FKBP15;FAM57B;PIGQ;HEXB;LETM2;SMPD3;S…
Acute myeloid leukemia cell	3/57	0.0485232	0.950848	0	0	3.66771	11.0974	ARHGEF1;RUNX1;MCL1
Epithelium	2/25	0.0495695	0.961126	0	0	5.57491	16.7492	SPINK5;SCARF2
Ear	6/186	0.052119	1	0	0	2.24795	6.64095	XBP1;FOXC1;SAMD4B;PABPC1;HNRNPA1;EIF4G2
Peripheral nervous system	6/186	0.052119	0.989724	0	0	2.24795	6.64095	RNPEPL1;KANSL1;SREK1IP1;LGALS7;YWHAZ;SGPP1
PC-12 cell	2/29	0.064643	1	0	0	4.80596	13.1629	SHC1;SYN1
BTO:0000379	9/351	0.0673578	1	0	0	1.78683	4.8204	ITSN2;ADAM15;FNBP1;TXNDC11;TRMT13;RAB3GAP2;TAPBPL;PPL;TOR1AIP1
Multiple myeloma cell	2/30	0.0686235	1	0	0	4.64576	12.4466	XBP1;MCL1
Nucleus accumbens	1/5	0.0697266	1	0	0	13.9373	37.1174	ADCY5
Optic lobe	1/5	0.0697266	1	0	0	13.9373	37.1174	DSC3
Oral cell line	1/5	0.0697266	1	0	0	13.9373	37.1174	MCL1
SNU-449 cell	1/5	0.0697266	1	0	0	13.9373	37.1174	LRP6
Somatosensory cortex	1/5	0.0697266	1	0	0	13.9373	37.1174	ATP5J
Carotid atherosclerotic plaque	1/5	0.0697266	1	0	0	13.9373	37.1174	BMP2K
Cholangiocarcinoma cell	1/5	0.0697266	1	0	0	13.9373	37.1174	MCL1
Cuboid bone	1/5	0.0697266	1	0	0	13.9373	37.1174	RCCD1
Epicotyl	1/5	0.0697266	1	0	0	13.9373	37.1174	PABPC1
ls1	1/5	0.0697266	1	0	0	13.9373	37.1174	SERPIND1
HIT-T15 cell	1/5	0.0697266	1	0	0	13.9373	37.1174	GART
Tongue	11/463	0.0713804	1	0	0	1.65562	4.37038	NPEPPS;RARG;GSN;WDR81;CUX1;KRT17;ADAM15;CDH1;PLEKHG6;KLF4;YWHAZ
Adipocyte	2/31	0.0726825	1	0	0	4.4959	11.7867	RRAS;ASB14
Ring stage	2/31	0.0726825	1	0	0	4.4959	11.7867	CDH1;MUC6
Uterine endometrium	175/11318	0.0730787	1	0	0	1.0775	2.81897	COL16A1;CRTC3;MAML1;ZDHHC5;GOLIM4;TESK2;THUMPD3;TXNDC11;PRDM2;RPL8;APEH;HDDC3;TPGS2;IGF1R;EDC3;RPS15;NPEPPS;ALKBH5;TRIM28;CDH1;CCDC97;EPHB2;LGALS7;RPS10;PITX3;SAP30BP;FNBP1;RALGAPA2;LMTK3;GTPBP8;KRT5;RUNX1;CTDNEP1;WDR81;ADAM15;MORF4L2;BOLA2;CHMP4C;CDIP1;EZR;TTPAL;PHLDB3;PRR14;SLC27A4;DDX5;CUL7;SMIM4;RETSAT;SHC1;CABP7;ATP5J;TOR1AIP2;TAPBPL;FUT2;PPL;ACACB;GSPT1;TOR1AIP1;DNAJC28;NDOR1;RRAS;EPB41L1;P…
Colorectal cancer cell	3/68	0.074253	1	0	0	3.0744	7.99429	CDH1;IGF1R;MCL1
Uroepithelium	3/68	0.074253	1	0	0	3.0744	7.99429	KRT17;CDH1;KRT5
Vagina	157/10073	0.0775287	1	0	0	1.08615	2.7774	ITSN2;PUS10;COL16A1;CRTC3;MAML1;ZDHHC5;GOLIM4;TESK2;THUMPD3;TXNDC11;RPL8;APEH;HDDC3;TPGS2;IGF1R;EDC3;RPS15;NPEPPS;ALKBH5;TRIM28;CDH1;CCDC97;EPHB2;LGALS7;RPS10;PITX3;KRT6A;SAP30BP;RALGAPA2;SPINK5;KRT79;GTPBP8;KRT5;RUNX1;CTDNEP1;WDR81;MORF4L2;BOLA2;CDIP1;EZR;TTPAL;PHLDB3;PRR14;PTGES;PRR13;DSC3;SLC27A4;FLG;DDX5;CUL7;SMIM4;RETSAT;SHC1;ATP5J;TAPBPL;PPL;ACACB;GSPT1;TOR1AIP1;DNAJC28;RRAS;INPP5F;EPB41L1;…
Pancreatic cancer cell	3/70	0.0794681	1	0	0	2.98656	7.56317	CDH1;IGF1R;MCL1
Pancreatic cancer cell line	2/33	0.0810239	1	0	0	4.22342	10.6135	EEF1G;GSTO2
Skin	234/15601	0.081531	1	0	0	1.04523	2.62015	ITSN2;MAML1;ZDHHC5;TESK2;THUMPD3;TXNDC11;RPL8;TPGS2;RPS15;LGALS4;ALKBH5;LGALS2;TRIM28;CCDC97;EPHB2;LGALS7;RPS10;SAP30BP;PAQR4;FNBP1;GTPBP8;KRT5;JMJD8;RUNX1;DYNC1LI2;MYL6;WDR81;BOLA2;CDIP1;EZR;PRR14;PTGES;PRR13;FLG;GGNBP1;SMIM4;RETSAT;NAIF1;ATP5J;TAPBPL;PPL;KLK7;GSPT1;RRP7A;RRAS;INPP5F;EPB41L1;PTPMT1;AMZ2;B4GALNT4;BRAP;XBP1;DNAH14;KLHDC8B;SNF8;NR2F6;TRMT13;GTF2IRD1;RARG;DAZAP1;PTPRS;WFIKKN1;FKBP15…
Nematocyst	1/6	0.0830794	1	0	0	11.6144	28.8962	EIF4G2
Cornea	1/6	0.0830794	1	0	0	11.6144	28.8962	FGFR2
Anaplastic large cell lymphoma cell line	1/6	0.0830794	1	0	0	11.6144	28.8962	MCL1
Antennal gland	1/6	0.0830794	1	0	0	11.6144	28.8962	EEF1G
Byssus	1/6	0.0830794	1	0	0	11.6144	28.8962	TBCE
Stratum lucidum	1/6	0.0830794	1	0	0	11.6144	28.8962	SYN1
Choriocarcinoma cell line	1/6	0.0830794	1	0	0	11.6144	28.8962	CDH1
Companion cell	1/6	0.0830794	1	0	0	11.6144	28.8962	KRT6A
Uroepithelial cell line	1/6	0.0830794	1	0	0	11.6144	28.8962	KRT6A
brl1	1/6	0.0830794	1	0	0	11.6144	28.8962	PDE7A
Floral primordium	1/6	0.0830794	1	0	0	11.6144	28.8962	NR2F6
frhk4	1/6	0.0830794	1	0	0	11.6144	28.8962	DDX5
gl6	1/6	0.0830794	1	0	0	11.6144	28.8962	RPTOR
HELF cell	1/6	0.0830794	1	0	0	11.6144	28.8962	DNAJC28
Helam	1/6	0.0830794	1	0	0	11.6144	28.8962	DDX5
Umbilical vein	2/34	0.0853003	1	0	0	4.0992	10.0905	CUX1;ADAM15
Salivary gland	230/15335	0.0904717	1	0	0	1.04518	2.51128	ITSN2;MAML1;ZDHHC5;TESK2;THUMPD3;TXNDC11;RPL8;TPGS2;RPS15;LGALS4;ALKBH5;LGALS2;TRIM28;CCDC97;EPHB2;LGALS7;RPS10;SAP30BP;PAQR4;FNBP1;GTPBP8;KRT5;JMJD8;RUNX1;DYNC1LI2;MYL6;WDR81;BOLA2;CDIP1;EZR;PRR14;PTGES;PRR13;GGNBP1;SMIM4;RETSAT;NAIF1;ATP5J;TAPBPL;PPL;KLK7;GSPT1;RRP7A;RRAS;INPP5F;EPB41L1;PTPMT1;AMZ2;TSPAN1;B4GALNT4;BRAP;XBP1;DNASE2B;DNAH14;KLHDC8B;SNF8;NR2F6;TRMT13;GTF2IRD1;RARG;DAZAP1;PTPRS;WFI…
Pinealocyte	1/7	0.0962411	1	0	0	9.9552	23.3041	MUC6
Urinary bladder cancer cell	1/7	0.0962411	1	0	0	9.9552	23.3041	DSC3
Adenoid	1/7	0.0962411	1	0	0	9.9552	23.3041	KRT5
Amnioserosa	1/7	0.0962411	1	0	0	9.9552	23.3041	LGALS4
Skin carcinoma cell line	1/7	0.0962411	1	0	0	9.9552	23.3041	TSPAN1
Cystocyte	1/7	0.0962411	1	0	0	9.9552	23.3041	ATP5J
phi1	1/7	0.0962411	1	0	0	9.9552	23.3041	SPAG9
Human amniotic epithelial cell	1/7	0.0962411	1	0	0	9.9552	23.3041	COL16A1
Intercalated cell	1/7	0.0962411	1	0	0	9.9552	23.3041	SLC26A10
Johnston's organ	1/7	0.0962411	1	0	0	9.9552	23.3041	LGALS4
HeLa cell	4/123	0.101149	1	0	0	2.26622	5.19229	LGALS4;FBL;PABPC1;HNRNPA1
Cancer stem cell	3/78	0.101833	1	0	0	2.68025	6.12282	CDH1;ARHGEF1;KLF4
Mucoepidermoid carcinoma cell	1/8	0.109215	1	0	0	8.7108	19.2896	CDH1
Aedesaegypti	1/8	0.109215	1	0	0	8.7108	19.2896	RPL8
Anal canal	1/8	0.109215	1	0	0	8.7108	19.2896	KRT5
Anterior chamber of the eye	1/8	0.109215	1	0	0	8.7108	19.2896	COL16A1
Bulbourethral gland	1/8	0.109215	1	0	0	8.7108	19.2896	LGALS7
CV-1 cell	1/8	0.109215	1	0	0	8.7108	19.2896	NR2F6
Duckembryo	1/8	0.109215	1	0	0	8.7108	19.2896	WDR81
ml3	1/8	0.109215	1	0	0	8.7108	19.2896	SSBP4
Breast	184/12084	0.109416	1	0	0	1.0611	2.34778	PUS10;COL16A1;CRTC3;MAML1;ZDHHC5;GOLIM4;TESK2;THUMPD3;TXNDC11;PRDM2;RPL8;APEH;HDDC3;TPGS2;IGF1R;EDC3;RPS15;NPEPPS;ALKBH5;TRIM28;CDH1;CCDC97;EPHB2;LGALS7;RPS10;PITX3;KRT6A;SAP30BP;FNBP1;RALGAPA2;KRT79;LMTK3;GTPBP8;KRT5;RUNX1;CTDNEP1;MYL6;WDR81;ADAM15;MORF4L2;BOLA2;CHMP4C;CDIP1;EZR;TTPAL;PHLDB3;PTGES;SLC27A4;GGNBP1;DDX5;CUL7;SMIM4;SHC1;CABP7;ATP5J;TAPBPL;FUT2;PPL;ACACB;GSPT1;TOR1AIP1;DNAJC28;NDOR1;…
Dopaminergic system	2/40	0.112265	1	0	0	3.48432	7.61985	DRD4;PITX3
Mesothelioma cell line	1/9	0.122002	1	0	0	7.74293	16.2889	MCL1
Articular cartilage	1/9	0.122002	1	0	0	7.74293	16.2889	SYVN1
Oxyntic cell	1/9	0.122002	1	0	0	7.74293	16.2889	EZR
Bile duct	1/9	0.122002	1	0	0	7.74293	16.2889	MUC6
Stipe	1/9	0.122002	1	0	0	7.74293	16.2889	TSR1
WIF-B cell	1/9	0.122002	1	0	0	7.74293	16.2889	EPB41L1
Geep	1/9	0.122002	1	0	0	7.74293	16.2889	EXOSC4
psn1	1/9	0.122002	1	0	0	7.74293	16.2889	KREMEN2
Juxtaglomerular cell	1/9	0.122002	1	0	0	7.74293	16.2889	FLG
Laryngeal cell line	1/9	0.122002	1	0	0	7.74293	16.2889	SERPIND1
MDBK cell	1/9	0.122002	1	0	0	7.74293	16.2889	NAIF1
MV4-11 cell	1/9	0.122002	1	0	0	7.74293	16.2889	MCL1
Parathyroid gland	159/10379	0.12754	1	0	0	1.06755	2.19844	ITSN2;COL16A1;CRTC3;MAML1;ZDHHC5;GOLIM4;THUMPD3;TXNDC11;RPL8;APEH;HDDC3;TPGS2;IGF1R;RPS15;NPEPPS;ALKBH5;TRIM28;CDH1;CCDC97;EPHB2;RPS10;PITX3;SAP30BP;FNBP1;RALGAPA2;SPINK5;GTPBP8;CTDNEP1;DYNC1LI2;MYL6;ADAM15;MORF4L2;BOLA2;CHMP4C;CDIP1;EZR;TTPAL;PHLDB3;PTGES;PRR13;SLC27A4;FLG;GGNBP1;DDX5;CUL7;SMIM4;RETSAT;SHC1;ATP5J;TOR1AIP2;TAPBPL;FUT2;ACACB;GSPT1;TOR1AIP1;DNAJC28;NDOR1;RRAS;PTPMT1;AMZ2;ZC3H13;TSP…
Connective tissue	152/9893	0.1284	1	0	0	1.07069	2.1977	PUS10;COL16A1;CRTC3;MAML1;ZDHHC5;GOLIM4;THUMPD3;TXNDC11;PRDM2;RPL8;APEH;HDDC3;TPGS2;IGF1R;EDC3;RPS15;NPEPPS;ALKBH5;TRIM28;CDH1;CCDC97;EPHB2;PITX3;SAP30BP;FNBP1;RALGAPA2;SPINK5;GTPBP8;CTDNEP1;WDR81;ADAM15;MORF4L2;BOLA2;CHMP4C;CDIP1;EZR;PHLDB3;PTGES;SLC27A4;FLG;DDX5;CUL7;RETSAT;SHC1;CABP7;ATP5J;TAPBPL;FUT2;PPL;ACACB;GSPT1;TOR1AIP1;DNAJC28;RRAS;AMZ2;ZC3H13;TSPAN1;B4GALNT4;MCL1;BRAP;SMAD1;DNAH14;SREK…
BTO:0002979	2/44	0.131296	1	0	0	3.16756	6.43111	FUT2;EZR
Neuroblastoma cell	5/187	0.132303	1	0	0	1.86327	3.76877	CNTNAP1;PAQR4;SHC1;TUBGCP4;MCL1
Pleura	1/10	0.134607	1	0	0	6.96864	13.9749	PPL
Pterygium	1/10	0.134607	1	0	0	6.96864	13.9749	FLVCR2
Extraocular muscle	1/10	0.134607	1	0	0	6.96864	13.9749	MYH14
Flexor digitorum profundus	1/10	0.134607	1	0	0	6.96864	13.9749	TSIX
Germ layer	1/10	0.134607	1	0	0	6.96864	13.9749	KLF4
Glume	1/10	0.134607	1	0	0	6.96864	13.9749	RPS3
p1	1/10	0.134607	1	0	0	6.96864	13.9749	SHC1
Honey	1/10	0.134607	1	0	0	6.96864	13.9749	TARBP2
Mammary epithelial cell line	1/10	0.134607	1	0	0	6.96864	13.9749	CDH1
Keratinocyte	4/137	0.134812	1	0	0	2.03464	4.07717	SPINK5;PPL;KLK7;DSC3
Mammary gland cell line	2/45	0.136163	1	0	0	3.09717	6.17545	CDH1;IGF1R
B-cell lymphoma cell	4/138	0.137373	1	0	0	2.0199	4.0096	EEF1G;MYL6;GCN1L1;YWHAZ
Fibroblast	4/141	0.145176	1	0	0	1.97692	3.81508	COL16A1;SHC1;HNRNPA1;LTBP1
Meconium	1/11	0.147032	1	0	0	6.33513	12.1451	LGALS7
Nuchal ligament	1/11	0.147032	1	0	0	6.33513	12.1451	LTBP1
Craniofacial region	1/11	0.147032	1	0	0	6.33513	12.1451	PITX3
Ovarian surface epithelial cell line	1/11	0.147032	1	0	0	6.33513	12.1451	CDH1
Anterior pharynx	1/11	0.147032	1	0	0	6.33513	12.1451	APEH
Rlc	1/11	0.147032	1	0	0	6.33513	12.1451	PRSS12
Skin epithelium	1/11	0.147032	1	0	0	6.33513	12.1451	KRT17
Spermary	1/11	0.147032	1	0	0	6.33513	12.1451	HEXB
Chondrocyte cell line	1/11	0.147032	1	0	0	6.33513	12.1451	ADAM15
Compound eye	1/11	0.147032	1	0	0	6.33513	12.1451	LGALS4
EJ cell	1/11	0.147032	1	0	0	6.33513	12.1451	MORF4L2
Ewing's sarcoma cell	1/11	0.147032	1	0	0	6.33513	12.1451	IGF1R
Foot sole	1/11	0.147032	1	0	0	6.33513	12.1451	KRT6A
Germinal epithelium	1/11	0.147032	1	0	0	6.33513	12.1451	MUC6
p190	1/11	0.147032	1	0	0	6.33513	12.1451	RUNX1
Synovium	4/144	0.153147	1	0	0	1.93573	3.63213	WDR81;SHC1;RHBDF2;BMP2K
Pheromone gland	1/12	0.159279	1	0	0	5.8072	10.6684	DAZAP1
Aedesalbopictus	1/12	0.159279	1	0	0	5.8072	10.6684	ZFP91
B95-8 cell	1/12	0.159279	1	0	0	5.8072	10.6684	GOLIM4
BEAS-2B cell	1/12	0.159279	1	0	0	5.8072	10.6684	LMTK3
Trophectoderm	1/12	0.159279	1	0	0	5.8072	10.6684	RRP7A
Dried cell	1/12	0.159279	1	0	0	5.8072	10.6684	MVD
Ventral nerve cord	1/12	0.159279	1	0	0	5.8072	10.6684	LGALS4
MKN-45 cell	1/12	0.159279	1	0	0	5.8072	10.6684	NAIF1
Acute lymphoblastic leukemia cell	2/51	0.166127	1	0	0	2.7328	4.90538	CDH1;MCL1
Uterine cervix	178/11814	0.167684	1	0	0	1.04996	1.87488	PUS10;COL16A1;CRTC3;MAML1;ZDHHC5;GOLIM4;TESK2;THUMPD3;TXNDC11;PRDM2;RPL8;APEH;HDDC3;TPGS2;IGF1R;EDC3;RPS15;FBL;NPEPPS;ALKBH5;TRIM28;CDH1;CCDC97;EPHB2;LGALS7;RPS10;KRT6A;SAP30BP;RALGAPA2;SPINK5;KRT79;GTPBP8;KRT5;RUNX1;CTDNEP1;MYL6;WDR81;ADAM15;MORF4L2;BOLA2;CHMP4C;CDIP1;EZR;TTPAL;PHLDB3;PRR14;DSC3;SLC27A4;FLG;DDX5;CUL7;RETSAT;SHC1;ATP5J;TAPBPL;FUT2;PPL;ACACB;GSPT1;TOR1AIP1;DNAJC28;RRP7A;NDOR1;RRAS…
Nape	1/13	0.17135	1	0	0	5.36049	9.45615	MGLL
Brain stem	1/13	0.17135	1	0	0	5.36049	9.45615	NTN1
Ruminal fluid	1/13	0.17135	1	0	0	5.36049	9.45615	CDIP1
Blastoderm	1/13	0.17135	1	0	0	5.36049	9.45615	EVL
T-cell acute lymphoblastic leukemia cell	1/13	0.17135	1	0	0	5.36049	9.45615	MAML1
Crown gall	1/13	0.17135	1	0	0	5.36049	9.45615	TSR1
Disc	1/13	0.17135	1	0	0	5.36049	9.45615	CDIP1
Endometrial cancer cell line	1/13	0.17135	1	0	0	5.36049	9.45615	CDH1
Wrc	1/13	0.17135	1	0	0	5.36049	9.45615	LMNA
Giant cell tumor cell line	1/13	0.17135	1	0	0	5.36049	9.45615	FLVCR2
Inflorescence stalk	1/13	0.17135	1	0	0	5.36049	9.45615	GPS1
KATO-III cell	1/13	0.17135	1	0	0	5.36049	9.45615	GPR146
Spermatid	4/151	0.172363	1	0	0	1.846	3.24554	GGNBP1;ZMYND15;SPAG9;PABPC1
Finger	9/437	0.17838	1	0	0	1.43519	2.47404	LGALS4;TRIM28;AEBP2;CDH1;SYVN1;PRDM2;KLF4;RUNX1;MLLT6
Gastric cancer cell	1/14	0.183249	1	0	0	4.9776	8.44653	FGFR2
Myeloid leukemia cell	1/14	0.183249	1	0	0	4.9776	8.44653	MCL1
Perineuronal net	1/14	0.183249	1	0	0	4.9776	8.44653	PTPRS
Corpus allatum	1/14	0.183249	1	0	0	4.9776	8.44653	LGALS4
Transfer cell	1/14	0.183249	1	0	0	4.9776	8.44653	RPS3
Leukemic stem cell	1/14	0.183249	1	0	0	4.9776	8.44653	RUNX1
Myotube	3/103	0.184367	1	0	0	2.0297	3.43187	AGRN;MEF2D;PPARD
Embryoid body	2/55	0.18668	1	0	0	2.53405	4.25304	KLF4;RUNX1
Esophagus	230/15560	0.187708	1	0	0	1.03007	1.72317	ITSN2;MAML1;ZDHHC5;TESK2;THUMPD3;TXNDC11;RPL8;TPGS2;RPS15;LGALS4;ALKBH5;LGALS2;TRIM28;CCDC97;EPHB2;LGALS7;RPS10;SAP30BP;PAQR4;FNBP1;GTPBP8;KRT5;JMJD8;RUNX1;DYNC1LI2;MYL6;WDR81;BOLA2;CDIP1;EZR;PRR14;PTGES;PRR13;FLG;GGNBP1;SMIM4;RETSAT;NAIF1;ATP5J;TAPBPL;PPL;KLK7;GSPT1;RRP7A;RRAS;INPP5F;EPB41L1;PTPMT1;AMZ2;TSPAN1;B4GALNT4;BRAP;XBP1;DNAH14;KLHDC8B;SNF8;NR2F6;TRMT13;GTF2IRD1;RARG;DAZAP1;PTPRS;WFIKKN1…
Gastric adenocarcinoma cell line	1/15	0.194978	1	0	0	4.64576	7.59522	RRP7A
Spermatocyte	1/15	0.194978	1	0	0	4.64576	7.59522	GGNBP1
T-24 cell	1/15	0.194978	1	0	0	4.64576	7.59522	CDH1
VCaP cell	1/15	0.194978	1	0	0	4.64576	7.59522	NAIF1
Esophageal cancer cell line	1/15	0.194978	1	0	0	4.64576	7.59522	CDH1
Laryngeal cancer cell	1/15	0.194978	1	0	0	4.64576	7.59522	SERPIND1
Long bone	2/57	0.197087	1	0	0	2.44514	3.97117	TBCE;FGFR2
Hippocampus	170/11325	0.201209	1	0	0	1.04607	1.67727	PUS10;COL16A1;CRTC3;MAML1;ZDHHC5;GOLIM4;TESK2;THUMPD3;TXNDC11;PRDM2;RPL8;APEH;HDDC3;TPGS2;IGF1R;EDC3;RPS15;LGALS4;NPEPPS;ALKBH5;TRIM28;CDH1;CCDC97;EPHB2;RPS10;PITX3;SAP30BP;FNBP1;RALGAPA2;LMTK3;GTPBP8;RUNX1;CTDNEP1;WDR81;ADAM15;MORF4L2;BOLA2;CHMP4C;CDIP1;EZR;PHLDB3;PRR14;DSC3;SLC27A4;GGNBP1;DDX5;CUL7;RETSAT;SHC1;ATP5J;TAPBPL;FUT2;PPL;ACACB;LTBP1;GSPT1;TOR1AIP1;DNAJC28;RRP7A;NDOR1;RRAS;EPB41L1;PTP…
NIH-3T3 cell	3/109	0.206287	1	0	0	1.91797	3.0275	LGALS4;SHC1;IGF1R
NCI-H1299 cell	1/16	0.206538	1	0	0	4.3554	6.86964	MORF4L2
Periderm	1/16	0.206538	1	0	0	4.3554	6.86964	FLG
Peritoneal mesothelium	1/16	0.206538	1	0	0	4.3554	6.86964	CDH1
SCHNEIDER-2 cell	1/16	0.206538	1	0	0	4.3554	6.86964	LGALS4
Claw	1/16	0.206538	1	0	0	4.3554	6.86964	LGI4
Corpus cardiacum	1/16	0.206538	1	0	0	4.3554	6.86964	LGALS4
Uterine epithelium	1/16	0.206538	1	0	0	4.3554	6.86964	CDH1
Hca-F cell	1/16	0.206538	1	0	0	4.3554	6.86964	GSN
Cerebellum	220/14879	0.208434	1	0	0	1.03038	1.61577	ITSN2;MAML1;ZDHHC5;TESK2;THUMPD3;TXNDC11;RPL8;TPGS2;RPS15;ALKBH5;TRIM28;CCDC97;EPHB2;RPS10;SAP30BP;PAQR4;FNBP1;GTPBP8;JMJD8;RUNX1;DYNC1LI2;MYL6;WDR81;BOLA2;CDIP1;EZR;PRR14;PTGES;PRR13;FLG;GGNBP1;SMIM4;RETSAT;ATP5J;TAPBPL;KLK7;GSPT1;RRP7A;RRAS;INPP5F;EPB41L1;PTPMT1;AMZ2;TSPAN1;B4GALNT4;BRAP;XBP1;DNAH14;KLHDC8B;SNF8;NR2F6;TRMT13;GTF2IRD1;RARG;DAZAP1;PTPRS;WFIKKN1;FKBP15;FAM57B;PIGQ;HEXB;LETM2;SMPD3…
Breast cancer cell	5/221	0.212402	1	0	0	1.57662	2.44261	SMAD1;PTP4A2;ADAM15;KANSL1;SAFB
Somatic cell	3/111	0.213722	1	0	0	1.88342	2.90626	HIST1H1E;TSIX;KLF4
T-lymphocyte	6/280	0.215454	1	0	0	1.49328	2.2922	RBM25;TRIM28;FNBP1;EVL;HNRNPA1;IL12RB2
Morula	1/17	0.217934	1	0	0	4.0992	6.2454	RRP7A
Ovum	1/17	0.217934	1	0	0	4.0992	6.2454	PIGQ
Bronchial epithelial cell line	1/17	0.217934	1	0	0	4.0992	6.2454	CDH1
Stalk cell	1/17	0.217934	1	0	0	4.0992	6.2454	SDF2
Submucosal gland	1/17	0.217934	1	0	0	4.0992	6.2454	MUC6
WEHI-231 cell	1/17	0.217934	1	0	0	4.0992	6.2454	EFHD2
Wes	1/17	0.217934	1	0	0	4.0992	6.2454	RETSAT
Wing disc	1/17	0.217934	1	0	0	4.0992	6.2454	LGALS4
Prostate gland	234/15901	0.218219	1	0	0	1.02551	1.56109	ITSN2;MAML1;ZDHHC5;TESK2;THUMPD3;TXNDC11;RPL8;TPGS2;RPS15;LGALS4;ALKBH5;TRIM28;CCDC97;EPHB2;LGALS7;RPS10;SAP30BP;PAQR4;FNBP1;GTPBP8;KRT5;JMJD8;RUNX1;DYNC1LI2;MYL6;WDR81;BOLA2;CDIP1;EZR;PRR14;PTGES;PRR13;FLG;SMIM4;RETSAT;NAIF1;ATP5J;TAPBPL;PPL;GSPT1;RRP7A;RRAS;INPP5F;EPB41L1;PTPMT1;AMZ2;TSPAN1;B4GALNT4;BRAP;XBP1;DNASE2B;DNAH14;KLHDC8B;SNF8;NR2F6;TRMT13;GTF2IRD1;RARG;DAZAP1;PTPRS;WFIKKN1;FKBP15;PIG…
Ovary cancer cell line	2/62	0.223379	1	0	0	2.24795	3.36941	PTP4A2;CDH1
Lymph node	219/14834	0.223455	1	0	0	1.02881	1.54171	ITSN2;MAML1;ZDHHC5;TESK2;THUMPD3;TXNDC11;RPL8;TPGS2;RPS15;LGALS4;ALKBH5;LGALS2;TRIM28;CCDC97;EPHB2;RPS10;SAP30BP;PAQR4;FNBP1;GTPBP8;KRT5;JMJD8;RUNX1;DYNC1LI2;MYL6;WDR81;BOLA2;CDIP1;EZR;PRR14;PTGES;PRR13;SMIM4;RETSAT;NAIF1;ATP5J;TAPBPL;KLK7;GSPT1;RRP7A;RRAS;INPP5F;EPB41L1;PTPMT1;AMZ2;B4GALNT4;BRAP;XBP1;KLHDC8B;SNF8;TRMT13;GTF2IRD1;RARG;DAZAP1;PTPRS;WFIKKN1;FKBP15;FAM57B;PIGQ;HEXB;LETM2;SMPD3;SHF;R…
Breast cancer cell line	5/227	0.227926	1	0	0	1.53494	2.26977	LGALS4;CDH1;SHC1;IGF1R;MCL1
Style	1/18	0.229166	1	0	0	3.87147	5.70387	RILPL1
Feather	1/18	0.229166	1	0	0	3.87147	5.70387	RPTOR
Melanoma cell line	7/347	0.232403	1	0	0	1.40578	2.05143	WDR81;PIGQ;NAIF1;LRRFIP1;ATP1A1;EZR;YWHAZ
Mesonephron	1/19	0.240237	1	0	0	3.66771	5.23062	RUNX1
Oocyst	1/19	0.240237	1	0	0	3.66771	5.23062	PIGQ
Melanocyte	1/19	0.240237	1	0	0	3.66771	5.23062	IGF1R
Esophageal squamous cell carcinoma cell	1/19	0.240237	1	0	0	3.66771	5.23062	CDH1
Hallux	1/19	0.240237	1	0	0	3.66771	5.23062	FGFR2
MDCK cell	1/19	0.240237	1	0	0	3.66771	5.23062	RCCD1
Spindle cell	2/66	0.2446	1	0	0	2.11171	2.97357	CDH1;KRT5
Blood plasma	4/176	0.246696	1	0	0	1.58378	2.21666	FBL;GSN;SERPIND1;TARBP2
Epididymis	185/12472	0.249679	1	0	0	1.03367	1.4343	PUS10;COL16A1;CRTC3;MAML1;ZDHHC5;GOLIM4;TESK2;THUMPD3;TXNDC11;PRDM2;RPL8;APEH;HDDC3;TPGS2;IGF1R;EDC3;RPS15;NPEPPS;ALKBH5;TRIM28;CDH1;CCDC97;EPHB2;LGALS7;RPS10;PITX3;SAP30BP;FNBP1;RALGAPA2;SPINK5;KRT79;KRT5;RUNX1;CTDNEP1;WDR81;ADAM15;MORF4L2;BOLA2;CHMP4C;CDIP1;EZR;TTPAL;PHLDB3;PRR14;PTGES;SLC27A4;GGNBP1;DDX5;CUL7;RETSAT;SHC1;CABP7;ATP5J;TOR1AIP2;TAPBPL;FUT2;PPL;ACACB;LTBP1;GSPT1;TOR1AIP1;DNAJC28;R…
Epidermis	1/20	0.25115	1	0	0	3.48432	4.8143	LGALS7
Primary root	1/20	0.25115	1	0	0	3.48432	4.8143	PRR13
BGC-823 cell	1/20	0.25115	1	0	0	3.48432	4.8143	NAIF1
Egg yolk	1/20	0.25115	1	0	0	3.48432	4.8143	EVL
af1	1/20	0.25115	1	0	0	3.48432	4.8143	MLLT6
wc1	1/20	0.25115	1	0	0	3.48432	4.8143	DHX16
Prostate gland cancer cell	3/123	0.259371	1	0	0	1.69967	2.29369	CDH1;IGF1R;MCL1
Scrotum	1/21	0.261907	1	0	0	3.3184	4.44588	HDDC3
Spikelet	1/21	0.261907	1	0	0	3.3184	4.44588	NR2F6
Cotton fibre	1/21	0.261907	1	0	0	3.3184	4.44588	RPS10
Extraembryonic tissue	1/21	0.261907	1	0	0	3.3184	4.44588	TSIX
Fer	1/21	0.261907	1	0	0	3.3184	4.44588	FNBP1
Glandular epithelium	1/21	0.261907	1	0	0	3.3184	4.44588	CDH1
Hepatoma cell	5/241	0.265333	1	0	0	1.44578	1.91821	ALKBH5;CRTC3;RETSAT;TSR1;ATP9A
Stromal cell	4/182	0.265521	1	0	0	1.53157	2.03095	CDH1;FGFR2;IGF1R;MCL1
Substantia nigra	2/71	0.271221	1	0	0	1.963	2.56136	EVL;KLF4
Myeloid cell line	1/22	0.27251	1	0	0	3.16756	4.11809	RUNX1
Glioblastoma cell	1/22	0.27251	1	0	0	3.16756	4.11809	SDF2
Mesangial cell	1/22	0.27251	1	0	0	3.16756	4.11809	WDR81
Awn	1/22	0.27251	1	0	0	3.16756	4.11809	SPAG9
Hemolymph	1/22	0.27251	1	0	0	3.16756	4.11809	LGALS4
Neural plate	1/23	0.282961	1	0	0	3.02984	3.82502	TLCD1
Tear	1/23	0.282961	1	0	0	3.02984	3.82502	FLG
Internode	1/23	0.282961	1	0	0	3.02984	3.82502	CNTNAP1
Bone marrow	213/14508	0.285175	1	0	0	1.0231	1.28364	ITSN2;MAML1;ZDHHC5;TESK2;THUMPD3;TXNDC11;RPL8;TPGS2;RPS15;ALKBH5;LGALS2;TRIM28;CCDC97;EPHB2;RPS10;SAP30BP;PAQR4;FNBP1;GTPBP8;KRT5;JMJD8;RUNX1;DYNC1LI2;MYL6;WDR81;BOLA2;CDIP1;EZR;PRR14;PTGES;PRR13;FLG;SMIM4;RETSAT;NAIF1;ATP5J;TAPBPL;KLK7;GSPT1;RRP7A;RRAS;INPP5F;PTPMT1;AMZ2;B4GALNT4;BRAP;XBP1;DNAH14;KLHDC8B;SNF8;TRMT13;GTF2IRD1;RARG;DAZAP1;PTPRS;WFIKKN1;FKBP15;FAM57B;PIGQ;HEXB;LETM2;SMPD3;SHF;RPTOR…
U-937 cell	2/74	0.287189	1	0	0	1.88342	2.34978	RUNX1;MCL1
Schwann cell	2/75	0.292505	1	0	0	1.8583	2.28437	CNTNAP1;AGRN
Mo-B cell	1/24	0.293262	1	0	0	2.9036	3.56181	DNAJC28
Neurula	1/24	0.293262	1	0	0	2.9036	3.56181	CTDNEP1
Hair shaft	1/24	0.293262	1	0	0	2.9036	3.56181	HR
Astrocyte	1/25	0.303416	1	0	0	2.78746	3.32446	ATG16L2
Mantle cell lymphoma cell	1/25	0.303416	1	0	0	2.78746	3.32446	MCL1
S2 cell	1/26	0.313424	1	0	0	2.68025	3.10961	LGALS4
Saccule	1/26	0.313424	1	0	0	2.68025	3.10961	PHTF1
HaCaT cell	1/26	0.313424	1	0	0	2.68025	3.10961	FLG
Seminal vesicle	172/11672	0.315382	1	0	0	1.02691	1.18502	PUS10;COL16A1;MAML1;ZDHHC5;GOLIM4;TESK2;THUMPD3;TXNDC11;PRDM2;RPL8;APEH;HDDC3;TPGS2;IGF1R;EDC3;RPS15;NPEPPS;ALKBH5;TRIM28;CDH1;CCDC97;EPHB2;RPS10;PITX3;SAP30BP;RALGAPA2;SPINK5;KRT79;GTPBP8;KRT5;CTDNEP1;WDR81;ADAM15;MORF4L2;BOLA2;CHMP4C;CDIP1;EZR;TTPAL;PHLDB3;PRR14;PTGES;SLC27A4;GGNBP1;DDX5;CUL7;RETSAT;SHC1;ATP5J;TOR1AIP2;TAPBPL;FUT2;PPL;ACACB;LTBP1;GSPT1;TOR1AIP1;DNAJC28;RRP7A;NDOR1;RRAS;EPB41L1;…
CL-48 cell	4/198	0.316806	1	0	0	1.40781	1.61822	ITSN2;EEF1G;SLMAP;CEPT1
Pituitary gland tumor cell	1/27	0.32329	1	0	0	2.58098	2.91446	DDX46
Barrett's esophagus	1/27	0.32329	1	0	0	2.58098	2.91446	MUC6
Sweat gland	1/27	0.32329	1	0	0	2.58098	2.91446	KRT5
Electric organ	1/27	0.32329	1	0	0	2.58098	2.91446	AGRN
Vegetative stage	1/27	0.32329	1	0	0	2.58098	2.91446	EEF1G
Filament	3/140	0.325765	1	0	0	1.49328	1.67483	FLG;DSP;GSN
Smooth muscle	140/9462	0.328604	1	0	0	1.03108	1.14749	PUS10;COL16A1;CRTC3;MAML1;ZDHHC5;GOLIM4;TESK2;THUMPD3;TXNDC11;PRDM2;RPL8;HDDC3;TPGS2;IGF1R;EDC3;RPS15;ALKBH5;TRIM28;CDH1;CCDC97;EPHB2;SAP30BP;FNBP1;RALGAPA2;LMTK3;GTPBP8;MYL6;ADAM15;MORF4L2;CHMP4C;CDIP1;EZR;TTPAL;PHLDB3;PRR14;SLC27A4;DDX5;CUL7;SMIM4;SHC1;ATP5J;TAPBPL;FUT2;LTBP1;GSPT1;TOR1AIP1;DNAJC28;NDOR1;RRAS;PTPMT1;AMZ2;ZC3H13;B4GALNT4;MCL1;BRAP;XBP1;DNAH14;KLHDC8B;ATG16L2;PQLC1;GTF2IRD1;PLXNB…
Mesenchyme	5/264	0.329302	1	0	0	1.31982	1.46603	FOXC1;CDH1;KRT5;FGFR2;IGF1R
ae2	1/28	0.333013	1	0	0	2.4888	2.73662	FLG
Imaginal disc	1/28	0.333013	1	0	0	2.4888	2.73662	LGALS4
Leukocyte	4/203	0.333031	1	0	0	1.37313	1.50978	KANSL1;ZFP91;HR;RUNX1
Retinoblastoma cell	2/83	0.334765	1	0	0	1.67919	1.83758	PIGQ;PRDM2
Spleen	218/14937	0.336426	1	0	0	1.01705	1.10795	ITSN2;MAML1;ZDHHC5;TESK2;THUMPD3;TXNDC11;RPL8;TPGS2;RPS15;LGALS4;ALKBH5;LGALS2;TRIM28;CCDC97;EPHB2;RPS10;SAP30BP;PAQR4;FNBP1;GTPBP8;JMJD8;RUNX1;DYNC1LI2;MYL6;WDR81;BOLA2;CDIP1;EZR;PRR14;PTGES;PRR13;SMIM4;RETSAT;NAIF1;ATP5J;TAPBPL;KLK7;GSPT1;RRP7A;RRAS;INPP5F;EPB41L1;PTPMT1;AMZ2;B4GALNT4;BRAP;XBP1;KLHDC8B;SNF8;NR2F6;TRMT13;GTF2IRD1;RARG;DAZAP1;PTPRS;WFIKKN1;FKBP15;FAM57B;PIGQ;HEXB;LETM2;SMPD3;SHF;…
Myeloid progenitor cell	1/29	0.342598	1	0	0	2.40298	2.57407	RUNX1
ACT-1 cell	1/29	0.342598	1	0	0	2.40298	2.57407	PABPC1
Keloid	1/29	0.342598	1	0	0	2.40298	2.57407	PAQR4
Spike	2/86	0.350436	1	0	0	1.62061	1.69934	TARBP2;EIF4G2
Fat body	1/30	0.352046	1	0	0	2.32288	2.42508	LGALS4
B-lymphocyte cell line	5/273	0.354804	1	0	0	1.27631	1.3225	SUN2;XBP1;ARHGEF1;ITGB3BP;RUNX1
Brain cortex cell line	4/211	0.359062	1	0	0	1.32107	1.35312	EFHD2;EZR;HNRNPA1;YWHAZ
3T3-L1 cell	2/88	0.360814	1	0	0	1.58378	1.61449	SHC1;PDE3B
Embryonic fibroblast	2/88	0.360814	1	0	0	1.58378	1.61449	XBP1;KLF4
Preosteoblast	1/31	0.361358	1	0	0	2.24795	2.28816	FGFR2
Ascidian	1/31	0.361358	1	0	0	2.24795	2.28816	SERPIND1
Choanomastigote	1/31	0.361358	1	0	0	2.24795	2.28816	AEBP2
Choriocarcinoma cell	1/32	0.370536	1	0	0	2.1777	2.16203	SHC1
Renal epithelium	1/32	0.370536	1	0	0	2.1777	2.16203	RBM25
Lateral ventricle	171/11697	0.375826	1	0	0	1.01875	0.996982	ITSN2;PUS10;COL16A1;CRTC3;MAML1;ZDHHC5;GOLIM4;TESK2;THUMPD3;TXNDC11;PRDM2;RPL8;APEH;HDDC3;TPGS2;IGF1R;EDC3;RPS15;LGALS4;NPEPPS;ALKBH5;TRIM28;CDH1;CCDC97;EPHB2;LGALS7;RPS10;PITX3;SAP30BP;FNBP1;RALGAPA2;GTPBP8;RUNX1;CTDNEP1;MYL6;WDR81;ADAM15;MORF4L2;BOLA2;CHMP4C;CDIP1;EZR;PHLDB3;PRR13;DSC3;SLC27A4;GGNBP1;DDX5;CUL7;SMIM4;RETSAT;SHC1;ATP5J;TAPBPL;FUT2;ACACB;LTBP1;GSPT1;TOR1AIP1;DNAJC28;RRP7A;NDOR1;RR…
Pancreas	233/16051	0.378065	1	0	0	1.01158	0.983957	ITSN2;MAML1;ZDHHC5;TESK2;THUMPD3;TXNDC11;RPL8;TPGS2;RPS15;LGALS4;ALKBH5;LGALS2;TRIM28;CCDC97;EPHB2;LGALS7;RPS10;SAP30BP;PAQR4;FNBP1;GTPBP8;KRT5;JMJD8;RUNX1;DYNC1LI2;MYL6;WDR81;BOLA2;CDIP1;EZR;PRR14;PTGES;PRR13;GGNBP1;SMIM4;RETSAT;NAIF1;ATP5J;TAPBPL;PPL;KLK7;GSPT1;RRP7A;RRAS;INPP5F;EPB41L1;PTPMT1;AMZ2;TSPAN1;B4GALNT4;BRAP;XBP1;DNAH14;KLHDC8B;SNF8;NR2F6;TRMT13;GTF2IRD1;RARG;DAZAP1;PTPRS;WFIKKN1;FKB…
NCI-H226Br cell	1/33	0.379584	1	0	0	2.11171	2.04557	CDH1
Thyroid nodule	1/33	0.379584	1	0	0	2.11171	2.04557	CTNS
Filopodium	1/33	0.379584	1	0	0	2.11171	2.04557	EZR
Acute promyelocytic leukemia cell	1/34	0.388501	1	0	0	2.0496	1.93781	PTPMT1
Seminiferous epithelium	1/34	0.388501	1	0	0	2.0496	1.93781	DYNC1LI2
Conceptus	1/34	0.388501	1	0	0	2.0496	1.93781	PTGES
U2-OS cell	1/34	0.388501	1	0	0	2.0496	1.93781	TOR1AIP2
Germ	2/94	0.391558	1	0	0	1.48269	1.3902	CDH1;KLF4
Secretory cell	1/35	0.397291	1	0	0	1.99104	1.8379	XBP1
Peripheral blood	2/96	0.401661	1	0	0	1.4518	1.32425	TOR1AIP1;RUNX1
Cervical cancer cell line	2/96	0.401661	1	0	0	1.4518	1.32425	CDH1;MCL1
Rectal cancer cell	1/36	0.405955	1	0	0	1.93573	1.74509	MGLL
Inner hair cell	1/37	0.414495	1	0	0	1.88342	1.65871	EIF4G2
Placenta	230/15885	0.415043	1	0	0	1.00899	0.887284	ITSN2;MAML1;ZDHHC5;TESK2;THUMPD3;TXNDC11;RPL8;TPGS2;RPS15;ALKBH5;LGALS2;TRIM28;CCDC97;EPHB2;RPS10;SAP30BP;PAQR4;FNBP1;GTPBP8;KRT5;JMJD8;RUNX1;DYNC1LI2;MYL6;WDR81;BOLA2;CDIP1;EZR;PRR14;PTGES;PRR13;FLG;SMIM4;RETSAT;NAIF1;ATP5J;TAPBPL;PPL;GSPT1;RRP7A;RRAS;INPP5F;EPB41L1;PTPMT1;AMZ2;BRAP;XBP1;DNAH14;KLHDC8B;SNF8;NR2F6;TRMT13;GTF2IRD1;RARG;DAZAP1;PTPRS;WFIKKN1;FKBP15;FAM57B;PIGQ;HEXB;LETM2;SMPD3;SHF;R…
Myoblast	2/99	0.416665	1	0	0	1.40781	1.2325	MEF2D;IGF1R
Chronic lymphocytic leukemia cell	1/38	0.422913	1	0	0	1.83385	1.57819	MCL1
DT-40 cell	1/38	0.422913	1	0	0	1.83385	1.57819	ITGB3BP
L-929 cell	1/38	0.422913	1	0	0	1.83385	1.57819	CDH1
Urinary bladder	232/16036	0.423775	1	0	0	1.00818	0.86558	ITSN2;MAML1;ZDHHC5;TESK2;THUMPD3;TXNDC11;RPL8;TPGS2;RPS15;LGALS4;ALKBH5;LGALS2;TRIM28;CCDC97;EPHB2;LGALS7;RPS10;SAP30BP;PAQR4;FNBP1;GTPBP8;KRT5;JMJD8;RUNX1;DYNC1LI2;MYL6;WDR81;BOLA2;CDIP1;EZR;PRR14;PTGES;PRR13;FLG;GGNBP1;SMIM4;RETSAT;NAIF1;ATP5J;TAPBPL;PPL;GSPT1;RRP7A;RRAS;INPP5F;EPB41L1;PTPMT1;AMZ2;TSPAN1;B4GALNT4;BRAP;XBP1;DNAH14;KLHDC8B;SNF8;NR2F6;TRMT13;GTF2IRD1;RARG;DAZAP1;PTPRS;WFIKKN1;FKBP…
non-neuronal cell	1/39	0.43121	1	0	0	1.78683	1.50301	SYN1
Lung cancer cell	2/103	0.436371	1	0	0	1.35313	1.1221	RARG;KRT6A
Bud	2/103	0.436371	1	0	0	1.35313	1.1221	CDH1;FGFR2
Capillary	2/103	0.436371	1	0	0	1.35313	1.1221	PTP4A2;TARBP2
Meiotic cell	1/40	0.439388	1	0	0	1.74216	1.43271	GGNBP1
SGS cell	1/40	0.439388	1	0	0	1.74216	1.43271	PABPC1
Anther	1/41	0.447449	1	0	0	1.69967	1.36686	DAZAP1
Ileal mucosa	1/42	0.455394	1	0	0	1.6592	1.30511	MLLT6
Blastomere	1/42	0.455394	1	0	0	1.6592	1.30511	CDH1
Callus	1/42	0.455394	1	0	0	1.6592	1.30511	KRT6A
Nasopharynx	179/12374	0.456385	1	0	0	1.00807	0.790749	ITSN2;PUS10;COL16A1;CRTC3;MAML1;ZDHHC5;GOLIM4;TESK2;THUMPD3;TXNDC11;PRDM2;RPL8;APEH;HDDC3;TPGS2;IGF1R;EDC3;RPS15;NPEPPS;TRIM28;CDH1;CCDC97;EPHB2;LGALS7;PITX3;KRT6A;SAP30BP;FNBP1;RALGAPA2;SPINK5;KRT79;GTPBP8;KRT5;RUNX1;CTDNEP1;WDR81;ADAM15;MORF4L2;BOLA2;CHMP4C;EZR;TTPAL;PHLDB3;PRR14;PTGES;PRR13;DSC3;SLC27A4;GGNBP1;DDX5;CUL7;RETSAT;SHC1;CABP7;ATP5J;TAPBPL;FUT2;PPL;GSPT1;TOR1AIP1;DNAJC28;NDOR1;RRAS;…
Osteocyte	1/43	0.463226	1	0	0	1.62061	1.24713	LRP6
Yolk sac	1/43	0.463226	1	0	0	1.62061	1.24713	RUNX1
Gall bladder	236/16366	0.466497	1	0	0	1.00489	0.76623	ITSN2;MAML1;ZDHHC5;TESK2;THUMPD3;TXNDC11;RPL8;TPGS2;RPS15;LGALS4;ALKBH5;LGALS2;TRIM28;CCDC97;EPHB2;LGALS7;RPS10;SAP30BP;PAQR4;FNBP1;GTPBP8;KRT5;JMJD8;RUNX1;DYNC1LI2;MYL6;WDR81;BOLA2;CDIP1;EZR;PRR14;PTGES;PRR13;FLG;GGNBP1;RETSAT;NAIF1;ATP5J;TAPBPL;PPL;GSPT1;RRP7A;RRAS;INPP5F;EPB41L1;PTPMT1;AMZ2;TSPAN1;B4GALNT4;BRAP;XBP1;DNAH14;KLHDC8B;SNF8;NR2F6;TRMT13;GTF2IRD1;RARG;DAZAP1;PTPRS;WFIKKN1;FKBP15;PIG…
Prostate gland epithelium	7/450	0.468093	1	0	0	1.08401	0.822859	DAZAP1;PUS10;RBM25;FKBP15;GPS1;KLK7;MUC6
Whole plant	1/44	0.470945	1	0	0	1.58378	1.19261	LGALS4
Ovary	231/16042	0.488135	1	0	0	1.00346	0.719647	ITSN2;MAML1;ZDHHC5;TESK2;THUMPD3;TXNDC11;RPL8;TPGS2;RPS15;LGALS4;ALKBH5;LGALS2;TRIM28;CCDC97;EPHB2;RPS10;SAP30BP;PAQR4;FNBP1;GTPBP8;KRT5;JMJD8;RUNX1;DYNC1LI2;MYL6;WDR81;BOLA2;CDIP1;EZR;PRR14;PTGES;PRR13;FLG;GGNBP1;SMIM4;RETSAT;NAIF1;ATP5J;TAPBPL;PPL;GSPT1;RRP7A;RRAS;INPP5F;EPB41L1;PTPMT1;AMZ2;TSPAN1;B4GALNT4;BRAP;XBP1;DNAH14;KLHDC8B;SNF8;NR2F6;TRMT13;GTF2IRD1;RARG;DAZAP1;PTPRS;WFIKKN1;FKBP15;FAM5…
Cerebral cortex	226/15695	0.489359	1	0	0	1.00345	0.717124	ITSN2;MAML1;ZDHHC5;TESK2;THUMPD3;TXNDC11;RPL8;TPGS2;RPS15;LGALS4;ALKBH5;LGALS2;TRIM28;CCDC97;EPHB2;LGALS7;RPS10;SAP30BP;PAQR4;FNBP1;GTPBP8;KRT5;JMJD8;RUNX1;DYNC1LI2;MYL6;WDR81;BOLA2;CDIP1;EZR;PRR14;PTGES;PRR13;GGNBP1;SMIM4;RETSAT;NAIF1;ATP5J;TAPBPL;PPL;KLK7;GSPT1;RRP7A;RRAS;INPP5F;EPB41L1;PTPMT1;AMZ2;TSPAN1;B4GALNT4;BRAP;XBP1;DNAH14;KLHDC8B;SNF8;NR2F6;TRMT13;GTF2IRD1;RARG;DAZAP1;PTPRS;WFIKKN1;FKB…
Pericardium	1/47	0.493445	1	0	0	1.48269	1.04729	RILPL1
Umbilical vein endothelial cell	1/47	0.493445	1	0	0	1.48269	1.04729	NDOR1
Neural stem cell	2/116	0.497794	1	0	0	1.20149	0.838122	KLF4;PITX3
Meristem	1/48	0.500731	1	0	0	1.4518	1.00419	NR2F6
Neuroblast	1/48	0.500731	1	0	0	1.4518	1.00419	LGALS4
Adrenal gland	232/16140	0.512531	1	0	0	1.00169	0.669523	ITSN2;MAML1;ZDHHC5;TESK2;THUMPD3;TXNDC11;RPL8;TPGS2;RPS15;LGALS4;ALKBH5;TRIM28;CCDC97;EPHB2;LGALS7;RPS10;SAP30BP;PAQR4;FNBP1;GTPBP8;KRT5;JMJD8;RUNX1;DYNC1LI2;MYL6;WDR81;BOLA2;CDIP1;EZR;PRR14;PTGES;PRR13;FLG;GGNBP1;SMIM4;RETSAT;NAIF1;ATP5J;TAPBPL;PPL;GSPT1;RRP7A;RRAS;INPP5F;EPB41L1;PTPMT1;AMZ2;TSPAN1;B4GALNT4;BRAP;XBP1;DNAH14;KLHDC8B;SNF8;NR2F6;TRMT13;GTF2IRD1;RARG;DAZAP1;PTPRS;WFIKKN1;FKBP15;FAM5…
Lamina propria	1/50	0.514992	1	0	0	1.39373	0.924884	CCR9
Skeletal muscle	219/15243	0.517925	1	0	0	1.0012	0.658715	ITSN2;MAML1;ZDHHC5;TESK2;THUMPD3;TXNDC11;RPL8;TPGS2;RPS15;ALKBH5;TRIM28;CCDC97;EPHB2;RPS10;SAP30BP;PAQR4;FNBP1;GTPBP8;JMJD8;DYNC1LI2;MYL6;WDR81;BOLA2;CDIP1;EZR;PRR14;PTGES;PRR13;FLG;SMIM4;RETSAT;ATP5J;TAPBPL;PPL;KLK7;GSPT1;RRP7A;RRAS;INPP5F;EPB41L1;PTPMT1;AMZ2;B4GALNT4;BRAP;XBP1;DNASE2B;DNAH14;KLHDC8B;SNF8;NR2F6;TRMT13;GTF2IRD1;RARG;DAZAP1;PTPRS;WFIKKN1;FKBP15;FAM57B;PIGQ;HEXB;LETM2;SMPD3;RPTOR;M…
Submucosa	1/51	0.521969	1	0	0	1.3664	0.888361	MUC6
Fiber	4/263	0.523384	1	0	0	1.05987	0.686202	LRRC15;CNTNAP1;SYN1;TARBP2
Germ cell	4/264	0.52637	1	0	0	1.05585	0.677596	SPAG9;DAZAP1;CDH1;KLF4
Hypophysis	2/123	0.529059	1	0	0	1.13311	0.721403	RPS3;FLVCR2
Endosperm	1/54	0.542307	1	0	0	1.29049	0.789681	CEPT1
Oviduct	175/12240	0.557202	1	0	0	0.996333	0.582683	ITSN2;PUS10;COL16A1;CRTC3;MAML1;ZDHHC5;GOLIM4;TESK2;THUMPD3;TXNDC11;PRDM2;RPL8;APEH;HDDC3;TPGS2;IGF1R;EDC3;RPS15;NPEPPS;ALKBH5;TRIM28;CDH1;CCDC97;EPHB2;LGALS7;RPS10;PITX3;SAP30BP;FNBP1;RALGAPA2;GTPBP8;RUNX1;CTDNEP1;WDR81;ADAM15;MORF4L2;BOLA2;CDIP1;EZR;TTPAL;PHLDB3;PRR14;PTGES;SLC27A4;GGNBP1;DDX5;CUL7;RETSAT;SHC1;CABP7;ATP5J;TAPBPL;FUT2;PPL;ACACB;GSPT1;TOR1AIP1;DNAJC28;NDOR1;RRAS;EPB41L1;PTPMT1;AM…
Adult	13/918	0.559717	1	0	0	0.986845	0.572689	ITSN2;FLG;KLF4;SYN1;RUNX1;IGF1R;LGALS4;RPTOR;FBL;CDH1;AGRN;DRD4;FGFR2
Optic nerve	1/57	0.561782	1	0	0	1.22257	0.704985	NTN1
Root nodule	2/131	0.563143	1	0	0	1.06391	0.610923	CDH1;KRT5
Neointima	1/58	0.568088	1	0	0	1.20149	0.679417	KLF4
Ectoderm	2/136	0.583534	1	0	0	1.0248	0.552012	CDH1;FGFR2
Plasma cell	4/286	0.589619	1	0	0	0.974635	0.514879	C1QA;PTPRS;SERPIND1;PLXNB1
Cuticle	1/62	0.592422	1	0	0	1.12397	0.588441	LGALS4
Cyst	1/62	0.592422	1	0	0	1.12397	0.588441	KRT17
Bronchus	180/12644	0.596493	1	0	0	0.992056	0.512583	ITSN2;PUS10;COL16A1;CRTC3;GOLIM4;TESK2;THUMPD3;TXNDC11;PRDM2;RPL8;APEH;HDDC3;TPGS2;IGF1R;EDC3;RPS15;NPEPPS;ALKBH5;LGALS2;TRIM28;CDH1;CCDC97;EPHB2;LGALS7;PITX3;KRT6A;SAP30BP;FNBP1;RALGAPA2;SPINK5;KRT79;GTPBP8;KRT5;RUNX1;CTDNEP1;WDR81;ADAM15;MORF4L2;BOLA2;CHMP4C;CDIP1;EZR;TTPAL;PRR14;PTGES;DSC3;SLC27A4;GGNBP1;DDX5;CUL7;RETSAT;SHC1;CABP7;ATP5J;TAPBPL;FUT2;PPL;ACACB;GSPT1;TOR1AIP1;DNAJC28;NDOR1;RRAS;…
Blood clot	1/63	0.598289	1	0	0	1.10613	0.5682	SERPIND1
Lung	237/16585	0.59948	1	0	0	0.99582	0.509555	ITSN2;MAML1;ZDHHC5;TESK2;THUMPD3;TXNDC11;RPL8;TPGS2;RPS15;LGALS4;ALKBH5;LGALS2;TRIM28;CCDC97;EPHB2;LGALS7;RPS10;SAP30BP;PAQR4;FNBP1;GTPBP8;KRT5;JMJD8;RUNX1;DYNC1LI2;MYL6;WDR81;BOLA2;CDIP1;EZR;PRR14;PTGES;PRR13;FLG;SMIM4;RETSAT;NAIF1;ATP5J;TAPBPL;PPL;KLK7;GSPT1;RRP7A;RRAS;INPP5F;EPB41L1;PTPMT1;AMZ2;TSPAN1;BRAP;XBP1;DNASE2B;DNAH14;KLHDC8B;SNF8;NR2F6;TRMT13;GTF2IRD1;RARG;DAZAP1;PTPRS;WFIKKN1;FKBP15;…
Cranium	2/141	0.603216	1	0	0	0.98846	0.499646	GSN;FGFR2
Rectum	210/14744	0.614074	1	0	0	0.992549	0.484007	ITSN2;MAML1;ZDHHC5;TESK2;THUMPD3;TXNDC11;RPL8;TPGS2;RPS15;LGALS4;ALKBH5;LGALS2;TRIM28;CCDC97;EPHB2;LGALS7;RPS10;SAP30BP;FNBP1;GTPBP8;KRT5;RUNX1;DYNC1LI2;MYL6;WDR81;BOLA2;CDIP1;EZR;PRR14;PTGES;PRR13;FLG;GGNBP1;SMIM4;RETSAT;ATP5J;TAPBPL;PPL;GSPT1;RRP7A;RRAS;INPP5F;EPB41L1;PTPMT1;AMZ2;TSPAN1;B4GALNT4;BRAP;XBP1;DNAH14;KLHDC8B;SNF8;TRMT13;GTF2IRD1;RARG;DAZAP1;PTPRS;WFIKKN1;FKBP15;PIGQ;HEXB;LETM2;SMPD3…
Teratocarcinoma cell	8/592	0.618088	1	0	0	0.941708	0.453078	NUDT9;PAQR4;WFIKKN1;AEBP2;KANSL1;TXNDC11;TSR1;TUBGCP4
Pancreatic beta cell	1/68	0.626385	1	0	0	1.0248	0.479392	PDE3B
Immune system	14/1046	0.644312	1	0	0	0.932705	0.409992	FLG;XBP1;GSN;SHC1;FUT2;RUNX1;IGF1R;LGALS4;DUOX1;CCR9;EZR;LGALS7;PTGES;MCL1
Cardiac muscle	215/15135	0.648846	1	0	0	0.989929	0.428203	ITSN2;MAML1;ZDHHC5;TESK2;THUMPD3;TXNDC11;RPL8;TPGS2;RPS15;ALKBH5;TRIM28;CCDC97;EPHB2;RPS10;SAP30BP;PAQR4;FNBP1;GTPBP8;JMJD8;RUNX1;DYNC1LI2;MYL6;WDR81;BOLA2;CDIP1;EZR;PRR14;PTGES;PRR13;SMIM4;RETSAT;NAIF1;ATP5J;TAPBPL;PPL;KLK7;GSPT1;RRP7A;RRAS;INPP5F;EPB41L1;PTPMT1;AMZ2;B4GALNT4;BRAP;XBP1;DNAH14;KLHDC8B;SNF8;NR2F6;TRMT13;GTF2IRD1;RARG;DAZAP1;PTPRS;WFIKKN1;FKBP15;FAM57B;PIGQ;HEXB;LETM2;SMPD3;SHF;RPT…
Myofibroblast	1/74	0.657527	1	0	0	0.941708	0.39483	CDH1
Peripheral nerve	2/157	0.661456	1	0	0	0.887725	0.366908	LGALS4;CNTNAP1
K-562 cell	1/75	0.662459	1	0	0	0.929152	0.382621	MCL1
Trophoblast	2/161	0.674902	1	0	0	0.86567	0.340371	DSP;CDH1
Colonic adenocarcinoma cell	1/78	0.676837	1	0	0	0.893416	0.348723	RPS3
Needle	1/79	0.681492	1	0	0	0.882106	0.338262	KRT5
Ganglion	4/323	0.684014	1	0	0	0.86299	0.327744	SYN1;DRD4;EIF4G2;PITX3
Aorta	1/84	0.703786	1	0	0	0.8296	0.291422	INPP5F
Mammary gland	5/412	0.707657	1	0	0	0.845709	0.292442	PTP4A2;SHC1;FGFR2;PTGES;MCL1
Mesoderm	1/86	0.712262	1	0	0	0.810307	0.274945	RUNX1
Stomach	230/16255	0.72012	1	0	0	0.986027	0.32375	ITSN2;MAML1;ZDHHC5;TESK2;THUMPD3;TXNDC11;RPL8;TPGS2;RPS15;LGALS4;ALKBH5;LGALS2;TRIM28;CCDC97;EPHB2;LGALS7;RPS10;SAP30BP;PAQR4;FNBP1;GTPBP8;JMJD8;RUNX1;DYNC1LI2;MYL6;WDR81;BOLA2;CDIP1;EZR;PRR14;PTGES;PRR13;GGNBP1;SMIM4;RETSAT;NAIF1;ATP5J;TAPBPL;PPL;GSPT1;RRP7A;RRAS;INPP5F;EPB41L1;PTPMT1;AMZ2;TSPAN1;B4GALNT4;BRAP;XBP1;DNAH14;KLHDC8B;SNF8;NR2F6;TRMT13;GTF2IRD1;RARG;DAZAP1;PTPRS;WFIKKN1;FKBP15;FAM57B…
Endoderm	1/90	0.728496	1	0	0	0.774293	0.245276	CDH1
Umbilical cord blood	4/345	0.732429	1	0	0	0.807958	0.251589	RARG;SLMAP;FLVCR2;AMZ2
Liver	230/16290	0.745606	1	0	0	0.983909	0.288835	ITSN2;MAML1;ZDHHC5;TESK2;THUMPD3;TXNDC11;RPL8;TPGS2;RPS15;LGALS4;ALKBH5;LGALS2;TRIM28;CCDC97;EPHB2;LGALS7;RPS10;SAP30BP;PAQR4;FNBP1;GTPBP8;KRT5;JMJD8;RUNX1;DYNC1LI2;MYL6;WDR81;BOLA2;CDIP1;EZR;PRR14;PTGES;PRR13;FLG;SMIM4;RETSAT;NAIF1;ATP5J;TAPBPL;PPL;GSPT1;RRP7A;RRAS;INPP5F;EPB41L1;PTPMT1;AMZ2;TSPAN1;B4GALNT4;BRAP;XBP1;DNAH14;KLHDC8B;SNF8;NR2F6;TRMT13;GTF2IRD1;RARG;DAZAP1;PTPRS;WFIKKN1;FKBP15;FAM5…
Marrow	1/98	0.758275	1	0	0	0.711086	0.196764	RUNX1
Primordium	1/104	0.778453	1	0	0	0.670062	0.167815	CUL7
Seedling	1/108	0.790963	1	0	0	0.645245	0.151313	GSTO2
Fruit	1/110	0.796951	1	0	0	0.633513	0.143783	TARBP2
Tendon	1/111	0.799881	1	0	0	0.627806	0.140184	LMNA
Duodenum	221/15789	0.812885	1	0	0	0.975407	0.202071	ITSN2;MAML1;ZDHHC5;TESK2;THUMPD3;TXNDC11;RPL8;TPGS2;RPS15;LGALS4;ALKBH5;LGALS2;TRIM28;CCDC97;EPHB2;LGALS7;RPS10;SAP30BP;PAQR4;FNBP1;GTPBP8;JMJD8;RUNX1;DYNC1LI2;MYL6;WDR81;BOLA2;CDIP1;EZR;PRR14;PTGES;PRR13;GGNBP1;SMIM4;RETSAT;NAIF1;ATP5J;TAPBPL;PPL;GSPT1;RRP7A;RRAS;INPP5F;EPB41L1;PTPMT1;AMZ2;TSPAN1;B4GALNT4;BRAP;XBP1;DNAH14;KLHDC8B;SNF8;NR2F6;TRMT13;GTF2IRD1;RARG;DAZAP1;PTPRS;WFIKKN1;FKBP15;PIGQ;H…
Colon	237/16859	0.813503	1	0	0	0.979636	0.202202	ITSN2;MAML1;ZDHHC5;TESK2;THUMPD3;TXNDC11;RPL8;TPGS2;RPS15;LGALS4;ALKBH5;LGALS2;TRIM28;CCDC97;EPHB2;LGALS7;RPS10;SAP30BP;PAQR4;FNBP1;GTPBP8;KRT5;JMJD8;RUNX1;DYNC1LI2;MYL6;WDR81;BOLA2;CDIP1;EZR;PRR14;PTGES;PRR13;FLG;GGNBP1;SMIM4;RETSAT;NAIF1;ATP5J;TAPBPL;PPL;GSPT1;RRP7A;RRAS;INPP5F;EPB41L1;PTPMT1;AMZ2;TSPAN1;B4GALNT4;BRAP;XBP1;DNAH14;KLHDC8B;SNF8;NR2F6;TRMT13;GTF2IRD1;RARG;DAZAP1;PTPRS;WFIKKN1;FKBP…
Neural tube	1/119	0.821853	1	0	0	0.5856	0.114891	NTN1
Neural crest	1/138	0.864874	1	0	0	0.504974	0.0733076	FOXC1
BTO:0000964	2/247	0.872211	1	0	0	0.564262	0.0771479	FBL;PABPC1
Mesenchymal stem cell	1/159	0.900476	1	0	0	0.438279	0.0459456	KLF4
Kidney	235/16989	0.935972	1	0	0	0.963936	0.0637831	ITSN2;MAML1;ZDHHC5;TESK2;THUMPD3;TXNDC11;RPL8;TPGS2;RPS15;LGALS4;ALKBH5;LGALS2;TRIM28;CCDC97;EPHB2;LGALS7;RPS10;SAP30BP;PAQR4;FNBP1;GTPBP8;KRT5;JMJD8;RUNX1;DYNC1LI2;MYL6;WDR81;BOLA2;CDIP1;EZR;PRR14;PTGES;PRR13;FLG;SMIM4;RETSAT;NAIF1;ATP5J;TAPBPL;PPL;KLK7;GSPT1;RRP7A;RRAS;INPP5F;EPB41L1;PTPMT1;AMZ2;TSPAN1;B4GALNT4;BRAP;XBP1;DNAH14;KLHDC8B;SNF8;NR2F6;TRMT13;GTF2IRD1;RARG;DAZAP1;PTPRS;WFIKKN1;FKBP15…
Interstitial cell of Cajal	1/194	0.94026	1	0	0	0.359208	0.0221267	YWHAZ
Testis	240/17517	0.98089	1	0	0	0.954772	0.0184223	ITSN2;MAML1;ZDHHC5;TESK2;THUMPD3;TXNDC11;RPL8;TPGS2;RPS15;LGALS4;ALKBH5;TRIM28;CCDC97;EPHB2;LGALS7;RPS10;SAP30BP;PAQR4;FNBP1;GTPBP8;KRT5;JMJD8;RUNX1;DYNC1LI2;MYL6;WDR81;BOLA2;CDIP1;EZR;PRR14;PTGES;PRR13;FLG;GGNBP1;SMIM4;RETSAT;NAIF1;ATP5J;TAPBPL;PPL;KLK7;GSPT1;RRP7A;RRAS;INPP5F;EPB41L1;PTPMT1;AMZ2;TSPAN1;B4GALNT4;BRAP;XBP1;DNAH14;KLHDC8B;SNF8;NR2F6;TRMT13;GTF2IRD1;RARG;DAZAP1;PTPRS;WFIKKN1;FKBP15…
Artery	1/336	0.992536	1	0	0	0.2074	0.00155387	DUOX1

## Sheet: S1D-MGA
Term	Overlap	P-value	Adjusted P-value	Old P-value	Old Adjusted P-value	Odds Ratio	Combined Score	Genes
epidermis	19/373	2.08594e-06	0.00020025	0	0	3.54971	46.4312	FLG;DSP;PLA2G4F;ELOVL4;SPINK5;GOLIM4;KRT79;TRP63;HR;DHCR24;KRT5;PPL;KLK7;SGPP1;NDOR1;KRT17;LMNA;LGALS7;DSC3
intestine large	11/374	0.0197361	0.947334	0	0	2.0496	8.0453	LGALS4;ZFP711;PAQR4;CDH1;LMNA;CHMP4C;MYH14;FUT2;KLF4;TSPAN1;PPARD
T-cells CD8+	6/166	0.0328602	1	0	0	2.51879	8.60289	AEBP2;GPR68;GCN1L1;TAPBPL;EIF4G2;ITGB3BP
mIMCD-3	8/300	0.0684807	1	0	0	1.8583	4.98249	SAP30BP;FOXC1;EXOSC4;ADAM15;SPNS2;GCN1L1;KIF24;AGRN
intestine small	11/466	0.0739465	1	0	0	1.64496	4.28415	LGALS4;SMPD3;SMAD1;LGALS2;CDH1;LPCAT3;PLEKHG6;CHMP4C;MYH14;PPARD;SLC27A4
cornea	10/427	0.0891871	1	0	0	1.632	3.94457	DSP;DUOX1;ZDHHC5;CHMP4C;TRP63;KRT5;KLF4;PPL;NR2F6;KRT6A
follicular B-cells	13/603	0.0956118	1	0	0	1.50236	3.52673	ITSN2;SAP30BP;RBM25;MYCBP;AKAP8;SYVN1;INPP5F;ATG16L2;ARHGEF1;EVL;TTPAL;PDE7A;PRR14
RAW 264 7	6/222	0.101147	1	0	0	1.88342	4.31525	BOLA2;KIF24;RAD54L;ACAA1A;H2-D1;HDDC3
prostate	8/329	0.102636	1	0	0	1.6945	3.85766	NDOR1;SPINK5;TESK2;CTNS;EZR;TSPAN1;TIMP4;SGPP1
macrophage bone marrow 0hr	5/180	0.117835	1	0	0	1.93573	4.1395	RPTOR;ZFP711;ADAM15;CUX1;EFHD2
3T3-L1	5/181	0.119854	1	0	0	1.92504	4.08393	PTPRS;MAML1;TRP63;SLC26A10;NTN1
embryonic stem line Bruce4 p13	17/876	0.128613	1	0	0	1.35236	2.77362	RARG;RBM25;ZFP423;DDX46;LMTK3;TSIX;FBXO22;TARBP2;TAF6L;EXOSC4;TRIM28;BOLA2;DHX16;TSR1;NAF1;GART;PPARD
MEF	7/300	0.141791	1	0	0	1.62602	3.17626	MRC2;LRRC15;PTPRS;SORCS2;LTBP1;EIF4G2;IGF1R
stomach	6/249	0.149558	1	0	0	1.67919	3.19058	FLG;LGALS2;CDH1;EZR;FUT2;KLF4
spleen	3/100	0.173654	1	0	0	2.09059	3.65999	ARHGEF1;EVL;H2-D1
macrophage peri LPS thio 7hrs	13/707	0.217791	1	0	0	1.28136	1.95308	RHBDF2;TOR1AIP2;DHCR24;TAPBPL;ATP1A1;TOR1AIP1;MLLT6;RRP7A;NUDT9;CCDC97;TRIP12;CEPT1;STX4A
iris	3/133	0.298306	1	0	0	1.57187	1.90139	KLHDC8B;LTBP1;MGLL
Baf3	8/440	0.298405	1	0	0	1.26703	1.53222	RBM25;GSN;HECTD1;SPNS2;TRIP12;BID;H2-D1;HDDC3
mast cells IgE+antigen 1hr	5/265	0.332128	1	0	0	1.31484	1.44926	RPS3;PI4KA;BMP2K;GCN1L1;RUNX1
adipose brown	8/456	0.332326	1	0	0	1.22257	1.34683	LETM1;RALGAPA2;LMTK3;SCD1;TLCD1;ACACB;MGLL;DNAJC28
umbilical cord	4/208	0.349296	1	0	0	1.34012	1.40959	FLG;COL16A1;PPL;SULF2
mast cells IgE	10/598	0.356329	1	0	0	1.16532	1.2025	ITSN2;PTP4A2;ALKBH5;CUX1;PDE3B;BMP2K;DHCR24;BID;RUNX1;SULF2
retinal pigment epithelium	8/473	0.369017	1	0	0	1.17863	1.17499	LETM1;FNBP1;FAM57B;CCR9;PLXNB1;EZR;GPR146;IGF1R
microglia	2/90	0.371131	1	0	0	1.54859	1.53496	C1QA;HEXB
lens	15/947	0.384693	1	0	0	1.1038	1.05447	SMAD1;MAML1;DNASE2B;LMTK3;KLHDC8B;LETM2;ADCY5;D7BWG0826E;KRT17;RILPL1;BOLA2;RPS3;GTF2IRD1;TUBGCP4;PITX3
macrophage peri LPS thio 0hrs	6/353	0.395695	1	0	0	1.18447	1.09814	MAML1;KIF1C;RAB3GAP2;CTNS;STX4A;GPR146
macrophage bone marrow 2hr LPS	6/365	0.426335	1	0	0	1.14553	0.976597	RRP7A;RPTOR;CUX1;ADAM15;EFHD2;IL12RB2
thymocyte SP CD8+	2/103	0.436371	1	0	0	1.35313	1.1221	CCR9;SAFB
B-cells GL7negative Alum	6/379	0.461785	1	0	0	1.10321	0.852406	ITSN2;DDX5;FKBP15;RNPEPL1;PI4KB;RCCD1
hippocampus	3/176	0.464285	1	0	0	1.18784	0.911375	CNTNAP1;CABP7;CNIH2
B-cells marginal zone	6/380	0.464298	1	0	0	1.10031	0.844191	INPP5F;KRT17;THUMPD3;ZFP91;GTPBP8;ITGB3BP
adrenal gland	4/245	0.468233	1	0	0	1.13774	0.863304	SPAG9;PLXNB1;VPS37B;FGFR2
osteoclasts	2/110	0.469967	1	0	0	1.26703	0.956722	HEXB;KIF24
ciliary bodies	5/317	0.47872	1	0	0	1.09915	0.80968	SAFB;LTBP1;MGLL;ATP9A;IGF1R
dorsal root ganglia	8/541	0.515821	1	0	0	1.03048	0.682175	BRAP;DYNC1LI2;PQLC1;FAM57B;LGI4;RAB3GAP2;GTPBP8;DHCR24
T-cells CD4+	3/191	0.518477	1	0	0	1.09455	0.718967	AEBP2;RPS10;EIF4G2
osteoblast day21	4/264	0.52637	1	0	0	1.05585	0.677596	MRC2;EPHB2;SCARF2;LRP6
salivary gland	7/480	0.53606	1	0	0	1.01626	0.633648	XBP1;FOXC1;MYCBP;RALGAPA2;TXNDC11;PABPC1;PPARD
granulocytes mac1+gr1+	8/557	0.549005	1	0	0	1.00088	0.600177	SUN2;WFIKKN1;LMTK3;HIST1H1E;ATP1A1;EZR;SAFB;IGF1R
thymocyte SP CD4+	3/203	0.559635	1	0	0	1.02985	0.597798	CCR9;ARHGEF1;TRIP12
neuro2a	6/425	0.573156	1	0	0	0.983808	0.547584	ZFP423;EXOSC4;CUX1;AMZ2;MVD;HNRNPA1
B-cells GL7 negative KLH	3/212	0.589079	1	0	0	0.986128	0.521854	FKBP15;TMSB10;HDDC3
uterus	2/141	0.603216	1	0	0	0.98846	0.499646	MYL6;EPHB2
mast cells	7/515	0.610609	1	0	0	0.947194	0.467249	CRTC3;HECTD1;RUNX1;PRR13;IL12RB2;GPR146;SGSH
mast cells IgE+antigen 6hr	2/146	0.62219	1	0	0	0.954608	0.452971	RPTOR;RUNX1
osteoblast day14	4/301	0.6298	1	0	0	0.926065	0.428169	MRC2;TXNDC11;EPHB2;SCARF2
ovary	2/153	0.647569	1	0	0	0.910933	0.395828	LTBP1;SULF2
bone	2/157	0.661456	1	0	0	0.887725	0.366908	PIGQ;KIF24
macrophage bone marrow 24h LPS	7/551	0.680165	1	0	0	0.885308	0.341216	RRP7A;NPEPPS;RRAS;FKBP15;CUX1;ADAM15;PTGES
lymph nodes	1/90	0.728496	1	0	0	0.774293	0.245276	ARHGEF1
cerebellum	5/428	0.738393	1	0	0	0.814094	0.246897	SHF;FNBP1;LGI4;HR;EPHB2
retina	8/664	0.74054	1	0	0	0.839595	0.252194	ZFP711;NPEPPS;FAM57B;USP33;GTF2IRD1;DRD4;LETM2;ADCY5
NK cells	8/669	0.747943	1	0	0	0.83332	0.24202	ALKBH5;RBM25;HECTD1;EFHD2;LRRFIP1;ZC3H13;PDE7A;SULF2
spinal cord	4/353	0.748598	1	0	0	0.789648	0.228645	DYNC1LI2;PAQR4;FAM57B;CABP7
stem cells HSC	2/186	0.74934	1	0	0	0.749316	0.216225	RAD54L;ITGB3BP
dendritic cells myeloid CD8a-	2/188	0.754614	1	0	0	0.741345	0.208725	AEBP2;TSIX
bladder	2/195	0.772327	1	0	0	0.714732	0.18465	SLMAP;TRP63
mammary gland lact	1/104	0.778453	1	0	0	0.670062	0.167815	SLMAP
B-cells GL7 positive KLH	2/207	0.800108	1	0	0	0.673299	0.150151	ATG16L2;RNPEPL1
T-cells foxP3+	1/112	0.802769	1	0	0	0.6222	0.13669	FBXO22
skeletal muscle	8/710	0.803113	1	0	0	0.785199	0.172162	PTP4A2;ALKBH5;RILPL1;KIF1C;ZFP91;ASB14;LRRFIP1;DNAJC28
kidney	6/554	0.809962	1	0	0	0.754726	0.159072	LETM1;CUX1;ATP1A1;APEH;NR2F6;IGF1R
dendritic plasmacytoid B220+	2/214	0.814894	1	0	0	0.651275	0.133314	CCR9;GPR146
embryonic stem line V26 2 p16	8/728	0.824275	1	0	0	0.765785	0.147989	FBL;TRIM28;DDX46;CCDC97;DHX16;TSR1;NAF1;GART
macrophage bone marrow 6hr LPS	8/730	0.826515	1	0	0	0.763687	0.145511	CUX1;ADAM15;RHBDF2;ZFP92;TXNDC11;TRIP12;SAFB;PTGES
heart	6/568	0.828053	1	0	0	0.736124	0.13889	DSP;RILPL1;ATP5J;SLC26A10;MEF2D;DNAJC28
granulo mono progenitor	1/124	0.834347	1	0	0	0.561987	0.101779	RAD54L
thymocyte DP CD4+CD8+	4/410	0.842857	1	0	0	0.679867	0.116229	NPEPPS;CUX1;CCR9;SAFB
placenta	4/411	0.844205	1	0	0	0.678213	0.114862	CUL7;RBM25;FBXL19;TOR1AIP2
eyecup	9/828	0.844521	1	0	0	0.757461	0.128	RRP7A;PTPRS;RILPL1;PRDM2;SCARF2;ACACB;EIF4G2;ATP9A;GPR146
lacrimal gland	8/749	0.846703	1	0	0	0.744314	0.123858	NUDT9;XBP1;FOXC1;PQLC1;HEXB;GOLIM4;TXNDC11;ACAA1A
dendritic cells lymphoid CD8a+	1/142	0.872517	1	0	0	0.490749	0.0669249	FNBP1
cerebral cortex prefrontal	3/344	0.873941	1	0	0	0.60773	0.0818872	PRSS12;SYN1;B4GALNT4
lung	3/354	0.885877	1	0	0	0.590563	0.071563	GSN;SCARF2;GPR146
C3H 10T1 2	1/155	0.894504	1	0	0	0.44959	0.0501229	RARG
mega erythrocyte progenitor	5/562	0.908787	1	0	0	0.619986	0.0592984	PQLC1;RAD54L;HIST1H1E;TLCD1;GART
C2C12	1/167	0.911428	1	0	0	0.417284	0.0387	LMNA
nucleus accumbens	3/383	0.914996	1	0	0	0.545847	0.0484908	INPP5F;SSBP4;ADCY5
liver	9/928	0.920391	1	0	0	0.675838	0.056065	RETSAT;SERPIND1;MAML1;SYVN1;ZFP92;DHCR24;ACAA1A;NR2F6;GPR146
osteoblast day5	1/175	0.921179	1	0	0	0.398208	0.0326934	EPHB2
pituitary	2/294	0.926094	1	0	0	0.474057	0.036398	GTF2IRD1;PLXNB1
macrophage peri LPS thio 1hrs	5/598	0.93343	1	0	0	0.582662	0.0401393	KIF1C;RAB3GAP2;STX4A;H2-D1;MCL1
amygdala	2/308	0.937454	1	0	0	0.452509	0.0292266	YWHAZ;B4GALNT4
bone marrow	3/413	0.937871	1	0	0	0.506197	0.0324688	PIGQ;PABPC1;TLCD1
adipose white	1/199	0.944465	1	0	0	0.350183	0.0200082	PRSS12
cerebral cortex	2/349	0.961956	1	0	0	0.399349	0.0154893	PTPRS;SYN1
dorsal striatum	3/477	0.968976	1	0	0	0.438279	0.0138124	SMPD3;YWHAZ;ADCY5
nih 3T3	1/252	0.97441	1	0	0	0.276533	0.00716873	LMNA
pancreas	4/667	0.987434	1	0	0	0.41791	0.00528455	XBP1;PIGQ;NTN1;ADCY5
min6	1/361	0.994832	1	0	0	0.193037	0.00100019	ITGB3BP
olfactory bulb	1/414	0.997633	1	0	0	0.168325	0.00039898	SYN1
testis	26/3059	0.99938	1	0	0	0.5923	0.000367151	ITSN2;GGNBP1;ZMYND15;DAZAP1;MYCBP;ZDHHC5;NAIF1;TOR1AIP1;PHTF1;LETM2;SMPD3;CUX1;PTPMT1;GCN1L1;CCDC97;AMZ2;UBXN6;BRAP;GSTO2;KIF24;SAMD4B;TARBP2;NUDT9;TRIP12;ANKRD61;ITGB3BP

## Sheet: S1E-ARCHS4_Tissue
Term	Overlap	P-value	Adjusted P-value	Old P-value	Old Adjusted P-value	Odds Ratio	Combined Score	Genes
BREAST (BULK TISSUE)	58/2316	1.53825e-05	0.00166131	0	0	1.74517	19.3405	ZMYND15;RARG;PTPRS;COL16A1;WFIKKN1;RNPEPL1;PIGQ;HR;SGSH;MRC2;CDH1;SLC26A10;SCARF2;TIMP4;KRT6A;DSP;SUN2;PGGHG;SPINK5;SPNS2;PLEKHG6;LMTK3;KRT5;TAF6L;WDR81;ADAM15;PTGES;PPARD;C1QA;LRRC15;FOXC1;CUL7;RETSAT;PPL;ACACB;NTN1;KLK7;ADCY5;MLLT6;NDOR1;EPB41L1;LMNA;MYH14;DRD4;B4GALNT4;MUC6;GSN;LGI4;FBXL19;KLF4;NR2F6;SULF2;KRT17;PLXNB1;AGRN;FGFR2;GPR146;NECTIN1
KERATINOCYTE	53/2316	0.000387186	0.020908	0	0	1.59472	12.5291	MROH2A;ZMYND15;RARG;COL16A1;ZDHHC5;HR;MRC2;CDH1;KIF1C;LGALS7;KRT6A;DSP;PLA2G4F;PAQR4;ELOVL4;SPINK5;PLEKHG6;KRT79;LMTK3;KIF24;KRT5;KREMEN2;PRSS12;ADAM15;CHMP4C;MVD;TLCD1;PHLDB3;PTGES;SLC27A4;FLG;FOXC1;RETSAT;PPL;KLK7;CBARP;DUOX1;RRAS;LMNA;MYH14;TSPAN1;B4GALNT4;FBXL19;DHCR24;KLF4;SGPP1;NR2F6;SULF2;KRT17;PLXNB1;AGRN;FGFR2;NECTIN1
ESOPHAGUS (BULK TISSUE)	52/2316	0.000691623	0.0248984	0	0	1.56463	11.385	MROH2A;RARG;COL16A1;RNPEPL1;ZDHHC5;HR;MRC2;CDH1;KIF1C;LGALS7;KRT6A;DSP;PLA2G4F;ELOVL4;SPINK5;SPNS2;PLEKHG6;KRT79;LMTK3;KRT5;KREMEN2;SORCS2;ADAM15;CHMP4C;PHLDB3;PTGES;SLC27A4;FLG;FOXC1;RETSAT;FUT2;PPL;NTN1;KLK7;ADCY5;DUOX1;EPB41L1;LMNA;MYH14;TSPAN1;GSN;FBXL19;KLHDC8B;DHCR24;KLF4;NR2F6;SULF2;KRT17;PLXNB1;AGRN;FGFR2;NECTIN1
GASTRIC EPITHELIAL CELL	50/2316	0.00206464	0.0557454	0	0	1.50446	9.30175	ZMYND15;RARG;COL16A1;WFIKKN1;RNPEPL1;HR;HK2;LGALS4;SMPD3;CDH1;CCR9;LGALS7;TIMP4;KRT6A;DSP;PLA2G4F;PAQR4;SPINK5;SPNS2;PLEKHG6;LMTK3;KREMEN2;PRSS12;ADAM15;CHMP4C;MVD;TLCD1;PPARD;FLG;FOXC1;RETSAT;TAPBPL;FUT2;PPL;LTBP1;KLK7;RRAS;EPB41L1;MYH14;TSPAN1;MUC6;GSN;FBXL19;DHCR24;KLF4;NR2F6;KRT17;PLXNB1;AGRN;NECTIN1
BASAL CELL	46/2316	0.014021	0.302854	0	0	1.3841	5.90622	FLG;RARG;FOXC1;COL16A1;RETSAT;SHC1;HR;ERFE;PPL;NTN1;KLK7;HK2;CBARP;DUOX1;RRAS;CDH1;LMNA;MYH14;LGALS7;TSPAN1;TIMP4;B4GALNT4;KRT6A;DSP;PLA2G4F;ELOVL4;SPINK5;PLEKHG6;LMTK3;KIF24;DHCR24;KRT5;KREMEN2;KLF4;PRSS12;SGPP1;NR2F6;KRT17;ADAM15;CHMP4C;PLXNB1;TLCD1;AGRN;ANKRD61;FGFR2;NECTIN1
COLON (BULK TISSUE)	46/2316	0.014021	0.252379	0	0	1.3841	5.90622	ZMYND15;C1QA;LRRC15;COL16A1;RETSAT;RNPEPL1;TXNDC11;HR;TAPBPL;FUT2;NTN1;HK2;ADCY5;LGALS4;SMPD3;LGALS2;RRAS;CDH1;LMNA;EFHD2;FLVCR2;MYH14;EPHB2;TSPAN1;KRT6A;DSP;PLA2G4F;GSN;LGI4;FBXL19;SPINK5;SPNS2;PLEKHG6;KLF4;PRSS12;NR2F6;SULF2;KRT17;ADAM15;CHMP4C;PLXNB1;AGRN;MGLL;PPARD;SLC27A4;NECTIN1
SKIN (BULK TISSUE)	46/2316	0.014021	0.216325	0	0	1.3841	5.90622	FLG;MROH2A;LRRC15;RARG;FOXC1;COL16A1;RETSAT;GPR68;ZDHHC5;TESK2;HR;PPL;LTBP1;KLK7;HK2;MRC2;DUOX1;CDH1;LMNA;MYH14;LGALS7;TSPAN1;KRT6A;DSP;SMAD1;PLA2G4F;ELOVL4;SPINK5;SPNS2;PLEKHG6;KRT79;KLHDC8B;DHCR24;KRT5;KLF4;PRSS12;SULF2;KRT17;ADAM15;CHMP4C;PLXNB1;TLCD1;FGFR2;PTGES;SLC27A4;NECTIN1
THYROID (BULK TISSUE)	46/2316	0.014021	0.189284	0	0	1.3841	5.90622	FLG;MROH2A;LRRC15;RARG;FOXC1;CUL7;COL16A1;RETSAT;PIGQ;ZDHHC5;ATP1A1;ERFE;PPL;CBARP;SGSH;LRP6;MRC2;DUOX1;NDOR1;RRAS;EPB41L1;CDH1;LMNA;KIF1C;MYH14;SCARF2;TSPAN1;ATP9A;DSP;PLA2G4F;RALGAPA2;FBXL19;LMTK3;KIF24;KLHDC8B;SORCS2;SGPP1;NR2F6;TAF6L;WDR81;ADAM15;GTF2IRD1;PLXNB1;AGRN;ANKRD61;SLC27A4
GASTRIC TISSUE (BULK)	43/2316	0.0462598	0.555118	0	0	1.29383	3.97657	C1QA;LRRC15;RARG;COL16A1;RETSAT;HR;FUT2;PPL;LTBP1;NTN1;ADCY5;LGALS4;SMPD3;MRC2;LGALS2;RRAS;EPB41L1;CDH1;LMNA;MYH14;SLC26A10;SCARF2;TSPAN1;ATP9A;MUC6;DSP;PLA2G4F;GSN;LGI4;RALGAPA2;SPINK5;SPNS2;PLEKHG6;DHCR24;KLF4;PRSS12;NR2F6;SULF2;ADAM15;CHMP4C;PLXNB1;AGRN;FGFR2
LUNG EPITHELIAL CELL	43/2316	0.0462598	0.499606	0	0	1.29383	3.97657	FLG;ZMYND15;RARG;FOXC1;CNTNAP1;COL16A1;HEXB;HR;RPL8;ERFE;PPL;NTN1;CBARP;MRC2;NDOR1;RRAS;CDH1;RAD54L;SLC26A10;SCARF2;LGALS7;TIMP4;B4GALNT4;KRT6A;DSP;PAQR4;ELOVL4;PLEKHG6;LMTK3;KIF24;DHCR24;KRT5;KREMEN2;SORCS2;NR2F6;KRT17;ADAM15;GTF2IRD1;PLXNB1;TLCD1;RCCD1;AGRN;NECTIN1
ADIPOSE (BULK TISSUE)	42/2316	0.06571	0.645153	0	0	1.26374	3.44055	MROH2A;ZMYND15;C1QA;RARG;FOXC1;PTPRS;COL16A1;RETSAT;RNPEPL1;PDE3B;HR;PPL;ACACB;HK2;ADCY5;MRC2;RRAS;EPB41L1;LMNA;MYH14;SLC26A10;SCARF2;TIMP4;ATP9A;SUN2;GSN;DNASE2B;LGI4;SPNS2;PLEKHG6;KRT79;ZFP92;KLHDC8B;KRT5;KLF4;NR2F6;WDR81;ADAM15;PLXNB1;MGLL;PTGES;GPR146
ASTROCYTE	41/2316	0.0911654	0.820489	0	0	1.23365	2.9547	FLG;LRRC15;FOXC1;CUL7;PTPRS;COL16A1;RETSAT;SHC1;CABP7;ERFE;LTBP1;NTN1;CBARP;MRC2;RRAS;EPB41L1;LMNA;SLC26A10;EPHB2;SCARF2;TIMP4;DRD4;B4GALNT4;PITX3;ELOVL4;FBXL19;KRT79;LMTK3;KLHDC8B;SORCS2;PRSS12;NR2F6;SULF2;TAF6L;KRT17;PLXNB1;TLCD1;AGRN;CNIH2;SLC27A4;NECTIN1
MACROPHAGE	41/2316	0.0911654	0.757374	0	0	1.23365	2.9547	ZMYND15;C1QA;FKBP15;RNPEPL1;GPR68;HEXB;TESK2;TAPBPL;ERFE;HK2;CBARP;SGSH;MRC2;LGALS2;NDOR1;RRAS;LMNA;EFHD2;FLVCR2;EPHB2;DRD4;MUC6;GSN;PAQR4;SERPIND1;DNASE2B;FBXL19;RHBDF2;KRT79;ZFP92;GLMP;CTNS;KREMEN2;SELENOO;TAF6L;WDR81;ADAM15;AGRN;MGLL;PPARD;SLC27A4
MELANOCYTE	41/2316	0.0911654	0.703276	0	0	1.23365	2.9547	FLG;RARG;CUL7;CNTNAP1;PTPRS;COL16A1;RETSAT;RNPEPL1;PIGQ;TESK2;HR;ATP1A1;CBARP;RPTOR;NDOR1;CDH1;LMNA;KIF1C;RAD54L;HIST1H1E;SLC26A10;SCARF2;IL12RB2;GSN;PAQR4;DNASE2B;FBXL19;KIF24;GLMP;CTNS;KLHDC8B;DHCR24;KRT5;KREMEN2;DYNC1LI2;WDR81;ADAM15;PLXNB1;AGRN;ANKRD61;SLC27A4
PLASMACYTOID DENDRITIC CELL	41/2316	0.0911654	0.656391	0	0	1.23365	2.9547	FLG;FOXC1;PUS10;CNTNAP1;PTPRS;RNPEPL1;ZDHHC5;TESK2;TXNDC11;ASB14;TAPBPL;NTN1;SMPD3;LGALS2;NDOR1;CDH1;CCR9;CCDC97;FLVCR2;BID;MEF2D;DRD4;FBXL19;RHBDF2;PLEKHG6;CTNS;KRT5;KREMEN2;KLF4;SULF2;TAF6L;WDR81;TLCD1;PHLDB3;PDE7A;ANKRD61;PRR14;MGLL;GPR146;SLC27A4;NECTIN1
HEPATOCYTE	39/2316	0.163525	1	0	0	1.17348	2.12492	MROH2A;ZMYND15;C1QA;CUL7;RETSAT;WFIKKN1;RNPEPL1;PPL;NTN1;LGALS4;EXOSC4;NDOR1;RRAS;CDH1;FLVCR2;MYH14;SCARF2;DRD4;MUC6;DSP;SERPIND1;LGI4;PLEKHG6;SYVN1;GLMP;DHCR24;SORCS2;NR2F6;SELENOO;TAF6L;WDR81;ADAM15;PQLC1;PLXNB1;TLCD1;AGRN;PHLDB3;GPR146;SLC27A4
LUNG (BULK TISSUE)	39/2316	0.163525	1	0	0	1.17348	2.12492	ZMYND15;C1QA;LRRC15;FOXC1;COL16A1;RETSAT;PPL;LTBP1;NTN1;MRC2;DUOX1;RRAS;EPB41L1;CDH1;LMNA;FLVCR2;MYH14;SCARF2;TSPAN1;PLA2G4F;SERPIND1;DNASE2B;LGI4;PGGHG;SPINK5;SPNS2;DHCR24;KRT5;KLF4;SORCS2;PRSS12;WDR81;KRT17;ADAM15;PLXNB1;AGRN;MGLL;FGFR2;GPR146
MAMMARY GLAND	39/2316	0.163525	0.98115	0	0	1.17348	2.12492	MROH2A;LRRC15;KMT2D;RARG;FOXC1;CUL7;WFIKKN1;GPR68;PIGQ;TESK2;HR;PPL;NTN1;ADCY5;SGSH;CDH1;FLVCR2;MYH14;TSPAN1;B4GALNT4;MUC6;DSP;XBP1;PLA2G4F;DNASE2B;FBXL19;SPINK5;PLEKHG6;LMTK3;KREMEN2;SULF2;TAF6L;PLXNB1;MVD;TLCD1;AGRN;ANKRD61;SLC27A4;NECTIN1
OMENTUM	39/2316	0.163525	0.929511	0	0	1.17348	2.12492	FLG;ZMYND15;C1QA;LRRC15;RARG;FOXC1;PTPRS;COL16A1;RETSAT;HR;PPL;ACACB;LTBP1;NTN1;KLK7;ADCY5;MRC2;RRAS;EPB41L1;LMNA;MYH14;SLC26A10;SCARF2;TIMP4;PITX3;GSN;DNASE2B;LGI4;SPNS2;PLEKHG6;KLHDC8B;KRT5;KLF4;SORCS2;SULF2;ADAM15;PLXNB1;AGRN;GPR146
SUBCUTANEOUS ADIPOSE TISSUE	39/2316	0.163525	0.883035	0	0	1.17348	2.12492	MROH2A;ZMYND15;C1QA;RARG;FOXC1;PTPRS;COL16A1;RETSAT;RNPEPL1;PDE3B;HR;PPL;ACACB;HK2;ADCY5;MRC2;RRAS;EPB41L1;LMNA;KIF1C;MYH14;SLC26A10;SCARF2;TIMP4;ATP9A;GSN;DNASE2B;LGI4;SPNS2;PLEKHG6;KRT79;ZFP92;KLHDC8B;KRT5;NR2F6;ADAM15;MGLL;PTGES;GPR146
KIDNEY (BULK TISSUE)	37/2316	0.267204	1	0	0	1.1133	1.46927	MROH2A;DAZAP1;FOXC1;SMIM4;MYCBP;PIGQ;GPS1;ATP5J;ATP1A1;RPL8;ERFE;RPS15;RRP7A;NT5C;FBL;HPF1;EXOSC4;TRIM28;PTPMT1;LMNA;RAD54L;BUD23;HNRNPA1;RPS10;TSPAN1;PITX3;DSP;UQCC3;DNAH14;SNF8;KLF4;JMJD8;TARBP2;NR2F6;MORF4L2;TLCD1;GART
VASCULAR SMOOTH MUSCLE	37/2316	0.267204	1	0	0	1.1133	1.46927	FLG;MROH2A;LRRC15;RARG;FOXC1;CUL7;CNTNAP1;COL16A1;RETSAT;GPR68;SHC1;HR;ERFE;LTBP1;CBARP;MRC2;NDOR1;RRAS;SLC26A10;EPHB2;SCARF2;TIMP4;B4GALNT4;PITX3;DSP;ELOVL4;SERPIND1;PRSS12;NR2F6;KRT17;ADAM15;TLCD1;AGRN;ANKRD61;PTGES;PPARD;SLC27A4
AMNIOTIC FLUID	36/2316	0.330036	1	0	0	1.08321	1.20079	FLG;LRRC15;RARG;FOXC1;HR;PPL;KLK7;DUOX1;EPB41L4A;RRAS;EPB41L1;MYH14;LGALS7;TSPAN1;MEF2D;KRT6A;MUC6;DSP;PLA2G4F;DNASE2B;SPINK5;SPNS2;PLEKHG6;KRT79;KIF24;KRT5;KLF4;PRSS12;NR2F6;KRT17;CHMP4C;PABPC1;FGFR2;PTGES;PPARD;NECTIN1
RENAL CORTEX	36/2316	0.330036	1	0	0	1.08321	1.20079	FLG;FOXC1;CUL7;COL16A1;ATP1A1;PPL;LTBP1;ADCY5;LRP6;MRC2;LGALS2;EPB41L1;CDH1;MYH14;SLC26A10;SCARF2;HNRNPA1;TSPAN1;DRD4;B4GALNT4;PITX3;MUC6;DSP;PLA2G4F;SERPIND1;SPNS2;KIF24;KREMEN2;SORCS2;PRSS12;SPTB;NR2F6;PLXNB1;AGRN;FGFR2;NECTIN1
FIBROBLAST	35/2316	0.398637	1	0	0	1.05312	0.968559	FLG;LRRC15;RARG;FOXC1;CUL7;CNTNAP1;COL16A1;SHC1;ZDHHC5;HR;ERFE;LTBP1;CBARP;SGSH;LRP6;MRC2;RRAS;EPB41L1;LMNA;KIF1C;SLC26A10;SCARF2;ELOVL4;KIF24;DHCR24;KLF4;PRSS12;NR2F6;KRT17;TLCD1;AGRN;ANKRD61;MGLL;PTGES;PPARD
ILEUM (BULK)	35/2316	0.398637	1	0	0	1.05312	0.968559	ZMYND15;C1QA;COL16A1;RETSAT;RNPEPL1;HR;TAPBPL;ATP1A1;FUT2;LGALS4;SMPD3;LGALS2;RRAS;CDH1;CCR9;EFHD2;FLVCR2;MYH14;EPHB2;TSPAN1;DSP;PLA2G4F;LGI4;PGGHG;SPNS2;PLEKHG6;KLF4;SORCS2;PRSS12;NR2F6;WDR81;ADAM15;CHMP4C;PLXNB1;SLC27A4
PODOCYTE	35/2316	0.398637	1	0	0	1.05312	0.968559	FLG;MROH2A;LRRC15;FOXC1;CUL7;CNTNAP1;COL16A1;RETSAT;GPR68;ERFE;NTN1;CBARP;MRC2;RRAS;EPHB2;SCARF2;TSPAN1;B4GALNT4;PITX3;DSP;PAQR4;FBXL19;SPNS2;KRT79;DHCR24;KREMEN2;SORCS2;PRSS12;SULF2;KRT17;ADAM15;PLXNB1;TLCD1;AGRN;ANKRD61
STROMAL CELL	35/2316	0.398637	1	0	0	1.05312	0.968559	FLG;MROH2A;LRRC15;RARG;FOXC1;CUL7;CNTNAP1;COL16A1;RETSAT;SHC1;ZDHHC5;ERFE;PPL;LTBP1;NTN1;CBARP;MRC2;RRAS;SLC26A10;SCARF2;MEF2D;TIMP4;PITX3;SERPIND1;FBXL19;KIF24;SORCS2;PRSS12;RUNX1;WDR81;PLXNB1;TLCD1;AGRN;ANKRD61;PTGES
BLOOD PBMC	34/2316	0.471131	1	0	0	1.02303	0.769951	RARG;CRTC3;RETSAT;RNPEPL1;MAML1;GPR68;PDE3B;TESK2;TXNDC11;SGSH;NT5C;LGALS2;NDOR1;CCR9;CCDC97;FLVCR2;MCL1;SUN2;PGGHG;PLEKHG6;TARBP2;SGPP1;SELENOO;TAF6L;WDR81;ADAM15;ANTXRL;ARHGEF1;EVL;MVD;PHLDB3;ANKRD61;SSBP4;GPR146
HEPATIC STELLATE CELL	34/2316	0.471131	1	0	0	1.02303	0.769951	FLG;LRRC15;RARG;FOXC1;CUL7;CNTNAP1;COL16A1;RETSAT;ZDHHC5;ERFE;LTBP1;CBARP;RPTOR;MRC2;NDOR1;RRAS;LMNA;RAD54L;SCARF2;PITX3;SERPIND1;FBXL19;KIF24;CTNS;KREMEN2;KLF4;PRSS12;RUNX1;ADAM15;BMP2K;TLCD1;ANKRD61;SLC27A4;NECTIN1
VENTRICLE	34/2316	0.471131	1	0	0	1.02303	0.769951	FLG;C1QA;FOXC1;COL16A1;RNPEPL1;ASB14;HR;ACACB;LTBP1;NTN1;ADCY5;MRC2;RRAS;KIF1C;MYH14;SLC26A10;SCARF2;MEF2D;TIMP4;PITX3;MUC6;DSP;GSN;LGI4;SPINK5;SPNS2;KLHDC8B;KLF4;SPTB;SYN1;ADAM15;SLMAP;PLXNB1;GPR146
BETA CELL	33/2316	0.545223	1	0	0	0.992941	0.602279	FLG;KMT2D;CUL7;PTPRS;KMT2A;CABP7;KMT2C;PPL;NTN1;CBARP;ADCY5;IGF1R;EPB41L1;CDH1;MYH14;TSPAN1;MEF2D;ATP9A;B4GALNT4;MUC6;DSP;ELOVL4;SERPIND1;DNAH14;PLEKHG6;SYVN1;SPTB;SYN1;PI4KA;PLXNB1;CNIH2;ANKRD61;NECTIN1
MYOFIBROBLAST	33/2316	0.545223	1	0	0	0.992941	0.602279	LRRC15;RARG;FOXC1;CNTNAP1;COL16A1;WFIKKN1;GPR68;SHC1;HR;ERFE;LTBP1;HK2;CBARP;SGSH;MRC2;RRAS;LMNA;SLC26A10;SCARF2;B4GALNT4;PAQR4;ELOVL4;FBXL19;KREMEN2;PRSS12;NR2F6;KRT17;AGRN;CNIH2;ANKRD61;MGLL;PTGES;SLC27A4
OSTEOBLAST	33/2316	0.545223	1	0	0	0.992941	0.602279	FLG;LRRC15;RARG;FOXC1;CUL7;CNTNAP1;COL16A1;GPR68;SHC1;HR;ERFE;LTBP1;CBARP;MRC2;NDOR1;RRAS;LMNA;SLC26A10;SCARF2;DSP;ELOVL4;KRT79;KLF4;SORCS2;PRSS12;SGPP1;KRT17;ADAM15;TLCD1;AGRN;ANKRD61;PTGES;SLC27A4
PLACENTA (BULK)	33/2316	0.545223	1	0	0	0.992941	0.602279	KMT2D;CRTC3;HEXB;KMT2C;TOR1AIP2;ATP1A1;LTBP1;IGF1R;LRP6;HECTD1;EPB41L1;CDH1;LMNA;FLVCR2;KRT6A;DSP;RALGAPA2;FBXL19;PLEKHG6;KRT5;KLF4;PRSS12;SGPP1;DIAPH1;KRT17;ANTXRL;PI4KA;RAPGEF2;TRIP12;EZR;EIF4G2;PPARD;NECTIN1
BRAIN (BULK)	32/2316	0.618395	1	0	0	0.962852	0.462774	CNTNAP1;COL16A1;WFIKKN1;FAM57B;CABP7;HR;KLK7;CBARP;ADCY5;SHF;EPB41L1;MYH14;SLC26A10;TIMP4;ATP9A;B4GALNT4;PAQR4;ELOVL4;LGI4;FBXL19;SPNS2;LMTK3;ZFP92;SORCS2;SPTB;SYN1;KRT17;CDIP1;PLXNB1;CNIH2;FGFR2;NECTIN1
CARDIAC MUSCLE FIBER	32/2316	0.618395	1	0	0	0.962852	0.462774	FOXC1;CUL7;CNTNAP1;PTPRS;COL16A1;WFIKKN1;PPL;LTBP1;NTN1;CBARP;ADCY5;MRC2;RRAS;EPB41L1;SCARF2;DRD4;B4GALNT4;PITX3;DSP;ELOVL4;SERPIND1;LGI4;FBXL19;SPINK5;KLHDC8B;KREMEN2;SORCS2;SPTB;NR2F6;AGRN;ANKRD61;NECTIN1
FETAL LUNG	32/2316	0.618395	1	0	0	0.962852	0.462774	FLG;LRRC15;RARG;FOXC1;CUL7;CNTNAP1;PTPRS;COL16A1;SHC1;HR;ERFE;LTBP1;CBARP;LRP6;SHF;MRC2;NDOR1;EPB41L1;LMNA;SLC26A10;EPHB2;SCARF2;B4GALNT4;ELOVL4;FBXL19;KIF24;PRSS12;NR2F6;AGRN;CNIH2;ANKRD61;PTGES
GRANULOSA CELL	32/2316	0.618395	1	0	0	0.962852	0.462774	FLG;LRRC15;CUL7;WFIKKN1;ATP1A1;PPL;LTBP1;HK2;CBARP;IGF1R;NDOR1;RRAS;LMNA;FLVCR2;IL12RB2;MCL1;DSP;SUN2;SERPIND1;FBXL19;ZFP92;DHCR24;KLF4;SYN1;SGPP1;RUNX1;WDR81;LPCAT3;MORF4L2;MVD;PTGES;SLC27A4
MOTOR NEURON	32/2316	0.618395	1	0	0	0.962852	0.462774	CUL7;CNTNAP1;PTPRS;WFIKKN1;FAM57B;NTN1;CBARP;ADCY5;SMPD3;SHF;EPB41L1;SLC26A10;EPHB2;SCARF2;ATP9A;B4GALNT4;PAQR4;ELOVL4;LGI4;FBXL19;SPINK5;SPNS2;LMTK3;KLHDC8B;KREMEN2;SORCS2;SYN1;SULF2;PLXNB1;AGRN;CNIH2;NECTIN1
RESPIRATORY SMOOTH MUSCLE	32/2316	0.618395	1	0	0	0.962852	0.462774	FLG;LRRC15;RARG;FOXC1;CUL7;CNTNAP1;COL16A1;HR;ERFE;PPL;LTBP1;NTN1;CBARP;SGSH;MRC2;RRAS;EPB41L1;LMNA;SLC26A10;SCARF2;TIMP4;B4GALNT4;PITX3;KLHDC8B;KLF4;SORCS2;PRSS12;NR2F6;WDR81;PLXNB1;AGRN;PTGES
SUPERIOR FRONTAL GYRUS	32/2316	0.618395	1	0	0	0.962852	0.462774	C1QA;CNTNAP1;COL16A1;WFIKKN1;FAM57B;HR;KLK7;CBARP;ADCY5;EPB41L1;MYH14;SLC26A10;ATP9A;B4GALNT4;MUC6;PAQR4;ELOVL4;LGI4;FBXL19;SPNS2;LMTK3;ZFP92;KREMEN2;SORCS2;SPTB;SYN1;KRT17;CDIP1;PLXNB1;CNIH2;SLC27A4;NECTIN1
ERYTHROBLAST	31/2316	0.68816	1	0	0	0.932763	0.348605	WFIKKN1;RNPEPL1;PIGQ;TESK2;ERFE;LTBP1;CBARP;NDOR1;CDH1;LMNA;RAD54L;KMT5A;DRD4;PAQR4;FBXL19;KIF24;KLHDC8B;KREMEN2;SPTB;SELENOO;TAF6L;WDR81;PQLC1;BMP2K;MVD;TLCD1;RCCD1;ANKRD61;PRR14;GPR146;NECTIN1
PERICARDIUM	31/2316	0.68816	1	0	0	0.932763	0.348605	FLG;RARG;FOXC1;CUL7;CNTNAP1;PTPRS;COL16A1;HR;ERFE;PPL;LTBP1;CBARP;MRC2;RRAS;LMNA;HIST1H1E;SCARF2;TIMP4;B4GALNT4;PITX3;ELOVL4;FBXL19;KREMEN2;KLF4;SORCS2;NR2F6;SULF2;WDR81;ADAM15;AGRN;SSBP4
SMALL INTESTINE (BULK TISSUE)	31/2316	0.68816	1	0	0	0.932763	0.348605	C1QA;COL16A1;RETSAT;ATP1A1;FUT2;LTBP1;NTN1;ADCY5;LGALS4;SMPD3;LGALS2;CDH1;CCR9;FLVCR2;MYH14;HIST1H1E;EPHB2;TSPAN1;DSP;PLA2G4F;RALGAPA2;PGGHG;SPNS2;PLEKHG6;KLF4;PRSS12;SLMAP;CHMP4C;BMP2K;PLXNB1;SLC27A4
SPINAL CORD	31/2316	0.68816	1	0	0	0.932763	0.348605	FLG;FOXC1;CNTNAP1;PTPRS;COL16A1;FAM57B;CABP7;NTN1;CBARP;ADCY5;SHF;MRC2;EPB41L1;SLC26A10;ATP9A;B4GALNT4;PAQR4;ELOVL4;LGI4;FBXL19;SPNS2;LMTK3;SORCS2;SPTB;SYN1;SULF2;PLXNB1;AGRN;CNIH2;FGFR2;NECTIN1
SPINAL CORD (BULK)	31/2316	0.68816	1	0	0	0.932763	0.348605	FLG;FOXC1;CNTNAP1;PTPRS;COL16A1;FAM57B;CABP7;NTN1;CBARP;ADCY5;SHF;MRC2;EPB41L1;SLC26A10;ATP9A;B4GALNT4;PAQR4;ELOVL4;LGI4;FBXL19;SPNS2;LMTK3;SORCS2;SPTB;SYN1;SULF2;PLXNB1;AGRN;CNIH2;FGFR2;NECTIN1
TRACHEA (BULK TISSUE)	31/2316	0.68816	1	0	0	0.932763	0.348605	FLG;RARG;FOXC1;COL16A1;RETSAT;HR;PPL;LTBP1;MRC2;DUOX1;CDH1;LMNA;HIST1H1E;LGALS7;TSPAN1;TIMP4;KRT6A;FBXL19;SPINK5;ZFP92;DHCR24;KRT5;PRSS12;NR2F6;WDR81;KRT17;ADAM15;ANTXRL;PLXNB1;AGRN;GPR146
ATRIUM	30/2316	0.752316	1	0	0	0.902674	0.2569	FLG;FOXC1;PTPRS;COL16A1;HR;PPL;LTBP1;NTN1;CBARP;ADCY5;MRC2;RRAS;LMNA;KIF1C;SLC26A10;SCARF2;TIMP4;DSP;GSN;SERPIND1;LGI4;KLHDC8B;KLF4;SPTB;SYN1;NR2F6;ADAM15;PLXNB1;AGRN;GPR146
INTESTINAL EPITHELIAL CELL	30/2316	0.752316	1	0	0	0.902674	0.2569	LRRC15;RARG;FOXC1;COL16A1;RETSAT;WFIKKN1;GPR68;SHC1;ZDHHC5;LTBP1;HK2;CBARP;MRC2;NDOR1;RRAS;EPB41L1;LMNA;EPHB2;SCARF2;DRD4;ATP9A;PITX3;FBXL19;NR2F6;WDR81;TLCD1;AGRN;ANKRD61;MGLL;SLC27A4
PREADIPOCYTE	30/2316	0.752316	1	0	0	0.902674	0.2569	FLG;GGNBP1;RARG;CUL7;CNTNAP1;PTPRS;COL16A1;WFIKKN1;ASB14;ERFE;PPL;LTBP1;CBARP;MRC2;LMNA;HIST1H1E;SCARF2;TIMP4;ELOVL4;SERPIND1;FBXL19;PLEKHG6;KIF24;DHCR24;KLF4;WDR81;ADAM15;MVD;ANKRD61;PTGES
THYMUS (BULK TISSUE)	30/2316	0.752316	1	0	0	0.902674	0.2569	FLG;MROH2A;C1QA;FOXC1;COL16A1;SMPD3;RPTOR;CDH1;CCR9;RAD54L;HIST1H1E;LGALS7;KRT6A;DSP;SMAD1;SUN2;PLA2G4F;ELOVL4;FBXL19;PGGHG;SPINK5;KRT79;KIF24;KRT5;KREMEN2;SORCS2;WDR81;KRT17;ANTXRL;PDE7A
CORD BLOOD	29/2316	0.809162	1	0	0	0.872585	0.184775	ITSN2;DDX5;SMIM4;MYCBP;FKBP15;HEXB;KMT2C;ATP5J;ASB14;RPL8;HK2;RPS15;LGALS2;PTPMT1;LRRFIP1;BID;HNRNPA1;RPS10;TMSB10;MCL1;FNBP1;KLF4;EEF1G;DIAPH1;PTP4A2;BOLA2;PABPC1;ANKRD61;PRR13
DENDRITIC CELL	29/2316	0.809162	1	0	0	0.872585	0.184775	ITSN2;ZMYND15;DDX5;MYCBP;FKBP15;HEXB;KMT2C;ATP5J;RPS15;NT5C;LGALS2;PTPMT1;EFHD2;SUSD6;LRRFIP1;BID;RPS10;TMSB10;GSN;FNBP1;KLF4;YWHAZ;SULF2;EEF1G;PTP4A2;MYL6;BOLA2;PABPC1;PRR13
FETAL BRAIN	29/2316	0.809162	1	0	0	0.872585	0.184775	PTPRS;WFIKKN1;LTBP1;NTN1;CBARP;ADCY5;SHF;MRC2;NDOR1;RAD54L;SLC26A10;EPHB2;SCARF2;TIMP4;DRD4;ATP9A;B4GALNT4;PAQR4;FBXL19;LMTK3;KIF24;KREMEN2;SORCS2;SYN1;TAF6L;PLXNB1;AGRN;CNIH2;ANKRD61
PANCREATIC ISLET	29/2316	0.809162	1	0	0	0.872585	0.184775	SMIM4;CABP7;PDE3B;GOLIM4;ATP5J;TOR1AIP2;FUT2;PPL;ACACB;LETM2;IGF1R;EPB41L4A;CDH1;MYH14;HIST1H1E;TSPAN1;ATP9A;DSP;GSTO2;DNAH14;SREK1IP1;NUDT9;AEBP2;RILPL1;CHMP4C;RAB3GAP2;GTF2IRD1;TUBGCP4;EZR
SKELETAL MUSCLE (BULK TISSUE)	29/2316	0.809162	1	0	0	0.872585	0.184775	COL16A1;RETSAT;TESK2;ASB14;PPL;ACACB;LTBP1;ADCY5;MRC2;KIF1C;MYH14;SLC26A10;MEF2D;TIMP4;IL12RB2;PITX3;MUC6;PLA2G4F;PAQR4;DNASE2B;LGI4;RALGAPA2;KLHDC8B;SPTB;NR2F6;TAF6L;RILPL1;GTF2IRD1;GPR146
SKELETAL MUSCLE SATELLITE CELL	29/2316	0.809162	1	0	0	0.872585	0.184775	FLG;FOXC1;CUL7;CNTNAP1;COL16A1;WFIKKN1;SHC1;ERFE;PPL;LTBP1;CBARP;MRC2;LMNA;FLVCR2;HIST1H1E;SCARF2;TIMP4;PITX3;ELOVL4;FBXL19;KIF24;KREMEN2;PRSS12;NR2F6;WDR81;ADAM15;ANKRD61;PTGES;SLC27A4
HAIR FOLLICLE	28/2316	0.857639	1	0	0	0.842495	0.129384	FLG;GGNBP1;LRRC15;RARG;CUL7;CNTNAP1;PTPRS;COL16A1;HR;PPL;LTBP1;NTN1;CBARP;MRC2;LMNA;HIST1H1E;SCARF2;KRT6A;SERPIND1;DHCR24;KRT5;PRSS12;SGPP1;WDR81;KRT17;BMP2K;ANKRD61;PTGES
NATURAL KILLER CELLS	28/2316	0.857639	1	0	0	0.842495	0.129384	RARG;SMIM4;RNPEPL1;GPR68;GPS1;TESK2;TAPBPL;ERFE;HDDC3;NT5C;EXOSC4;NDOR1;EFHD2;CCDC97;HIST1H1E;TMSB10;IL12RB2;SUN2;UQCC3;RHBDF2;SYVN1;TARBP2;WDR81;CDIP1;DXO;EVL;MVD;PRR14
OVARY (BULK TISSUE)	28/2316	0.857639	1	0	0	0.842495	0.129384	FLG;FOXC1;CUL7;PTPRS;COL16A1;CRTC3;PPL;LTBP1;ADCY5;IGF1R;LRP6;EPB41L4A;EPB41L1;HIST1H1E;SLC26A10;MEF2D;B4GALNT4;MUC6;DSP;SMAD1;PLA2G4F;SPINK5;KIF24;KLHDC8B;PRSS12;SULF2;PLXNB1;FGFR2
VALVE	28/2316	0.857639	1	0	0	0.842495	0.129384	ZMYND15;C1QA;LRRC15;RARG;FOXC1;CNTNAP1;SMIM4;PTPRS;COL16A1;HR;ERFE;LTBP1;NTN1;ADCY5;MRC2;RRAS;LMNA;SLC26A10;SCARF2;TIMP4;DRD4;MUC6;GSN;LGI4;SPINK5;KLF4;KRT17;ADAM15
ADRENAL GLAND	27/2316	0.897381	1	0	0	0.812406	0.0879633	FLG;C1QA;FOXC1;CUL7;PTPRS;COL16A1;RETSAT;ACACB;LTBP1;IGF1R;SGSH;RPTOR;MRC2;EPB41L1;FLVCR2;SLC26A10;SCARF2;TIMP4;DSP;SERPIND1;SPINK5;ZFP92;CTNS;KLHDC8B;DHCR24;WDR81;FGFR2
FETAL BRAIN CORTEX	27/2316	0.897381	1	0	0	0.812406	0.0879633	GGNBP1;DDX5;RBM25;KMT2A;FAM57B;KMT2C;USP33;TOR1AIP2;TPGS2;LETM2;IGF1R;DUOX1;EPB41L4A;CDH1;ATP9A;SPAG9;GSTO2;VPS37B;YWHAZ;LETM1;AEBP2;KANSL1;RILPL1;AGO1;TUBGCP4;EZR;FGFR2
NEURONAL EPITHELIUM	27/2316	0.897381	1	0	0	0.812406	0.0879633	GGNBP1;RBM25;KMT2A;KMT2C;USP33;GOLIM4;TOR1AIP2;LTBP1;IGF1R;LRP6;EPB41L4A;HPF1;INPP5F;HIST1H1E;EPHB2;ZC3H13;ATP9A;SPAG9;GSTO2;CEP295;YWHAZ;AEBP2;RILPL1;AGO1;MORF4L2;TUBGCP4;FGFR2
OLIGODENDROCYTE	26/2316	0.928662	1	0	0	0.782317	0.0578996	FLG;LRRC15;CNTNAP1;PTPRS;WFIKKN1;HR;NTN1;CBARP;MRC2;SLC26A10;EPHB2;SCARF2;TIMP4;DRD4;B4GALNT4;PAQR4;SPINK5;LMTK3;DHCR24;KREMEN2;SORCS2;SULF2;PLXNB1;AGRN;CNIH2;ANKRD61
PREFRONTAL CORTEX	26/2316	0.928662	1	0	0	0.782317	0.0578996	GGNBP1;RBM25;KMT2A;FAM57B;KMT2C;USP33;ADCY5;IGF1R;LRP6;EPB41L4A;INPP5F;EPB41L1;SLC26A10;ATP9A;B4GALNT4;SPAG9;GSTO2;LGI4;RALGAPA2;PRSS12;SYN1;NUDT9;RILPL1;RAPGEF2;TUBGCP4;FGFR2
BLYMPHOCYTE	25/2316	0.95227	1	0	0	0.752228	0.0367892	ITSN2;TESK2;ASB14;PRDM2;TAPBPL;NDOR1;CCR9;CCDC97;DHX16;RAD54L;MEF2D;FBXL19;RHBDF2;SYVN1;KIF24;KREMEN2;SGPP1;SELENOO;TAF6L;WDR81;BMP2K;DXO;RCCD1;PDE7A;ANKRD61
CD34+ CELL	25/2316	0.95227	1	0	0	0.752228	0.0367892	ITSN2;RPL8;TPGS2;RPS15;NT5C;FBL;EXOSC4;PTPMT1;RPS3;HIST1H1E;LRRFIP1;HNRNPA1;RPS10;IL12RB2;XBP1;FNBP1;SAFB;RUNX1;EEF1G;ARHGEF1;PABPC1;MGLL;ITGB3BP;SSBP4;PRR13
RETINA	25/2316	0.95227	1	0	0	0.752228	0.0367892	FOXC1;CNTNAP1;COL16A1;FAM57B;ASB14;HR;HK2;CBARP;ADCY5;LRP6;SLC26A10;DRD4;B4GALNT4;DSP;PAQR4;ELOVL4;LGI4;KREMEN2;SORCS2;TAF6L;GTF2IRD1;PLXNB1;ANKRD61;GPR146;NECTIN1
ALPHA CELL	24/2316	0.969327	1	0	0	0.722139	0.0224967	FLG;GGNBP1;DSP;WFIKKN1;SERPIND1;PDE3B;PLEKHG6;ASB14;PPL;SPTB;SYN1;LETM2;EPB41L1;CDH1;CCR9;MYH14;HIST1H1E;PLXNB1;CNIH2;TSPAN1;ANKRD61;ATP9A;MUC6;NECTIN1
ALVEOLAR MACROPHAGE	24/2316	0.969327	1	0	0	0.722139	0.0224967	ZMYND15;C1QA;GSN;FKBP15;SERPIND1;DNASE2B;HEXB;KRT79;ZFP92;KIF24;CTNS;KLHDC8B;KLF4;HK2;SGPP1;RUNX1;LGALS2;WDR81;ADAM15;EPB41L1;LMNA;BMP2K;FLVCR2;MCL1
HUMAN EMBRYO	24/2316	0.969327	1	0	0	0.722139	0.0224967	DSP;ELOVL4;DNAH14;SPINK5;DHCR24;LTBP1;TARBP2;HK2;NR2F6;LRP6;CDH1;AGO1;TBCE;RAD54L;TSR1;PLXNB1;NAF1;TLCD1;HNRNPA1;GART;TIMP4;FGFR2;B4GALNT4;NECTIN1
SPLEEN (BULK TISSUE)	24/2316	0.969327	1	0	0	0.722139	0.0224967	FLG;ZMYND15;C1QA;SUN2;RNPEPL1;FBXL19;PGGHG;SPNS2;ZFP92;KLF4;SGPP1;ADCY5;MRC2;NDOR1;WDR81;ATG16L2;ANTXRL;CCR9;FLVCR2;ARHGEF1;SCARF2;LGALS7;GPR146;MUC6
WHARTONS JELLY	24/2316	0.969327	1	0	0	0.722139	0.0224967	FLG;LRRC15;CUL7;COL16A1;ELOVL4;SERPIND1;GPR68;SHC1;FBXL19;KIF24;PRSS12;LTBP1;SGPP1;CBARP;NR2F6;MRC2;RRAS;LMNA;HIST1H1E;TLCD1;SCARF2;ANKRD61;TIMP4;B4GALNT4
ALVEOLAR CELL TYPE II	23/2316	0.981109	1	0	0	0.69205	0.0131988	MROH2A;ZMYND15;PLA2G4F;SPINK5;SPNS2;TOR1AIP2;KRT5;PPL;LRP6;DUOX1;EPB41L4A;KRT17;CDH1;ANTXRL;CHMP4C;MYH14;HIST1H1E;EPHB2;TSPAN1;MGLL;FGFR2;KRT6A;MUC6
BLOOD DENDRITIC CELLS	23/2316	0.981109	1	0	0	0.69205	0.0131988	ITSN2;DDX5;HEXB;KMT2C;ATP5J;RPL8;YWHAZ;SULF2;RPS15;EEF1G;PTP4A2;LGALS2;MYL6;PTPMT1;BOLA2;HIST1H1E;PABPC1;LRRFIP1;BID;HNRNPA1;RPS10;TMSB10;PRR13
CEREBELLUM	23/2316	0.981109	1	0	0	0.69205	0.0131988	FLG;MROH2A;FOXC1;PTPRS;ELOVL4;SERPIND1;FBXL19;DNAH14;SPNS2;PLEKHG6;LMTK3;ASB14;SORCS2;NTN1;ADCY5;LRP6;SMPD3;SHF;HIST1H1E;EPHB2;TIMP4;ATP9A;B4GALNT4
CHONDROCYTE	23/2316	0.981109	1	0	0	0.69205	0.0131988	FLG;LRRC15;RARG;FOXC1;COL16A1;ELOVL4;GPR68;KIF24;HR;ERFE;KLF4;LTBP1;NTN1;SULF2;MRC2;KRT17;LMNA;TLCD1;SCARF2;ANKRD61;TIMP4;FGFR2;PTGES
KUPFFER CELL	23/2316	0.981109	1	0	0	0.69205	0.0131988	FLG;LRRC15;RARG;FOXC1;CNTNAP1;COL16A1;RETSAT;ELOVL4;SHC1;KLHDC8B;ERFE;PRSS12;LTBP1;CBARP;MRC2;RRAS;ADAM15;LMNA;SLC26A10;AGRN;SCARF2;ANKRD61;SLC27A4
LIVER (BULK TISSUE)	23/2316	0.981109	1	0	0	0.69205	0.0131988	GGNBP1;MROH2A;DSP;XBP1;SERPIND1;SHC1;RALGAPA2;SYVN1;TXNDC11;KLF4;PPL;ACACB;LTBP1;NR2F6;LGALS4;RRAS;CDH1;MORF4L2;LMNA;MYH14;SUSD6;FGFR2;MUC6
MIDBRAIN	22/2316	0.988874	1	0	0	0.661961	0.00740654	SPAG9;RBM25;KMT2A;FAM57B;DNAH14;TOR1AIP2;FUT2;NTN1;SULF2;IGF1R;SMPD3;DYNC1LI2;MYL6;EPB41L1;EPHB2;AGRN;ZC3H13;HNRNPA1;TMSB10;ATP9A;PITX3;MUC6
CEREBRAL CORTEX	21/2316	0.993748	1	0	0	0.631872	0.00396294	ELOVL4;LGI4;LMTK3;HR;SORCS2;SYN1;CBARP;ADCY5;INPP5F;EPB41L1;CDIP1;MYH14;PLXNB1;SLC26A10;ZC3H13;CNIH2;UBXN6;TIMP4;FGFR2;ATP9A;B4GALNT4
CINGULATE GYRUS	21/2316	0.993748	1	0	0	0.631872	0.00396294	FLG;FOXC1;CNTNAP1;PTPRS;ELOVL4;LGI4;LMTK3;ASB14;HR;ATP1A1;SORCS2;SPTB;KLK7;SYN1;ADCY5;EPB41L1;PI4KA;HIST1H1E;CNIH2;MEF2D;ATP9A
HEART (BULK TISSUE)	21/2316	0.993748	1	0	0	0.631872	0.00396294	FLG;DSP;C1QA;FOXC1;COL16A1;LGI4;SPINK5;ASB14;KLHDC8B;LTBP1;SPTB;NTN1;SYN1;ADCY5;MRC2;RRAS;MYH14;SLC26A10;TIMP4;GPR146;PITX3
MYOBLAST	21/2316	0.993748	1	0	0	0.631872	0.00396294	GGNBP1;DSP;SHC1;GOLIM4;TOR1AIP2;GTPBP8;LTBP1;RUNX1;MRC2;LETM1;NUDT9;DYNC1LI2;MYL6;AEBP2;MORF4L2;LMNA;RPS3;SDF2;KMT5A;TMSB10;MGLL
FORESKIN FIBROBLAST	20/2316	0.996656	1	0	0	0.601782	0.0020156	LRRC15;RARG;FOXC1;CNTNAP1;COL16A1;SHC1;NAIF1;GOLIM4;TOR1AIP2;GLMP;FUT2;PRSS12;LTBP1;KLK7;LRP6;MRC2;RRAS;LMNA;MGLL;PTGES
NEUTROPHIL	20/2316	0.996656	1	0	0	0.601782	0.0020156	ZMYND15;WFIKKN1;RNPEPL1;GPR68;PGGHG;PLEKHG6;ZFP92;TESK2;KLHDC8B;TAPBPL;SULF2;NDOR1;ATG16L2;ANTXRL;EFHD2;SUSD6;CNIH2;SCARF2;PRR14;MCL1
ENDOMETRIUM (BULK)	19/2316	0.998302	1	0	0	0.571693	0.000971601	FLG;GGNBP1;DSP;RARG;CNTNAP1;PLA2G4F;COL16A1;SERPIND1;ZFP92;KIF24;ASB14;PRSS12;LTBP1;SULF2;LRP6;MRC2;SLC26A10;TSPAN1;ANKRD61
PERIPHERAL BLOOD	19/2316	0.998302	1	0	0	0.571693	0.000971601	ZMYND15;SUN2;RNPEPL1;GPR68;PGGHG;TESK2;TAPBPL;SULF2;LGALS2;NDOR1;WDR81;ATG16L2;ANTXRL;CCR9;EFHD2;FLVCR2;ANKRD61;GPR146;MCL1
SENSORY NEURON	19/2316	0.998302	1	0	0	0.571693	0.000971601	SMAD1;CNTNAP1;PTPRS;ELOVL4;FAM57B;LGI4;LMTK3;SORCS2;SYN1;CBARP;ADCY5;SMPD3;INPP5F;EPB41L1;HIST1H1E;SLC26A10;CNIH2;ATP9A;NECTIN1
TESTIS (BULK TISSUE)	19/2316	0.998302	1	0	0	0.571693	0.000971601	FLG;MROH2A;ZMYND15;KMT2D;COL16A1;KMT2C;FBXL19;DNAH14;KIF24;HR;PRSS12;HK2;CBARP;ADCY5;ANTXRL;FLVCR2;HIST1H1E;ANKRD61;ATP9A
DORSAL STRIATUM	18/2316	0.999183	1	0	0	0.541604	0.000442739	FLG;CNTNAP1;COL16A1;ELOVL4;SERPIND1;LGI4;LMTK3;SORCS2;SPTB;SYN1;CBARP;ADCY5;EPB41L1;CNIH2;FGFR2;ATP9A;B4GALNT4;MUC6
NEURONAL PROGENITOR CELLS	18/2316	0.999183	1	0	0	0.541604	0.000442739	FAM57B;DNAH14;NAIF1;FUT2;LTBP1;YWHAZ;KLK7;DNAJC28;IGF1R;LRP6;HPF1;AEBP2;AGO1;GTF2IRD1;EPHB2;HNRNPA1;FGFR2;ITGB3BP
BONE MARROW (BULK TISSUE)	17/2316	0.999628	1	0	0	0.511515	0.000190445	XBP1;DDX5;FNBP1;RPL8;RUNX1;RPS15;EEF1G;FBL;BOLA2;RPS3;HIST1H1E;PABPC1;LRRFIP1;HNRNPA1;RPS10;PRR13;IL12RB2
MORULA	16/2316	0.999839	1	0	0	0.481426	7.74926e-05	PLA2G4F;DNASE2B;CABP7;SPINK5;NAIF1;TESK2;CTNS;KLF4;LGALS4;SHF;EXOSC4;TBCE;FLVCR2;RAD54L;TLCD1;PITX3
OOCYTE	16/2316	0.999839	1	0	0	0.481426	7.74926e-05	MROH2A;PLA2G4F;ELOVL4;TESK2;KIF24;ERFE;SORCS2;SPTB;NTN1;ADCY5;SMPD3;HPF1;FLVCR2;RAD54L;TLCD1;LGALS7
PLASMA CELL	16/2316	0.999839	1	0	0	0.481426	7.74926e-05	XBP1;MYCBP;CABP7;SYVN1;ZFP92;TESK2;TXNDC11;ASB14;TAPBPL;HDDC3;DNAJC28;BOLA2;CHMP4C;DXO;SDF2;BUD23
CD19+ B CELLS	15/2316	0.999933	1	0	0	0.451337	3.01928e-05	ITSN2;GGNBP1;SERPIND1;TESK2;KIF24;ASB14;TAPBPL;KREMEN2;SGPP1;WDR81;CCR9;BMP2K;HIST1H1E;PDE7A;ANKRD61
CD4+ T CELL	15/2316	0.999933	1	0	0	0.451337	3.01928e-05	GGNBP1;SERPIND1;GPR68;PGGHG;TESK2;TAPBPL;HDDC3;SGSH;ANTXRL;CCR9;HIST1H1E;DXO;EVL;PDE7A;IL12RB2
TLYMPHOCYTE	15/2316	0.999933	1	0	0	0.451337	3.01928e-05	GPR68;PGGHG;PDE3B;RPS15;MYL6;BOLA2;CCR9;RPS3;EVL;CEPT1;LRRFIP1;TTPAL;TMSB10;PRR13;IL12RB2
GRANULOCYTE	14/2316	0.999972	1	0	0	0.421248	1.17127e-05	GGNBP1;ZMYND15;WFIKKN1;GPR68;PGGHG;PLEKHG6;TESK2;PPL;SULF2;ATG16L2;ANTXRL;EFHD2;ANKRD61;MCL1
REGULATORY T CELLS	14/2316	0.999972	1	0	0	0.421248	1.17127e-05	MYCBP;RNPEPL1;GPR68;TESK2;TAPBPL;HDDC3;SGPP1;SGSH;ANTXRL;CCR9;CCDC97;FLVCR2;DXO;IL12RB2
SPERM	14/2316	0.999972	1	0	0	0.421248	1.17127e-05	GGNBP1;MROH2A;ZMYND15;DNAH14;SPINK5;KIF24;CTNS;KRT5;NTN1;ANTXRL;FLVCR2;TSPAN1;PITX3;MUC6
HUMAN ZYGOTE	2316-12-01	0.999993	1	0	0	0.361069	2.63983e-06	MROH2A;HPF1;PLA2G4F;ELOVL4;SPINK5;FLVCR2;KIF24;RAD54L;TLCD1;SORCS2;NTN1;ADCY5
BLASTOCYST	2316-11-01	0.999994	1	0	0	0.33098	1.83362e-06	DSP;CABP7;LPCAT3;SPINK5;KIF24;RAD54L;TLCD1;KLF4;PTGES;NR2F6;SLC27A4
DENTATE GRANULE CELL	2316-08-01	0.999995	1	0	0	0.240713	1.16261e-06	PLA2G4F;ELOVL4;EPB41L1;DNASE2B;LGI4;CNIH2;KLK7;SYN1
COLONIC MUCOSA	2316-06-01	0.999995	0.999995	0	0	0.180535	8.70339e-07	LGALS4;LGALS2;SPINK5;CHMP4C;FUT2;TSPAN1

## Sheet: S1F-GO_BP_2017
Term	Overlap	P-value	Adjusted P-value	Old P-value	Old Adjusted P-value	Odds Ratio	Combined Score	Genes
cornification (GO:0070268)	9/108	2.57441e-05	0.0815057	0	0	5.8072	61.3665	FLG;DSP;KRT17;SPINK5;KRT79;KRT5;PPL;KRT6A;DSC3
rRNA methylation (GO:0031167)	3/9	0.000230396	0.364717	0	0	23.2288	194.558	FBL;MTERF4;BUD23
embryonic pattern specification (GO:0009880)	3/13	0.000751725	0.79332	0	0	16.0815	115.676	SMAD1;FGFR2;LRP6
nuclear-transcribed mRNA catabolic process (GO:0000956)	3/14	0.000946621	0.749251	0	0	14.9328	103.971	DDX5;EXOSC4;AGO1
regulation of cell size (GO:0008361)	3/15	0.00117077	0.741331	0	0	13.9373	94.078	RPTOR;RARG;EZR
ribosomal small subunit assembly (GO:0000028)	3/15	0.00117077	0.617776	0	0	13.9373	94.078	RPS15;RRP7A;RPS10
Ras protein signal transduction (GO:0007265)	5/56	0.0012345	0.558347	0	0	6.222	41.6693	BRAP;TRIM28;RRAS;SHC1;NTN1
IRE1-mediated unfolded protein response (GO:0036498)	5/57	0.00133756	0.529339	0	0	6.11284	40.4481	CUL7;XBP1;SHC1;LMNA;SYVN1
axon guidance (GO:0007411)	7/125	0.00220081	0.774196	0	0	3.90244	23.8788	SHC1;USP33;EVL;EPHB2;EZR;SPTB;NTN1
positive regulation of intracellular estrogen receptor signaling pathway (GO:0033148)	2/6	0.00296305	0.938102	0	0	23.2288	135.227	KMT2D;DDX5
fatty acid transport (GO:0015908)	2/6	0.00296305	0.85282	0	0	23.2288	135.227	SLC27A4;PPARD
sphingosine-1-phosphate signaling pathway (GO:0003376)	2/6	0.00296305	0.781751	0	0	23.2288	135.227	SPNS2;EZR
cellular metal ion homeostasis (GO:0006875)	2/6	0.00296305	0.721617	0	0	23.2288	135.227	LETM1;LETM2
actomyosin structure organization (GO:0031032)	3/21	0.00321137	0.726229	0	0	9.9552	57.1534	EPB41L4A;EPB41L1;MYH14
protein localization to nucleus (GO:0034504)	3/21	0.00321137	0.677814	0	0	9.9552	57.1534	CTDNEP1;LMNA;TOR1AIP1
regulation of osteoblast differentiation (GO:0045667)	2/7	0.00410905	0.813078	0	0	19.9104	109.399	DDX5;FGFR2
negative regulation of axon regeneration (GO:0048681)	2/7	0.00410905	0.76525	0	0	19.9104	109.399	PTPRS;INPP5F
nuclear mRNA surveillance (GO:0071028)	2/7	0.00410905	0.722736	0	0	19.9104	109.399	EXOSC4;DXO
ribosome assembly (GO:0042255)	2/7	0.00410905	0.684697	0	0	19.9104	109.399	MTERF4;TSR1
translational termination (GO:0006415)	2/7	0.00410905	0.650462	0	0	19.9104	109.399	APEH;GSPT1
miRNA loading onto RISC involved in gene silencing by miRNA (GO:0035280)	2/7	0.00410905	0.619488	0	0	19.9104	109.399	AGO1;TARBP2
rRNA processing (GO:0006364)	8/181	0.00471497	0.678527	0	0	3.08006	16.4999	RPS15;RRP7A;FBL;EXOSC4;RPS3;TSR1;RPL8;RPS10
nuclear-transcribed mRNA catabolic process, nonsense-mediated decay (GO:0000184)	6/111	0.00534055	0.735138	0	0	3.76683	19.7097	RPS15;RPS3;PABPC1;RPL8;RPS10;GSPT1
hair follicle morphogenesis (GO:0031069)	2/8	0.00542699	0.71591	0	0	17.4216	90.8775	KRT17;FGFR2
production of miRNAs involved in gene silencing by miRNA (GO:0035196)	2/8	0.00542699	0.687274	0	0	17.4216	90.8775	AGO1;TARBP2
protein localization to plasma membrane (GO:0072659)	4/51	0.00611224	0.744283	0	0	5.4656	27.8607	CDH1;SLMAP;RAPGEF2;LRP6
cristae formation (GO:0042407)	3/27	0.00662922	0.777337	0	0	7.74293	38.8406	LETM1;UQCC3;ATP5J
apoptotic mitochondrial changes (GO:0008637)	2/9	0.00691173	0.78152	0	0	15.4859	77.035	BID;HK2
midbrain development (GO:0030901)	2/9	0.00691173	0.754571	0	0	15.4859	77.035	FGFR2;PITX3
positive regulation of transcription from RNA polymerase II promoter (GO:0045944)	19/712	0.00730996	0.771444	0	0	1.85961	9.14652	KMT2D;SMAD1;XBP1;RARG;FOXC1;DDX5;CRTC3;KMT2A;MAML1;GLMP;PRDM2;KLF4;RUNX1;LRP6;AGO1;AGRN;MEF2D;FGFR2;SSBP4
positive regulation of viral release from host cell (GO:1902188)	2/10	0.00855826	0.874047	0	0	13.9373	66.3534	CHMP4C;VPS37B
negative regulation of protein secretion (GO:0050709)	2/10	0.00855826	0.846733	0	0	13.9373	66.3534	RHBDF2;DRD4
multivesicular body assembly (GO:0036258)	3/30	0.00891572	0.855368	0	0	6.96864	32.8916	CHMP4C;VPS37B;SNF8
cell death (GO:0008219)	3/30	0.00891572	0.830211	0	0	6.96864	32.8916	NDOR1;SUSD6;EIF4G2
regulation of alternative mRNA splicing, via spliceosome (GO:0000381)	3/31	0.00976783	0.88357	0	0	6.74385	31.215	RBM25;DDX5;HNRNPA1
positive regulation of interleukin-2 production (GO:0032743)	2/11	0.0103617	0.91125	0	0	12.6703	57.8986	RPS3;RUNX1
pre-miRNA processing (GO:0031054)	2/11	0.0103617	0.886622	0	0	12.6703	57.8986	AGO1;TARBP2
epithelial to mesenchymal transition (GO:0001837)	3/33	0.0116099	0.967289	0	0	6.33513	28.2287	DDX5;CUL7;TRIM28
negative regulation of voltage-gated calcium channel activity (GO:1901386)	2/12	0.0123171	0.999897	0	0	11.6144	51.0658	DRD4;CBARP
phosphatidylinositol-mediated signaling (GO:0048015)	5/97	0.0129749	1	0	0	3.59208	15.6067	INPP5F;AGO1;EZR;FGFR2;IGF1R
positive regulation of transcription factor import into nucleus (GO:0042993)	2/13	0.0144199	1	0	0	10.721	45.4478	TRIM28;CDH1
histone H3-K4 methylation (GO:0051568)	2/14	0.0166655	1	0	0	9.9552	40.7607	KMT2D;KMT2A
microvillus assembly (GO:0030033)	2/14	0.0166655	1	0	0	9.9552	40.7607	RAPGEF2;EZR
inner ear morphogenesis (GO:0042472)	2/14	0.0166655	1	0	0	9.9552	40.7607	EPHB2;FGFR2
ureteric bud development (GO:0001657)	2/14	0.0166655	1	0	0	9.9552	40.7607	FOXC1;FGFR2
negative regulation of endoplasmic reticulum stress-induced intrinsic apoptotic signaling pathway (GO:1902236)	2/14	0.0166655	1	0	0	9.9552	40.7607	XBP1;SYVN1
epidermis development (GO:0008544)	4/69	0.0173192	1	0	0	4.03979	16.3851	DSP;KRT17;KRT5;KLK7
dopaminergic neuron differentiation (GO:0071542)	2/15	0.0190493	1	0	0	9.29152	36.8012	LRP6;PITX3
bone development (GO:0060348)	2/15	0.0190493	1	0	0	9.29152	36.8012	FGFR2;SULF2
positive regulation of exosomal secretion (GO:1903543)	2/15	0.0190493	1	0	0	9.29152	36.8012	SMPD3;SNF8
negative regulation of catalytic activity (GO:0043086)	2/15	0.0190493	1	0	0	9.29152	36.8012	CCAR2;TIMP4
peptide catabolic process (GO:0043171)	2/16	0.0215669	1	0	0	8.7108	33.4198	NPEPPS;RNPEPL1
odontogenesis of dentin-containing tooth (GO:0042475)	2/16	0.0215669	1	0	0	8.7108	33.4198	FOXC1;LRP6
regulation of neuron death (GO:1901214)	2/16	0.0215669	1	0	0	8.7108	33.4198	RILPL1;DHCR24
establishment of endothelial barrier (GO:0061028)	2/16	0.0215669	1	0	0	8.7108	33.4198	RAPGEF2;EZR
face morphogenesis (GO:0060325)	2/16	0.0215669	1	0	0	8.7108	33.4198	RRAS;LRP6
keratinization (GO:0031424)	6/153	0.0232489	1	0	0	2.7328	10.2794	DSP;KRT17;KRT79;KRT5;KRT6A;DSC3
extracellular matrix disassembly (GO:0022617)	4/76	0.0237958	1	0	0	3.66771	13.7108	GSN;ADAM15;CDH1;KLK7
translational initiation (GO:0006413)	5/114	0.0243431	1	0	0	3.05642	11.3562	RPS15;RPS3;PABPC1;RPL8;RPS10
RNA secondary structure unwinding (GO:0010501)	3/45	0.0266406	1	0	0	4.64576	16.8424	DDX5;DDX46;AGO1
microtubule cytoskeleton organization (GO:0000226)	3/45	0.0266406	1	0	0	4.64576	16.8424	CUL7;DYNC1LI2;TBCE
nuclear envelope organization (GO:0006998)	2/18	0.0269867	1	0	0	7.74293	27.9707	CTDNEP1;SUN2
oxidation-reduction process (GO:0055114)	5/119	0.0286126	1	0	0	2.928	10.4058	DUOX1;NDOR1;RETSAT;GSTO2;DHCR24
negative regulation of angiogenesis (GO:0016525)	3/47	0.0298168	1	0	0	4.44807	15.6247	FOXC1;PDE3B;SPINK5
centrosome duplication (GO:0051298)	2/19	0.0298804	1	0	0	7.33541	25.7513	USP33;TUBGCP4
histone H4-K16 acetylation (GO:0043984)	2/19	0.0298804	1	0	0	7.33541	25.7513	KMT2A;KANSL1
skeletal muscle tissue development (GO:0007519)	2/19	0.0298804	1	0	0	7.33541	25.7513	MYL6;MYH14
intracellular estrogen receptor signaling pathway (GO:0030520)	2/19	0.0298804	1	0	0	7.33541	25.7513	DDX5;SAFB
cellular response to growth factor stimulus (GO:0071363)	2/20	0.0328914	1	0	0	6.96864	23.7947	SHC1;KLF4
viral budding via host ESCRT complex (GO:0039702)	2/21	0.0360156	1	0	0	6.6368	22.0594	CHMP4C;VPS37B
phosphatidylserine acyl-chain remodeling (GO:0036150)	2/21	0.0360156	1	0	0	6.6368	22.0594	PLA2G4F;LPCAT3
fatty acid biosynthetic process (GO:0006633)	2/21	0.0360156	1	0	0	6.6368	22.0594	XBP1;ELOVL4
negative regulation of phosphatase activity (GO:0010923)	3/51	0.03674	1	0	0	4.0992	13.5433	FKBP15;WDR81;LMTK3
SRP-dependent cotranslational protein targeting to membrane (GO:0006614)	4/88	0.0379224	1	0	0	3.16756	10.3649	RPS15;RPS3;RPL8;RPS10
lipid metabolic process (GO:0006629)	4/89	0.0392759	1	0	0	3.13197	10.1387	CEPT1;MGLL;SLC27A4;PPARD
positive regulation of cell cycle (GO:0045787)	2/23	0.0425885	1	0	0	6.05969	19.1254	FGFR2;LRP6
regulation of ERK1 and ERK2 cascade (GO:0070372)	2/23	0.0425885	1	0	0	6.05969	19.1254	RRAS;FGFR2
positive regulation of viral genome replication (GO:0045070)	2/24	0.0460298	1	0	0	5.8072	17.8773	PABPC1;TARBP2
positive regulation of DNA repair (GO:0045739)	2/25	0.0495695	1	0	0	5.57491	16.7492	TRIM28;RPS3
glycosaminoglycan catabolic process (GO:0006027)	2/25	0.0495695	1	0	0	5.57491	16.7492	AGRN;SGSH
cellular response to amino acid stimulus (GO:0071230)	2/26	0.053204	1	0	0	5.36049	15.7257	RPTOR;XBP1
phosphatidylethanolamine acyl-chain remodeling (GO:0036152)	2/26	0.053204	1	0	0	5.36049	15.7257	PLA2G4F;LPCAT3
regulation of cell motility (GO:2000145)	2/26	0.053204	1	0	0	5.36049	15.7257	DIAPH1;INPP5F
extracellular matrix organization (GO:0030198)	5/142	0.0541397	1	0	0	2.45375	7.15559	COL16A1;ADAM15;CDH1;SPINK5;AGRN
transcription initiation from RNA polymerase II promoter (GO:0006367)	5/143	0.0554746	1	0	0	2.43659	7.0462	RARG;TRIM28;MAML1;NR2F6;PPARD
positive regulation of cell migration (GO:0030335)	5/144	0.0568285	1	0	0	2.41967	6.93892	SPAG9;SUN2;LRRC15;XBP1;IGF1R
positive regulation of DNA replication (GO:0045740)	2/27	0.05693	1	0	0	5.16196	14.7938	SHC1;IGF1R
phosphatidylcholine acyl-chain remodeling (GO:0036151)	2/27	0.05693	1	0	0	5.16196	14.7938	PLA2G4F;LPCAT3
positive regulation of cell growth (GO:0030307)	3/61	0.0572809	1	0	0	3.4272	9.80106	RPTOR;EXOSC4;EIF4G2
microtubule-based movement (GO:0007018)	3/62	0.0595796	1	0	0	3.37192	9.51032	DYNC1LI2;KIF1C;KIF24
animal organ morphogenesis (GO:0009887)	3/62	0.0595796	1	0	0	3.37192	9.51032	EVL;FGFR2;PITX3
glucose transport (GO:0015758)	2/28	0.0607441	1	0	0	4.9776	13.9427	HK2;PPARD
regulation of mRNA stability (GO:0043488)	4/103	0.0610827	1	0	0	2.70627	7.56545	EXOSC4;SAMD4B;PABPC1;YWHAZ
endosomal transport (GO:0016197)	3/63	0.061921	1	0	0	3.3184	9.23145	CHMP4C;VPS37B;SNF8
carbohydrate metabolic process (GO:0005975)	3/64	0.0643047	1	0	0	3.26655	8.96382	PIGQ;PGGHG;FUT2
nuclear-transcribed mRNA poly(A) tail shortening (GO:0000289)	2/29	0.064643	1	0	0	4.80596	13.1629	SAMD4B;PABPC1
positive regulation of protein insertion into mitochondrial membrane involved in apoptotic signaling pathway (GO:1900740)	2/29	0.064643	1	0	0	4.80596	13.1629	BID;YWHAZ
cellular response to cAMP (GO:0071320)	2/29	0.064643	1	0	0	4.80596	13.1629	RAPGEF2;EZR
viral life cycle (GO:0019058)	2/30	0.0686235	1	0	0	4.64576	12.4466	CHMP4C;VPS37B
phosphorylation (GO:0016310)	2/30	0.0686235	1	0	0	4.64576	12.4466	PI4KA;EPHB2
response to cytokine (GO:0034097)	2/30	0.0686235	1	0	0	4.64576	12.4466	TIMP4;MCL1
osteoblast differentiation (GO:0001649)	3/66	0.0691971	1	0	0	3.16756	8.45992	RPS15;MRC2;FBL
nuclear-transcribed mRNA catabolic process, exonucleolytic, 3'-5' (GO:0034427)	1/5	0.0697266	1	0	0	13.9373	37.1174	EXOSC4
U4 snRNA 3'-end processing (GO:0034475)	1/5	0.0697266	1	0	0	13.9373	37.1174	EXOSC4
polyadenylation-dependent snoRNA 3'-end processing (GO:0071051)	1/5	0.0697266	1	0	0	13.9373	37.1174	EXOSC4
establishment of epithelial cell apical/basal polarity (GO:0045198)	1/5	0.0697266	1	0	0	13.9373	37.1174	EZR
regulation of histone H3-K9 acetylation (GO:2000615)	1/5	0.0697266	1	0	0	13.9373	37.1174	KMT2A
mRNA cleavage involved in gene silencing by miRNA (GO:0035279)	1/5	0.0697266	1	0	0	13.9373	37.1174	AGO1
substrate-dependent cell migration, cell extension (GO:0006930)	1/5	0.0697266	1	0	0	13.9373	37.1174	NTN1
fatty acid elongation, saturated fatty acid (GO:0019367)	1/5	0.0697266	1	0	0	13.9373	37.1174	ELOVL4
ribosomal small subunit export from nucleus (GO:0000056)	1/5	0.0697266	1	0	0	13.9373	37.1174	RPS15
primitive streak formation (GO:0090009)	1/5	0.0697266	1	0	0	13.9373	37.1174	LRP6
positive regulation of granulocyte differentiation (GO:0030854)	1/5	0.0697266	1	0	0	13.9373	37.1174	RUNX1
negative regulation of response to cytokine stimulus (GO:0060761)	1/5	0.0697266	1	0	0	13.9373	37.1174	KLF4
negative regulation of calcium ion-dependent exocytosis (GO:0045955)	1/5	0.0697266	1	0	0	13.9373	37.1174	CBARP
regulation of viral process (GO:0050792)	1/5	0.0697266	1	0	0	13.9373	37.1174	CHMP4C
chondrocyte development (GO:0002063)	1/5	0.0697266	1	0	0	13.9373	37.1174	SULF2
cellular response to cGMP (GO:0071321)	1/5	0.0697266	1	0	0	13.9373	37.1174	RAPGEF2
cellular response to histamine (GO:0071420)	1/5	0.0697266	1	0	0	13.9373	37.1174	DIAPH1
regulation of skeletal muscle cell differentiation (GO:2001014)	1/5	0.0697266	1	0	0	13.9373	37.1174	DDX5
actin filament severing (GO:0051014)	1/5	0.0697266	1	0	0	13.9373	37.1174	GSN
Wnt signaling pathway involved in dorsal/ventral axis specification (GO:0044332)	1/5	0.0697266	1	0	0	13.9373	37.1174	LRP6
ubiquitin-independent protein catabolic process via the multivesicular body sorting pathway (GO:0090611)	1/5	0.0697266	1	0	0	13.9373	37.1174	CHMP4C
lens morphogenesis in camera-type eye (GO:0002089)	1/5	0.0697266	1	0	0	13.9373	37.1174	PITX3
commissural neuron axon guidance (GO:0071679)	1/5	0.0697266	1	0	0	13.9373	37.1174	EPHB2
positive regulation of endoplasmic reticulum unfolded protein response (GO:1900103)	1/5	0.0697266	1	0	0	13.9373	37.1174	XBP1
embryonic hindlimb morphogenesis (GO:0035116)	1/5	0.0697266	1	0	0	13.9373	37.1174	RARG
embryonic retina morphogenesis in camera-type eye (GO:0060059)	1/5	0.0697266	1	0	0	13.9373	37.1174	LRP6
positive regulation of cellular metabolic process (GO:0031325)	1/5	0.0697266	1	0	0	13.9373	37.1174	ACACB
actin filament reorganization (GO:0090527)	1/5	0.0697266	1	0	0	13.9373	37.1174	GSN
negative regulation of double-strand break repair (GO:2000780)	1/5	0.0697266	1	0	0	13.9373	37.1174	TRIP12
negative regulation of membrane protein ectodomain proteolysis (GO:0051045)	1/5	0.0697266	1	0	0	13.9373	37.1174	TIMP4
regulation of protein ADP-ribosylation (GO:0010835)	1/5	0.0697266	1	0	0	13.9373	37.1174	HPF1
morphogenesis of an epithelium (GO:0002009)	1/5	0.0697266	1	0	0	13.9373	37.1174	KRT6A
axon ensheathment (GO:0008366)	1/5	0.0697266	1	0	0	13.9373	37.1174	PPARD
positive regulation of MHC class II biosynthetic process (GO:0045348)	1/5	0.0697266	1	0	0	13.9373	37.1174	XBP1
membrane to membrane docking (GO:0022614)	1/5	0.0697266	1	0	0	13.9373	37.1174	EZR
receptor-mediated virion attachment to host cell (GO:0046813)	1/5	0.0697266	1	0	0	13.9373	37.1174	LRRC15
behavioral fear response (GO:0001662)	1/5	0.0697266	1	0	0	13.9373	37.1174	DRD4
negative regulation of ruffle assembly (GO:1900028)	1/5	0.0697266	1	0	0	13.9373	37.1174	EVL
negative regulation of receptor binding (GO:1900121)	1/5	0.0697266	1	0	0	13.9373	37.1174	ADAM15
membranous septum morphogenesis (GO:0003149)	1/5	0.0697266	1	0	0	13.9373	37.1174	FGFR2
cellular response to indole-3-methanol (GO:0071681)	1/5	0.0697266	1	0	0	13.9373	37.1174	CDH1
positive regulation of myotube differentiation (GO:0010831)	1/5	0.0697266	1	0	0	13.9373	37.1174	MAML1
ventricular compact myocardium morphogenesis (GO:0003223)	1/5	0.0697266	1	0	0	13.9373	37.1174	DSP
regulation of fibroblast growth factor receptor signaling pathway (GO:0040036)	1/5	0.0697266	1	0	0	13.9373	37.1174	FGFR2
inhibitory postsynaptic potential (GO:0060080)	1/5	0.0697266	1	0	0	13.9373	37.1174	DRD4
snoRNA localization (GO:0048254)	1/5	0.0697266	1	0	0	13.9373	37.1174	FBL
peripheral nervous system neuron development (GO:0048935)	1/5	0.0697266	1	0	0	13.9373	37.1174	RUNX1
viral transcription (GO:0019083)	4/108	0.0701449	1	0	0	2.58098	6.85815	RPS15;RPS3;RPL8;RPS10
negative regulation of autophagy (GO:0010507)	2/31	0.0726825	1	0	0	4.4959	11.7867	EIF4G2;MCL1
mitotic spindle organization (GO:0007052)	2/31	0.0726825	1	0	0	4.4959	11.7867	SUN2;TBCE
positive regulation of Wnt signaling pathway (GO:0030177)	2/31	0.0726825	1	0	0	4.4959	11.7867	FGFR2;SULF2
positive regulation of telomere maintenance via telomerase (GO:0032212)	2/32	0.076817	1	0	0	4.3554	11.1774	NAF1;HNRNPA1
neuron projection morphogenesis (GO:0048812)	2/32	0.076817	1	0	0	4.3554	11.1774	CNTNAP1;PLXNB1
exonucleolytic nuclear-transcribed mRNA catabolic process involved in deadenylation-dependent decay (GO:0043928)	2/32	0.076817	1	0	0	4.3554	11.1774	EXOSC4;EDC3
positive regulation of fat cell differentiation (GO:0045600)	2/32	0.076817	1	0	0	4.3554	11.1774	XBP1;PPARD
adherens junction organization (GO:0034332)	2/32	0.076817	1	0	0	4.3554	11.1774	CDH1;NECTIN1
positive regulation of telomerase activity (GO:0051973)	2/33	0.0810239	1	0	0	4.22342	10.6135	NAF1;KLF4
establishment of protein localization to plasma membrane (GO:0090002)	2/33	0.0810239	1	0	0	4.22342	10.6135	CDH1;EZR
cellular response to starvation (GO:0009267)	2/33	0.0810239	1	0	0	4.22342	10.6135	RPTOR;USP33
cellular response to glucose starvation (GO:0042149)	2/33	0.0810239	1	0	0	4.22342	10.6135	XBP1;HNRNPA1
endoplasmic reticulum unfolded protein response (GO:0030968)	2/33	0.0810239	1	0	0	4.22342	10.6135	XBP1;SYVN1
negative regulation of cell adhesion (GO:0007162)	2/33	0.0810239	1	0	0	4.22342	10.6135	PDE3B;PLXNB1
regulation of cholesterol biosynthetic process (GO:0045540)	2/33	0.0810239	1	0	0	4.22342	10.6135	MVD;ACACB
cholesterol biosynthetic process (GO:0006695)	2/33	0.0810239	1	0	0	4.22342	10.6135	DHCR24;MVD
interphase microtubule nucleation by interphase microtubule organizing center (GO:0051415)	1/6	0.0830794	1	0	0	11.6144	28.8962	TUBGCP4
deadenylation-independent decapping of nuclear-transcribed mRNA (GO:0031087)	1/6	0.0830794	1	0	0	11.6144	28.8962	EDC3
negative regulation of cytokinesis (GO:0032466)	1/6	0.0830794	1	0	0	11.6144	28.8962	CHMP4C
midbrain dopaminergic neuron differentiation (GO:1904948)	1/6	0.0830794	1	0	0	11.6144	28.8962	LRP6
positive regulation of neuron migration (GO:2001224)	1/6	0.0830794	1	0	0	11.6144	28.8962	RAPGEF2
cellular protein complex localization (GO:0034629)	1/6	0.0830794	1	0	0	11.6144	28.8962	EZR
decidualization (GO:0046697)	1/6	0.0830794	1	0	0	11.6144	28.8962	PPARD
positive regulation of phospholipase activity (GO:0010518)	1/6	0.0830794	1	0	0	11.6144	28.8962	FGFR2
positive regulation of transporter activity (GO:0032411)	1/6	0.0830794	1	0	0	11.6144	28.8962	KMT2A
retinoic acid receptor signaling pathway (GO:0048384)	1/6	0.0830794	1	0	0	11.6144	28.8962	RARG
protein localization to microtubule (GO:0035372)	1/6	0.0830794	1	0	0	11.6144	28.8962	DIAPH1
dendritic spine development (GO:0060996)	1/6	0.0830794	1	0	0	11.6144	28.8962	EPHB2
cellular response to arsenic-containing substance (GO:0071243)	1/6	0.0830794	1	0	0	11.6144	28.8962	GSTO2
hair cell differentiation (GO:0035315)	1/6	0.0830794	1	0	0	11.6144	28.8962	SPINK5
production of siRNA involved in RNA interference (GO:0030422)	1/6	0.0830794	1	0	0	11.6144	28.8962	TARBP2
pericardium morphogenesis (GO:0003344)	1/6	0.0830794	1	0	0	11.6144	28.8962	LRP6
Wnt signaling pathway involved in midbrain dopaminergic neuron differentiation (GO:1904953)	1/6	0.0830794	1	0	0	11.6144	28.8962	LRP6
isoprenoid biosynthetic process (GO:0008299)	1/6	0.0830794	1	0	0	11.6144	28.8962	MVD
nerve growth factor signaling pathway (GO:0038180)	1/6	0.0830794	1	0	0	11.6144	28.8962	RAPGEF2
mesenchymal cell differentiation (GO:0048762)	1/6	0.0830794	1	0	0	11.6144	28.8962	FGFR2
post-embryonic development (GO:0009791)	1/6	0.0830794	1	0	0	11.6144	28.8962	FGFR2
bundle of His cell-Purkinje myocyte adhesion involved in cell communication (GO:0086073)	1/6	0.0830794	1	0	0	11.6144	28.8962	DSP
astral microtubule organization (GO:0030953)	1/6	0.0830794	1	0	0	11.6144	28.8962	EZR
regulation of NIK/NF-kappaB signaling (GO:1901222)	1/6	0.0830794	1	0	0	11.6144	28.8962	EZR
cellular triglyceride homeostasis (GO:0035356)	1/6	0.0830794	1	0	0	11.6144	28.8962	XBP1
embryonic organ development (GO:0048568)	1/6	0.0830794	1	0	0	11.6144	28.8962	FGFR2
urogenital system development (GO:0001655)	1/6	0.0830794	1	0	0	11.6144	28.8962	EPHB2
TORC1 signaling (GO:0038202)	1/6	0.0830794	1	0	0	11.6144	28.8962	RPTOR
positive regulation of transcription of Notch receptor target (GO:0007221)	1/6	0.0830794	1	0	0	11.6144	28.8962	MAML1
abscission (GO:0009838)	1/6	0.0830794	1	0	0	11.6144	28.8962	CHMP4C
positive regulation of gene expression (GO:0010628)	6/214	0.0886612	1	0	0	1.95382	4.73399	SMAD1;GSN;RPS3;SNF8;EZR;KLF4
phosphatidylinositol biosynthetic process (GO:0006661)	3/74	0.0903585	1	0	0	2.82512	6.79151	INPP5F;PI4KA;PI4KB
integrin activation (GO:0033622)	1/7	0.0962411	1	0	0	9.9552	23.3041	COL16A1
peptidyl-lysine monomethylation (GO:0018026)	1/7	0.0962411	1	0	0	9.9552	23.3041	KMT5A
posttranscriptional gene silencing by RNA (GO:0035194)	1/7	0.0962411	1	0	0	9.9552	23.3041	AGO1
regulation of protein complex stability (GO:0061635)	1/7	0.0962411	1	0	0	9.9552	23.3041	SNF8
long-chain fatty acid import (GO:0044539)	1/7	0.0962411	1	0	0	9.9552	23.3041	SLC27A4
establishment of protein localization to membrane (GO:0090150)	1/7	0.0962411	1	0	0	9.9552	23.3041	BID
embryonic eye morphogenesis (GO:0048048)	1/7	0.0962411	1	0	0	9.9552	23.3041	RARG
positive regulation of transcription from RNA polymerase II promoter involved in cellular response to chemical stimulus (GO:1901522)	1/7	0.0962411	1	0	0	9.9552	23.3041	SMAD1
adult heart development (GO:0007512)	1/7	0.0962411	1	0	0	9.9552	23.3041	MEF2D
epithelial cell morphogenesis (GO:0003382)	1/7	0.0962411	1	0	0	9.9552	23.3041	RILPL1
negative regulation of osteoblast proliferation (GO:0033689)	1/7	0.0962411	1	0	0	9.9552	23.3041	PLXNB1
cellular response to forskolin (GO:1904322)	1/7	0.0962411	1	0	0	9.9552	23.3041	ADCY5
cellular response to laminar fluid shear stress (GO:0071499)	1/7	0.0962411	1	0	0	9.9552	23.3041	KLF4
macrophage activation (GO:0042116)	1/7	0.0962411	1	0	0	9.9552	23.3041	CRTC3
negative regulation of cell adhesion mediated by integrin (GO:0033629)	1/7	0.0962411	1	0	0	9.9552	23.3041	PDE3B
positive regulation of histone deacetylation (GO:0031065)	1/7	0.0962411	1	0	0	9.9552	23.3041	AKAP8
protein localization to chromatin (GO:0071168)	1/7	0.0962411	1	0	0	9.9552	23.3041	MRNIP
dopamine metabolic process (GO:0042417)	1/7	0.0962411	1	0	0	9.9552	23.3041	DRD4
cAMP catabolic process (GO:0006198)	1/7	0.0962411	1	0	0	9.9552	23.3041	PDE3B
regulation of clathrin-dependent endocytosis (GO:2000369)	1/7	0.0962411	1	0	0	9.9552	23.3041	BMP2K
cardiolipin biosynthetic process (GO:0032049)	1/7	0.0962411	1	0	0	9.9552	23.3041	PTPMT1
positive regulation of ceramide biosynthetic process (GO:2000304)	1/7	0.0962411	1	0	0	9.9552	23.3041	SMPD3
negative regulation of protein serine/threonine kinase activity (GO:0071901)	1/7	0.0962411	1	0	0	9.9552	23.3041	LRP6
neural crest formation (GO:0014029)	1/7	0.0962411	1	0	0	9.9552	23.3041	LRP6
cellular response to cholesterol (GO:0071397)	1/7	0.0962411	1	0	0	9.9552	23.3041	LRP6
negative regulation of interferon-beta production (GO:0032688)	1/7	0.0962411	1	0	0	9.9552	23.3041	PTPRS
negative regulation of tyrosine phosphorylation of STAT protein (GO:0042532)	1/7	0.0962411	1	0	0	9.9552	23.3041	INPP5F
sequestering of actin monomers (GO:0042989)	1/7	0.0962411	1	0	0	9.9552	23.3041	GSN
negative regulation of immune response (GO:0050777)	1/7	0.0962411	1	0	0	9.9552	23.3041	SPINK5
long-chain fatty acid transport (GO:0015909)	1/7	0.0962411	1	0	0	9.9552	23.3041	SLC27A4
sodium ion export from cell (GO:0036376)	1/7	0.0962411	1	0	0	9.9552	23.3041	ATP1A1
positive regulation of T cell differentiation (GO:0045582)	1/7	0.0962411	1	0	0	9.9552	23.3041	XBP1
cellular response to peptide hormone stimulus (GO:0071375)	1/7	0.0962411	1	0	0	9.9552	23.3041	XBP1
regulation of epidermal growth factor receptor signaling pathway (GO:0042058)	1/7	0.0962411	1	0	0	9.9552	23.3041	RHBDF2
positive regulation of B cell differentiation (GO:0045579)	1/7	0.0962411	1	0	0	9.9552	23.3041	XBP1
cellular response to interleukin-4 (GO:0071353)	1/7	0.0962411	1	0	0	9.9552	23.3041	XBP1
centrosome localization (GO:0051642)	1/7	0.0962411	1	0	0	9.9552	23.3041	SUN2
cellular response to leucine (GO:0071233)	1/7	0.0962411	1	0	0	9.9552	23.3041	RPTOR
dolichyl diphosphate biosynthetic process (GO:0006489)	1/7	0.0962411	1	0	0	9.9552	23.3041	MVD
chromatin silencing (GO:0006342)	2/37	0.0985188	1	0	0	3.76683	8.72966	KMT2D;MORF4L2
protein glycosylation (GO:0006486)	2/37	0.0985188	1	0	0	3.76683	8.72966	SDF2;FUT2
positive regulation of cell proliferation (GO:0008284)	8/326	0.0987259	1	0	0	1.7101	3.95957	KMT2D;XBP1;SHC1;MVD;FGFR2;IL12RB2;IGF1R;KRT6A
ubiquitin-dependent protein catabolic process (GO:0006511)	3/77	0.0989114	1	0	0	2.71505	6.28136	XBP1;USP33;FBXO22
positive regulation of angiogenesis (GO:0045766)	3/77	0.0989114	1	0	0	2.71505	6.28136	XBP1;RRAS;RUNX1
negative regulation of protein kinase activity (GO:0006469)	3/78	0.101833	1	0	0	2.68025	6.12282	LRRC15;TARBP2;LRP6
cell growth (GO:0016049)	2/38	0.103046	1	0	0	3.66771	8.33517	RPTOR;DDX5
positive regulation of protein binding (GO:0032092)	2/38	0.103046	1	0	0	3.66771	8.33517	USP33;RAPGEF2
vocalization behavior (GO:0071625)	1/8	0.109215	1	0	0	8.7108	19.2896	MYH14
adipose tissue development (GO:0060612)	1/8	0.109215	1	0	0	8.7108	19.2896	XBP1
positive regulation of T cell receptor signaling pathway (GO:0050862)	1/8	0.109215	1	0	0	8.7108	19.2896	RPS3
endochondral ossification (GO:0001958)	1/8	0.109215	1	0	0	8.7108	19.2896	FOXC1
glomerular basement membrane development (GO:0032836)	1/8	0.109215	1	0	0	8.7108	19.2896	SULF2
translational elongation (GO:0006414)	1/8	0.109215	1	0	0	8.7108	19.2896	EEF1G
establishment of Golgi localization (GO:0051683)	1/8	0.109215	1	0	0	8.7108	19.2896	YWHAZ
positive regulation of mitochondrial outer membrane permeabilization involved in apoptotic signaling pathway (GO:1901030)	1/8	0.109215	1	0	0	8.7108	19.2896	BID
cellular response to nutrient levels (GO:0031669)	1/8	0.109215	1	0	0	8.7108	19.2896	RPTOR
hematopoietic stem cell proliferation (GO:0071425)	1/8	0.109215	1	0	0	8.7108	19.2896	RUNX1
acylglycerol acyl-chain remodeling (GO:0036155)	1/8	0.109215	1	0	0	8.7108	19.2896	MGLL
positive regulation of cAMP-mediated signaling (GO:0043950)	1/8	0.109215	1	0	0	8.7108	19.2896	RAPGEF2
cytoskeletal anchoring at nuclear membrane (GO:0090286)	1/8	0.109215	1	0	0	8.7108	19.2896	SUN2
SMAD protein complex assembly (GO:0007183)	1/8	0.109215	1	0	0	8.7108	19.2896	SMAD1
L-ascorbic acid metabolic process (GO:0019852)	1/8	0.109215	1	0	0	8.7108	19.2896	GSTO2
regulation of multicellular organism growth (GO:0040014)	1/8	0.109215	1	0	0	8.7108	19.2896	FGFR2
positive regulation of production of miRNAs involved in gene silencing by miRNA (GO:1903800)	1/8	0.109215	1	0	0	8.7108	19.2896	DDX5
positive regulation of programmed cell death (GO:0043068)	1/8	0.109215	1	0	0	8.7108	19.2896	RARG
arachidonic acid secretion (GO:0050482)	1/8	0.109215	1	0	0	8.7108	19.2896	DRD4
myoblast differentiation (GO:0045445)	1/8	0.109215	1	0	0	8.7108	19.2896	DDX5
cellular potassium ion homeostasis (GO:0030007)	1/8	0.109215	1	0	0	8.7108	19.2896	ATP1A1
amyloid fibril formation (GO:1990000)	1/8	0.109215	1	0	0	8.7108	19.2896	GSN
positive regulation of cell division (GO:0051781)	1/8	0.109215	1	0	0	8.7108	19.2896	FGFR2
adenylate cyclase-inhibiting dopamine receptor signaling pathway (GO:0007195)	1/8	0.109215	1	0	0	8.7108	19.2896	DRD4
regulation of sensory perception of pain (GO:0051930)	1/8	0.109215	1	0	0	8.7108	19.2896	MGLL
positive regulation of vasculogenesis (GO:2001214)	1/8	0.109215	1	0	0	8.7108	19.2896	RAPGEF2
mitochondrial respiratory chain complex III assembly (GO:0034551)	1/8	0.109215	1	0	0	8.7108	19.2896	UQCC3
positive regulation of early endosome to late endosome transport (GO:2000643)	1/8	0.109215	1	0	0	8.7108	19.2896	EZR
negative regulation of establishment of protein localization to plasma membrane (GO:0090005)	1/8	0.109215	1	0	0	8.7108	19.2896	LRRC15
regulation of neurotransmitter secretion (GO:0046928)	1/8	0.109215	1	0	0	8.7108	19.2896	SYN1
negative regulation of axon extension (GO:0030517)	1/8	0.109215	1	0	0	8.7108	19.2896	PTPRS
regulation of sodium ion transmembrane transport (GO:1902305)	1/8	0.109215	1	0	0	8.7108	19.2896	SLMAP
cellular response to DNA damage stimulus (GO:0006974)	5/179	0.115833	1	0	0	1.94655	4.19599	HPF1;MRNIP;RPS3;SUSD6;TRIP12
positive regulation of protein kinase activity (GO:0045860)	2/41	0.116952	1	0	0	3.39934	7.29495	MRNIP;RAPGEF2
kidney development (GO:0001822)	2/42	0.121688	1	0	0	3.3184	6.98954	FOXC1;SULF2
prostaglandin metabolic process (GO:0006693)	1/9	0.122002	1	0	0	7.74293	16.2889	PTGES
dopamine receptor signaling pathway (GO:0007212)	1/9	0.122002	1	0	0	7.74293	16.2889	DRD4
regulation of MAP kinase activity (GO:0043405)	1/9	0.122002	1	0	0	7.74293	16.2889	SNF8
regulation of protein catabolic process (GO:0042176)	1/9	0.122002	1	0	0	7.74293	16.2889	SNF8
viral RNA genome replication (GO:0039694)	1/9	0.122002	1	0	0	7.74293	16.2889	PI4KA
histone H3-K4 trimethylation (GO:0080182)	1/9	0.122002	1	0	0	7.74293	16.2889	KMT2A
oogenesis (GO:0048477)	1/9	0.122002	1	0	0	7.74293	16.2889	KMT2D
ATF6-mediated unfolded protein response (GO:0036500)	1/9	0.122002	1	0	0	7.74293	16.2889	XBP1
negative regulation of heterotypic cell-cell adhesion (GO:0034115)	1/9	0.122002	1	0	0	7.74293	16.2889	KLF4
positive regulation of protein homooligomerization (GO:0032464)	1/9	0.122002	1	0	0	7.74293	16.2889	BID
negative regulation of cAMP biosynthetic process (GO:0030818)	1/9	0.122002	1	0	0	7.74293	16.2889	DRD4
embryonic digestive tract morphogenesis (GO:0048557)	1/9	0.122002	1	0	0	7.74293	16.2889	FGFR2
adult locomotory behavior (GO:0008344)	1/9	0.122002	1	0	0	7.74293	16.2889	DRD4
nuclear export (GO:0051168)	1/9	0.122002	1	0	0	7.74293	16.2889	HNRNPA1
regulation of microtubule-based process (GO:0032886)	1/9	0.122002	1	0	0	7.74293	16.2889	DIAPH1
mitochondrial fragmentation involved in apoptotic process (GO:0043653)	1/9	0.122002	1	0	0	7.74293	16.2889	CCAR2
mitochondrion morphogenesis (GO:0070584)	1/9	0.122002	1	0	0	7.74293	16.2889	MYH14
cell fate determination (GO:0001709)	1/9	0.122002	1	0	0	7.74293	16.2889	MCL1
skin epidermis development (GO:0098773)	1/9	0.122002	1	0	0	7.74293	16.2889	FLG
cytoskeletal anchoring at plasma membrane (GO:0007016)	1/9	0.122002	1	0	0	7.74293	16.2889	EZR
negative regulation of pri-miRNA transcription from RNA polymerase II promoter (GO:1902894)	1/9	0.122002	1	0	0	7.74293	16.2889	PPARD
nucleic acid phosphodiester bond hydrolysis (GO:0090305)	1/9	0.122002	1	0	0	7.74293	16.2889	DXO
positive regulation of triglyceride biosynthetic process (GO:0010867)	1/9	0.122002	1	0	0	7.74293	16.2889	CTDNEP1
signal transduction in response to DNA damage (GO:0042770)	1/9	0.122002	1	0	0	7.74293	16.2889	BID
fatty acid homeostasis (GO:0055089)	1/9	0.122002	1	0	0	7.74293	16.2889	XBP1
positive regulation of apoptotic signaling pathway (GO:2001235)	1/9	0.122002	1	0	0	7.74293	16.2889	RPS3
positive regulation of immunoglobulin secretion (GO:0051024)	1/9	0.122002	1	0	0	7.74293	16.2889	XBP1
membrane repolarization (GO:0086009)	1/9	0.122002	1	0	0	7.74293	16.2889	ATP1A1
membrane repolarization during cardiac muscle cell action potential (GO:0086013)	1/9	0.122002	1	0	0	7.74293	16.2889	ATP1A1
potassium ion import across plasma membrane (GO:1990573)	1/9	0.122002	1	0	0	7.74293	16.2889	ATP1A1
rRNA catabolic process (GO:0016075)	1/9	0.122002	1	0	0	7.74293	16.2889	EXOSC4
behavioral response to cocaine (GO:0048148)	1/9	0.122002	1	0	0	7.74293	16.2889	DRD4
behavioral response to ethanol (GO:0048149)	1/9	0.122002	1	0	0	7.74293	16.2889	DRD4
positive regulation of autophagosome assembly (GO:2000786)	1/9	0.122002	1	0	0	7.74293	16.2889	RAB3GAP2
skeletal system morphogenesis (GO:0048705)	1/9	0.122002	1	0	0	7.74293	16.2889	FGFR2
protein kinase A signaling (GO:0010737)	1/9	0.122002	1	0	0	7.74293	16.2889	EZR
positive regulation of cellular protein catabolic process (GO:1903364)	1/9	0.122002	1	0	0	7.74293	16.2889	EZR
regulation of synaptic vesicle exocytosis (GO:2000300)	1/9	0.122002	1	0	0	7.74293	16.2889	SYN1
L-fucose catabolic process (GO:0042355)	1/9	0.122002	1	0	0	7.74293	16.2889	FUT2
primary miRNA processing (GO:0031053)	1/9	0.122002	1	0	0	7.74293	16.2889	SMAD1
axonal fasciculation (GO:0007413)	1/9	0.122002	1	0	0	7.74293	16.2889	EPHB2
cerebellum development (GO:0021549)	1/9	0.122002	1	0	0	7.74293	16.2889	FOXC1
regulation of autophagy (GO:0010506)	2/43	0.12647	1	0	0	3.24123	6.70206	RPTOR;USP33
mitotic nuclear envelope disassembly (GO:0007077)	2/44	0.131296	1	0	0	3.16756	6.43111	CTDNEP1;LMNA
spermatogenesis (GO:0007283)	4/136	0.13227	1	0	0	2.0496	4.14616	SPAG9;ALKBH5;MYCBP;TESK2
cell migration (GO:0016477)	4/136	0.13227	1	0	0	2.0496	4.14616	FOXC1;USP33;PLXNB1;TSPAN1
positive regulation of transcription, DNA-templated (GO:0045893)	10/464	0.132554	1	0	0	1.50186	3.03492	FOXC1;TRIM28;KMT2A;CDH1;SHC1;KLF4;RUNX1;PPARD;PITX3;LRP6
negative regulation of cell-matrix adhesion (GO:0001953)	1/10	0.134607	1	0	0	6.96864	13.9749	ADAM15
positive regulation of receptor recycling (GO:0001921)	1/10	0.134607	1	0	0	6.96864	13.9749	INPP5F
digestive tract development (GO:0048565)	1/10	0.134607	1	0	0	6.96864	13.9749	FGFR2
response to cAMP (GO:0051591)	1/10	0.134607	1	0	0	6.96864	13.9749	DUOX1
ribosome biogenesis (GO:0042254)	1/10	0.134607	1	0	0	6.96864	13.9749	NAF1
regulation of bone mineralization (GO:0030500)	1/10	0.134607	1	0	0	6.96864	13.9749	BMP2K
axon extension (GO:0048675)	1/10	0.134607	1	0	0	6.96864	13.9749	PLXNB1
positive regulation of DNA damage response, signal transduction by p53 class mediator (GO:0043517)	1/10	0.134607	1	0	0	6.96864	13.9749	DDX5
positive regulation of mesenchymal cell proliferation (GO:0002053)	1/10	0.134607	1	0	0	6.96864	13.9749	FGFR2
embryonic cranial skeleton morphogenesis (GO:0048701)	1/10	0.134607	1	0	0	6.96864	13.9749	FGFR2
positive regulation of protein metabolic process (GO:0051247)	1/10	0.134607	1	0	0	6.96864	13.9749	KLF4
regulation of DNA-templated transcription, elongation (GO:0032784)	1/10	0.134607	1	0	0	6.96864	13.9749	CCAR2
thyroid hormone generation (GO:0006590)	1/10	0.134607	1	0	0	6.96864	13.9749	DUOX1
actin polymerization or depolymerization (GO:0008154)	1/10	0.134607	1	0	0	6.96864	13.9749	EVL
mitotic G2 DNA damage checkpoint (GO:0007095)	1/10	0.134607	1	0	0	6.96864	13.9749	MRNIP
intermediate filament organization (GO:0045109)	1/10	0.134607	1	0	0	6.96864	13.9749	DSP
regulation of insulin secretion involved in cellular response to glucose stimulus (GO:0061178)	1/10	0.134607	1	0	0	6.96864	13.9749	ADCY5
negative regulation of cell-cell adhesion (GO:0022408)	1/10	0.134607	1	0	0	6.96864	13.9749	CDH1
embryonic skeletal system development (GO:0048706)	1/10	0.134607	1	0	0	6.96864	13.9749	SULF2
mitotic nuclear envelope reassembly (GO:0007084)	1/10	0.134607	1	0	0	6.96864	13.9749	LMNA
retinol metabolic process (GO:0042572)	1/10	0.134607	1	0	0	6.96864	13.9749	RETSAT
positive regulation of dendrite morphogenesis (GO:0050775)	1/10	0.134607	1	0	0	6.96864	13.9749	CUL7
cellular response to steroid hormone stimulus (GO:0071383)	1/10	0.134607	1	0	0	6.96864	13.9749	ATP1A1
protein deneddylation (GO:0000338)	1/10	0.134607	1	0	0	6.96864	13.9749	GPS1
Rap protein signal transduction (GO:0032486)	1/10	0.134607	1	0	0	6.96864	13.9749	RAPGEF2
regulation of response to DNA damage stimulus (GO:2001020)	1/10	0.134607	1	0	0	6.96864	13.9749	MCL1
maintenance of gastrointestinal epithelium (GO:0030277)	1/10	0.134607	1	0	0	6.96864	13.9749	MUC6
glomerular filtration (GO:0003094)	1/10	0.134607	1	0	0	6.96864	13.9749	SULF2
hemidesmosome assembly (GO:0031581)	1/10	0.134607	1	0	0	6.96864	13.9749	KRT5
positive regulation of transcription from RNA polymerase III promoter (GO:0045945)	1/10	0.134607	1	0	0	6.96864	13.9749	RPTOR
superoxide anion generation (GO:0042554)	1/10	0.134607	1	0	0	6.96864	13.9749	DUOX1
insulin-like growth factor receptor signaling pathway (GO:0048009)	1/10	0.134607	1	0	0	6.96864	13.9749	IGF1R
cellular sodium ion homeostasis (GO:0006883)	1/10	0.134607	1	0	0	6.96864	13.9749	ATP1A1
relaxation of cardiac muscle (GO:0055119)	1/10	0.134607	1	0	0	6.96864	13.9749	ATP1A1
extrinsic apoptotic signaling pathway in absence of ligand (GO:0097192)	1/10	0.134607	1	0	0	6.96864	13.9749	MCL1
embryonic hemopoiesis (GO:0035162)	1/10	0.134607	1	0	0	6.96864	13.9749	KMT2A
amyloid-beta metabolic process (GO:0050435)	1/10	0.134607	1	0	0	6.96864	13.9749	APEH
cellular homeostasis (GO:0019725)	1/10	0.134607	1	0	0	6.96864	13.9749	MCL1
DNA dealkylation involved in DNA repair (GO:0006307)	1/10	0.134607	1	0	0	6.96864	13.9749	ALKBH5
microtubule depolymerization (GO:0007019)	1/10	0.134607	1	0	0	6.96864	13.9749	KIF24
regulation of mRNA processing (GO:0050684)	1/10	0.134607	1	0	0	6.96864	13.9749	SAFB
establishment of endothelial intestinal barrier (GO:0090557)	1/10	0.134607	1	0	0	6.96864	13.9749	RAPGEF2
post-translational protein modification (GO:0043687)	8/352	0.135405	1	0	0	1.58378	3.16674	PTP4A2;CUL7;SERPIND1;GPS1;FBXL19;ASB14;FBXO22;LTBP1
glycosphingolipid metabolic process (GO:0006687)	2/45	0.136163	1	0	0	3.09717	6.17545	SMPD3;HEXB
regulation of circadian rhythm (GO:0042752)	2/45	0.136163	1	0	0	3.09717	6.17545	CCAR2;DRD4
negative regulation of cysteine-type endopeptidase activity involved in apoptotic process (GO:0043154)	2/45	0.136163	1	0	0	3.09717	6.17545	DHCR24;KLF4
homophilic cell adhesion via plasma membrane adhesion molecules (GO:0007156)	2/45	0.136163	1	0	0	3.09717	6.17545	CDH1;NECTIN1
peptidyl-tyrosine phosphorylation (GO:0018108)	2/47	0.146015	1	0	0	2.96538	5.70552	EPHB2;FGFR2
peptide cross-linking (GO:0018149)	2/47	0.146015	1	0	0	2.96538	5.70552	FLG;DSP
macroautophagy (GO:0016236)	3/92	0.146037	1	0	0	2.27238	4.37183	CHMP4C;VPS37B;SNF8
cyclooxygenase pathway (GO:0019371)	1/11	0.147032	1	0	0	6.33513	12.1451	PTGES
negative regulation of cell migration involved in sprouting angiogenesis (GO:0090051)	1/11	0.147032	1	0	0	6.33513	12.1451	KLF4
very long-chain fatty acid biosynthetic process (GO:0042761)	1/11	0.147032	1	0	0	6.33513	12.1451	ELOVL4
long-chain fatty acid metabolic process (GO:0001676)	1/11	0.147032	1	0	0	6.33513	12.1451	SLC27A4
positive regulation of nuclear-transcribed mRNA poly(A) tail shortening (GO:0060213)	1/11	0.147032	1	0	0	6.33513	12.1451	PABPC1
embryo implantation (GO:0007566)	1/11	0.147032	1	0	0	6.33513	12.1451	PPARD
bone morphogenesis (GO:0060349)	1/11	0.147032	1	0	0	6.33513	12.1451	FGFR2
negative regulation of myotube differentiation (GO:0010832)	1/11	0.147032	1	0	0	6.33513	12.1451	XBP1
cytoplasmic mRNA processing body assembly (GO:0033962)	1/11	0.147032	1	0	0	6.33513	12.1451	EDC3
multivesicular body sorting pathway (GO:0071985)	1/11	0.147032	1	0	0	6.33513	12.1451	SNF8
negative regulation of ossification (GO:0030279)	1/11	0.147032	1	0	0	6.33513	12.1451	KREMEN2
lung alveolus development (GO:0048286)	1/11	0.147032	1	0	0	6.33513	12.1451	FGFR2
entry of bacterium into host cell (GO:0035635)	1/11	0.147032	1	0	0	6.33513	12.1451	CDH1
alternative mRNA splicing, via spliceosome (GO:0000380)	1/11	0.147032	1	0	0	6.33513	12.1451	DDX5
positive regulation of kinase activity (GO:0033674)	1/11	0.147032	1	0	0	6.33513	12.1451	DRD4
lens development in camera-type eye (GO:0002088)	1/11	0.147032	1	0	0	6.33513	12.1451	PITX3
biotin metabolic process (GO:0006768)	1/11	0.147032	1	0	0	6.33513	12.1451	ACACB
carnitine shuttle (GO:0006853)	1/11	0.147032	1	0	0	6.33513	12.1451	ACACB
protein kinase C signaling (GO:0070528)	1/11	0.147032	1	0	0	6.33513	12.1451	ADAM15
ER-associated misfolded protein catabolic process (GO:0071712)	1/11	0.147032	1	0	0	6.33513	12.1451	SDF2
pyrimidine nucleoside catabolic process (GO:0046135)	1/11	0.147032	1	0	0	6.33513	12.1451	NT5C
regulation of protein secretion (GO:0050708)	1/11	0.147032	1	0	0	6.33513	12.1451	RHBDF2
negative regulation of T cell receptor signaling pathway (GO:0050860)	1/11	0.147032	1	0	0	6.33513	12.1451	EZR
regulation of smoothened signaling pathway (GO:0008589)	1/11	0.147032	1	0	0	6.33513	12.1451	FGFR2
regulation of ventricular cardiac muscle cell action potential (GO:0098911)	1/11	0.147032	1	0	0	6.33513	12.1451	DSP
regulation of androgen receptor signaling pathway (GO:0060765)	1/11	0.147032	1	0	0	6.33513	12.1451	DDX5
miRNA mediated inhibition of translation (GO:0035278)	1/11	0.147032	1	0	0	6.33513	12.1451	AGO1
angiogenesis (GO:0001525)	3/93	0.149406	1	0	0	2.24795	4.27355	XBP1;EPHB2;FGFR2
negative regulation of translation (GO:0017148)	2/48	0.150995	1	0	0	2.9036	5.48928	RPS3;SAMD4B
RNA splicing (GO:0008380)	3/94	0.1528	1	0	0	2.22403	4.17812	MTERF4;DHX16;CCAR2
regulation of GTPase activity (GO:0043087)	2/49	0.156008	1	0	0	2.84434	5.28435	RAB3GAP2;PLXNB1
mRNA processing (GO:0006397)	2/49	0.156008	1	0	0	2.84434	5.28435	ALKBH5;HNRNPA1
prostaglandin biosynthetic process (GO:0001516)	1/12	0.159279	1	0	0	5.8072	10.6684	PTGES
placenta development (GO:0001890)	1/12	0.159279	1	0	0	5.8072	10.6684	CUL7
purine ribonucleoside monophosphate biosynthetic process (GO:0009168)	1/12	0.159279	1	0	0	5.8072	10.6684	GART
positive regulation of keratinocyte differentiation (GO:0045618)	1/12	0.159279	1	0	0	5.8072	10.6684	FOXC1
fatty acid catabolic process (GO:0009062)	1/12	0.159279	1	0	0	5.8072	10.6684	PPARD
phosphatidylinositol dephosphorylation (GO:0046856)	1/12	0.159279	1	0	0	5.8072	10.6684	INPP5F
positive regulation of interleukin-6 secretion (GO:2000778)	1/12	0.159279	1	0	0	5.8072	10.6684	XBP1
negative regulation of intrinsic apoptotic signaling pathway in response to DNA damage (GO:1902230)	1/12	0.159279	1	0	0	5.8072	10.6684	CCAR2
negative regulation of lipid catabolic process (GO:0050995)	1/12	0.159279	1	0	0	5.8072	10.6684	PDE3B
keratan sulfate catabolic process (GO:0042340)	1/12	0.159279	1	0	0	5.8072	10.6684	HEXB
positive regulation of endocytosis (GO:0045807)	1/12	0.159279	1	0	0	5.8072	10.6684	TSPAN1
gene silencing by RNA (GO:0031047)	1/12	0.159279	1	0	0	5.8072	10.6684	PABPC1
positive regulation of cell motility (GO:2000147)	1/12	0.159279	1	0	0	5.8072	10.6684	NTN1
positive regulation of cardiac muscle cell proliferation (GO:0060045)	1/12	0.159279	1	0	0	5.8072	10.6684	FGFR2
maturation of 5.8S rRNA (GO:0000460)	1/12	0.159279	1	0	0	5.8072	10.6684	EXOSC4
mRNA stabilization (GO:0048255)	1/12	0.159279	1	0	0	5.8072	10.6684	PABPC1
cellular response to nerve growth factor stimulus (GO:1990090)	1/12	0.159279	1	0	0	5.8072	10.6684	RAPGEF2
positive regulation of histone H3-K4 methylation (GO:0051571)	1/12	0.159279	1	0	0	5.8072	10.6684	KMT2A
regulation of cell shape (GO:0008360)	3/96	0.159661	1	0	0	2.1777	3.99544	DIAPH1;PLXNB1;EZR
canonical Wnt signaling pathway (GO:0060070)	2/50	0.161053	1	0	0	2.78746	5.08996	RARG;LRP6
tRNA methylation (GO:0030488)	1/13	0.17135	1	0	0	5.36049	9.45615	TRMT13
positive regulation of protein oligomerization (GO:0032461)	1/13	0.17135	1	0	0	5.36049	9.45615	BID
histone H3-K9 demethylation (GO:0033169)	1/13	0.17135	1	0	0	5.36049	9.45615	HR
purine nucleotide catabolic process (GO:0006195)	1/13	0.17135	1	0	0	5.36049	9.45615	NT5C
regulation of JNK cascade (GO:0046328)	1/13	0.17135	1	0	0	5.36049	9.45615	IGF1R
dendritic spine morphogenesis (GO:0060997)	1/13	0.17135	1	0	0	5.36049	9.45615	EPHB2
limb development (GO:0060173)	1/13	0.17135	1	0	0	5.36049	9.45615	KREMEN2
cellular glucose homeostasis (GO:0001678)	1/13	0.17135	1	0	0	5.36049	9.45615	HK2
negative regulation of viral release from host cell (GO:1902187)	1/13	0.17135	1	0	0	5.36049	9.45615	TRIM28
microtubule nucleation (GO:0007020)	1/13	0.17135	1	0	0	5.36049	9.45615	TUBGCP4
miRNA metabolic process (GO:0010586)	1/13	0.17135	1	0	0	5.36049	9.45615	TARBP2
chondroitin sulfate catabolic process (GO:0030207)	1/13	0.17135	1	0	0	5.36049	9.45615	HEXB
cell communication by electrical coupling involved in cardiac conduction (GO:0086064)	1/13	0.17135	1	0	0	5.36049	9.45615	ATP1A1
TOR signaling (GO:0031929)	1/13	0.17135	1	0	0	5.36049	9.45615	RPTOR
positive regulation of canonical Wnt signaling pathway (GO:0090263)	3/100	0.173654	1	0	0	2.09059	3.65999	CCAR2;FGFR2;LRP6
cellular response to insulin stimulus (GO:0032869)	2/53	0.176356	1	0	0	2.62968	4.56315	XBP1;PDE3B
negative regulation of cell growth (GO:0030308)	3/102	0.180776	1	0	0	2.0496	3.50583	ADAM15;NAIF1;CCAR2
single organismal cell-cell adhesion (GO:0016337)	2/54	0.181507	1	0	0	2.58098	4.40434	CDH1;NECTIN1
epithelial cell differentiation (GO:0030855)	2/54	0.181507	1	0	0	2.58098	4.40434	SPINK5;FGFR2
mitochondrial electron transport, ubiquinol to cytochrome c (GO:0006122)	1/14	0.183249	1	0	0	4.9776	8.44653	UQCC3
retrograde protein transport, ER to cytosol (GO:0030970)	1/14	0.183249	1	0	0	4.9776	8.44653	SYVN1
positive regulation of axon extension (GO:0045773)	1/14	0.183249	1	0	0	4.9776	8.44653	NTN1
histone mRNA catabolic process (GO:0071044)	1/14	0.183249	1	0	0	4.9776	8.44653	EXOSC4
positive regulation of nuclear-transcribed mRNA catabolic process, deadenylation-dependent decay (GO:1900153)	1/14	0.183249	1	0	0	4.9776	8.44653	PABPC1
regulation of sodium ion transport (GO:0002028)	1/14	0.183249	1	0	0	4.9776	8.44653	ATP1A1
apoptotic DNA fragmentation (GO:0006309)	1/14	0.183249	1	0	0	4.9776	8.44653	DNASE2B
cAMP biosynthetic process (GO:0006171)	1/14	0.183249	1	0	0	4.9776	8.44653	ADCY5
regulation of AMPA receptor activity (GO:2000311)	1/14	0.183249	1	0	0	4.9776	8.44653	CNIH2
G-protein coupled acetylcholine receptor signaling pathway (GO:0007213)	1/14	0.183249	1	0	0	4.9776	8.44653	AGRN
filopodium assembly (GO:0046847)	1/14	0.183249	1	0	0	4.9776	8.44653	EZR
negative regulation of axonogenesis (GO:0050771)	1/14	0.183249	1	0	0	4.9776	8.44653	ARHGEF1
positive regulation of G1/S transition of mitotic cell cycle (GO:1900087)	1/14	0.183249	1	0	0	4.9776	8.44653	RPTOR
nucleobase-containing small molecule catabolic process (GO:0034656)	1/14	0.183249	1	0	0	4.9776	8.44653	NUDT9
mRNA catabolic process (GO:0006402)	1/14	0.183249	1	0	0	4.9776	8.44653	DXO
establishment of skin barrier (GO:0061436)	1/14	0.183249	1	0	0	4.9776	8.44653	FLG
negative regulation of signal transduction (GO:0009968)	1/14	0.183249	1	0	0	4.9776	8.44653	BRAP
positive regulation of focal adhesion assembly (GO:0051894)	1/14	0.183249	1	0	0	4.9776	8.44653	COL16A1
negative regulation of epithelial cell migration (GO:0010633)	1/14	0.183249	1	0	0	4.9776	8.44653	EVL
phosphatidylethanolamine biosynthetic process (GO:0006646)	1/14	0.183249	1	0	0	4.9776	8.44653	CEPT1
translation (GO:0006412)	4/155	0.183703	1	0	0	1.79836	3.04721	RPS15;RPS3;RPL8;RPS10
cellular response to hypoxia (GO:0071456)	2/55	0.18668	1	0	0	2.53405	4.25304	NPEPPS;LMNA
positive regulation of MAPK cascade (GO:0043410)	2/55	0.18668	1	0	0	2.53405	4.25304	SHC1;FGFR2
neuropeptide signaling pathway (GO:0007218)	2/55	0.18668	1	0	0	2.53405	4.25304	RAPGEF2;SORCS2
integrin-mediated signaling pathway (GO:0007229)	2/56	0.191874	1	0	0	2.4888	4.1088	COL16A1;ADAM15
semaphorin-plexin signaling pathway (GO:0071526)	1/15	0.194978	1	0	0	4.64576	7.59522	PLXNB1
cellular response to glucose stimulus (GO:0071333)	1/15	0.194978	1	0	0	4.64576	7.59522	XBP1
positive regulation of axonogenesis (GO:0050772)	1/15	0.194978	1	0	0	4.64576	7.59522	PLXNB1
histone H4-K5 acetylation (GO:0043981)	1/15	0.194978	1	0	0	4.64576	7.59522	KANSL1
histone H4-K8 acetylation (GO:0043982)	1/15	0.194978	1	0	0	4.64576	7.59522	KANSL1
blood vessel development (GO:0001568)	1/15	0.194978	1	0	0	4.64576	7.59522	RAPGEF2
negative regulation of anoikis (GO:2000811)	1/15	0.194978	1	0	0	4.64576	7.59522	MCL1
positive regulation of NIK/NF-kappaB signaling (GO:1901224)	1/15	0.194978	1	0	0	4.64576	7.59522	RPS3
cell cycle (GO:0007049)	1/15	0.194978	1	0	0	4.64576	7.59522	GPS1
ERAD pathway (GO:0036503)	1/15	0.194978	1	0	0	4.64576	7.59522	SYVN1
phosphatidylinositol phosphorylation (GO:0046854)	1/15	0.194978	1	0	0	4.64576	7.59522	PI4KA
positive regulation of telomerase RNA localization to Cajal body (GO:1904874)	1/15	0.194978	1	0	0	4.64576	7.59522	NAF1
negative regulation of viral entry into host cell (GO:0046597)	1/15	0.194978	1	0	0	4.64576	7.59522	GSN
positive regulation of synapse assembly (GO:0051965)	1/15	0.194978	1	0	0	4.64576	7.59522	EPHB2
positive regulation of CREB transcription factor activity (GO:0032793)	1/15	0.194978	1	0	0	4.64576	7.59522	CRTC3
neuron apoptotic process (GO:0051402)	1/15	0.194978	1	0	0	4.64576	7.59522	BID
preassembly of GPI anchor in ER membrane (GO:0016254)	1/15	0.194978	1	0	0	4.64576	7.59522	PIGQ
positive regulation of microtubule polymerization (GO:0031116)	1/15	0.194978	1	0	0	4.64576	7.59522	RPS3
phosphatidylinositol acyl-chain remodeling (GO:0036149)	1/16	0.206538	1	0	0	4.3554	6.86964	PLA2G4F
liver development (GO:0001889)	1/16	0.206538	1	0	0	4.3554	6.86964	XBP1
meiotic cell cycle (GO:0051321)	1/16	0.206538	1	0	0	4.3554	6.86964	RAD54L
release of cytochrome c from mitochondria (GO:0001836)	1/16	0.206538	1	0	0	4.3554	6.86964	BID
activation of protein kinase A activity (GO:0034199)	1/16	0.206538	1	0	0	4.3554	6.86964	ADCY5
cardiac muscle cell action potential involved in contraction (GO:0086002)	1/16	0.206538	1	0	0	4.3554	6.86964	ATP1A1
phospholipid translocation (GO:0045332)	1/16	0.206538	1	0	0	4.3554	6.86964	ATP9A
regulation of centrosome duplication (GO:0010824)	1/16	0.206538	1	0	0	4.3554	6.86964	CHMP4C
activation of NF-kappaB-inducing kinase activity (GO:0007250)	1/16	0.206538	1	0	0	4.3554	6.86964	ZFP91
regulation of mitotic spindle assembly (GO:1901673)	1/16	0.206538	1	0	0	4.3554	6.86964	CHMP4C
hyaluronan catabolic process (GO:0030214)	1/16	0.206538	1	0	0	4.3554	6.86964	HEXB
positive regulation of DNA binding (GO:0043388)	1/16	0.206538	1	0	0	4.3554	6.86964	FOXC1
receptor clustering (GO:0043113)	1/16	0.206538	1	0	0	4.3554	6.86964	AGRN
clathrin-dependent endocytosis (GO:0072583)	1/16	0.206538	1	0	0	4.3554	6.86964	INPP5F
positive regulation of cellular protein metabolic process (GO:0032270)	1/16	0.206538	1	0	0	4.3554	6.86964	KLF4
regulation of signal transduction (GO:0009966)	1/16	0.206538	1	0	0	4.3554	6.86964	MGLL
positive regulation of dendrite extension (GO:1903861)	1/16	0.206538	1	0	0	4.3554	6.86964	ITSN2
histone H2A acetylation (GO:0043968)	1/16	0.206538	1	0	0	4.3554	6.86964	MORF4L2
keratinocyte differentiation (GO:0030216)	2/59	0.207563	1	0	0	2.36225	3.71422	DSP;FLG
cell cycle arrest (GO:0007050)	3/111	0.213722	1	0	0	1.88342	2.90626	RPTOR;DHCR24;EIF4G2
positive regulation of GTPase activity (GO:0043547)	3/112	0.217461	1	0	0	1.8666	2.84794	RAPGEF2;PLXNB1;AGRN
regulation of synaptic plasticity (GO:0048167)	1/17	0.217934	1	0	0	4.0992	6.2454	RAPGEF2
skeletal muscle contraction (GO:0003009)	1/17	0.217934	1	0	0	4.0992	6.2454	MYH14
bone mineralization (GO:0030282)	1/17	0.217934	1	0	0	4.0992	6.2454	FGFR2
phosphatidylglycerol acyl-chain remodeling (GO:0036148)	1/17	0.217934	1	0	0	4.0992	6.2454	PLA2G4F
negative regulation of proteasomal ubiquitin-dependent protein catabolic process (GO:0032435)	1/17	0.217934	1	0	0	4.0992	6.2454	CCAR2
cell separation after cytokinesis (GO:0000920)	1/17	0.217934	1	0	0	4.0992	6.2454	CHMP4C
viral entry into host cell (GO:0046718)	1/17	0.217934	1	0	0	4.0992	6.2454	NECTIN1
regulation of canonical Wnt signaling pathway (GO:0060828)	1/17	0.217934	1	0	0	4.0992	6.2454	LRP6
synapse organization (GO:0050808)	1/17	0.217934	1	0	0	4.0992	6.2454	AGRN
ribosomal small subunit biogenesis (GO:0042274)	1/17	0.217934	1	0	0	4.0992	6.2454	RPS15
skin development (GO:0043588)	1/17	0.217934	1	0	0	4.0992	6.2454	DHCR24
cytoplasmic translation (GO:0002181)	1/17	0.217934	1	0	0	4.0992	6.2454	RPL8
protein palmitoylation (GO:0018345)	1/17	0.217934	1	0	0	4.0992	6.2454	ZDHHC5
negative regulation of mitotic cell cycle (GO:0045930)	1/18	0.229166	1	0	0	3.87147	5.70387	FOXC1
nuclear import (GO:0051170)	1/18	0.229166	1	0	0	3.87147	5.70387	HNRNPA1
cytoskeleton-dependent intracellular transport (GO:0030705)	1/18	0.229166	1	0	0	3.87147	5.70387	KIF1C
early endosome to late endosome transport (GO:0045022)	1/18	0.229166	1	0	0	3.87147	5.70387	SNF8
actin filament polymerization (GO:0030041)	1/18	0.229166	1	0	0	3.87147	5.70387	GSN
outflow tract septum morphogenesis (GO:0003148)	1/18	0.229166	1	0	0	3.87147	5.70387	FGFR2
focal adhesion assembly (GO:0048041)	1/18	0.229166	1	0	0	3.87147	5.70387	TESK2
endoplasmic reticulum mannose trimming (GO:1904380)	1/18	0.229166	1	0	0	3.87147	5.70387	SYVN1
adenylate cyclase-activating adrenergic receptor signaling pathway (GO:0071880)	1/18	0.229166	1	0	0	3.87147	5.70387	RAPGEF2
MAPK cascade (GO:0000165)	5/229	0.233174	1	0	0	1.52154	2.21531	BRAP;SHC1;RAPGEF2;SPTB;FGFR2
positive regulation of apoptotic process (GO:0043065)	5/231	0.238457	1	0	0	1.50836	2.16234	RARG;ARHGEF1;BID;CCAR2;ITGB3BP
insulin receptor signaling pathway (GO:0008286)	2/65	0.239285	1	0	0	2.1442	3.06642	SHC1;IGF1R
response to retinoic acid (GO:0032526)	1/19	0.240237	1	0	0	3.66771	5.23062	RARG
ventricular cardiac muscle tissue morphogenesis (GO:0055010)	1/19	0.240237	1	0	0	3.66771	5.23062	FGFR2
peptidyl-tyrosine dephosphorylation (GO:0035335)	1/19	0.240237	1	0	0	3.66771	5.23062	PTPRS
intrinsic apoptotic signaling pathway in response to DNA damage by p53 class mediator (GO:0042771)	1/19	0.240237	1	0	0	3.66771	5.23062	CDIP1
protein K48-linked deubiquitination (GO:0071108)	1/19	0.240237	1	0	0	3.66771	5.23062	USP33
regulation of cytoskeleton organization (GO:0051493)	1/19	0.240237	1	0	0	3.66771	5.23062	PLXNB1
positive regulation of extrinsic apoptotic signaling pathway (GO:2001238)	1/19	0.240237	1	0	0	3.66771	5.23062	BID
mitochondrial fission (GO:0000266)	1/19	0.240237	1	0	0	3.66771	5.23062	GGNBP1
ATP metabolic process (GO:0046034)	1/19	0.240237	1	0	0	3.66771	5.23062	CTNS
positive regulation of Notch signaling pathway (GO:0045747)	1/19	0.240237	1	0	0	3.66771	5.23062	BMP2K
positive regulation of activated T cell proliferation (GO:0042104)	1/19	0.240237	1	0	0	3.66771	5.23062	RPS3
inactivation of MAPK activity (GO:0000188)	1/19	0.240237	1	0	0	3.66771	5.23062	GPS1
negative regulation of transcription from RNA polymerase II promoter (GO:0000122)	9/473	0.240675	1	0	0	1.32596	1.88857	RARG;FOXC1;DDX5;KMT5A;EZR;KLF4;FGFR2;NR2F6;PPARD
proteolysis (GO:0006508)	4/175	0.243588	1	0	0	1.59283	2.24952	NPEPPS;CUL7;RNPEPL1;APEH
mRNA splicing, via spliceosome (GO:0000398)	5/233	0.243772	1	0	0	1.49542	2.11081	DDX5;DDX46;DHX16;PABPC1;HNRNPA1
chromatin remodeling (GO:0006338)	2/67	0.24992	1	0	0	2.08019	2.88443	TAF6L;MORF4L2
cartilage development (GO:0051216)	1/20	0.25115	1	0	0	3.48432	4.8143	SULF2
negative regulation of telomere maintenance via telomerase (GO:0032211)	1/20	0.25115	1	0	0	3.48432	4.8143	HNRNPA1
Golgi organization (GO:0007030)	2/68	0.255243	1	0	0	2.0496	2.79881	CUL7;DNAJC28
regulation of mitotic nuclear division (GO:0007088)	1/21	0.261907	1	0	0	3.3184	4.44588	CUL7
positive regulation of peptidyl-threonine phosphorylation (GO:0010800)	1/21	0.261907	1	0	0	3.3184	4.44588	RPTOR
positive regulation of cell death (GO:0010942)	1/21	0.261907	1	0	0	3.3184	4.44588	SAP30BP
lung development (GO:0030324)	1/21	0.261907	1	0	0	3.3184	4.44588	FGFR2
nucleus organization (GO:0006997)	1/21	0.261907	1	0	0	3.3184	4.44588	CHMP4C
negative regulation of adenylate cyclase activity (GO:0007194)	1/21	0.261907	1	0	0	3.3184	4.44588	DRD4
mitochondrial ATP synthesis coupled proton transport (GO:0042776)	1/21	0.261907	1	0	0	3.3184	4.44588	ATP5J
response to hormone (GO:0009725)	1/21	0.261907	1	0	0	3.3184	4.44588	TIMP4
regulation of transcription from RNA polymerase II promoter (GO:0006357)	6/301	0.264842	1	0	0	1.3891	1.84559	TAF6L;DDX5;SNF8;LRRFIP1;SAFB;PPARD
arachidonic acid metabolic process (GO:0019369)	1/22	0.27251	1	0	0	3.16756	4.11809	MGLL
glutathione derivative biosynthetic process (GO:1901687)	1/22	0.27251	1	0	0	3.16756	4.11809	GSTO2
spindle assembly (GO:0051225)	1/22	0.27251	1	0	0	3.16756	4.11809	RPS3
protein K63-linked deubiquitination (GO:0070536)	1/22	0.27251	1	0	0	3.16756	4.11809	USP33
positive regulation of ATPase activity (GO:0032781)	1/22	0.27251	1	0	0	3.16756	4.11809	TOR1AIP1
potassium ion import (GO:0010107)	1/22	0.27251	1	0	0	3.16756	4.11809	ATP1A1
negative regulation of extrinsic apoptotic signaling pathway in absence of ligand (GO:2001240)	1/22	0.27251	1	0	0	3.16756	4.11809	MCL1
stem cell population maintenance (GO:0019827)	1/22	0.27251	1	0	0	3.16756	4.11809	KLF4
endocytic recycling (GO:0032456)	1/22	0.27251	1	0	0	3.16756	4.11809	SNF8
protein tetramerization (GO:0051262)	1/22	0.27251	1	0	0	3.16756	4.11809	IGF1R
cAMP-mediated signaling (GO:0019933)	1/22	0.27251	1	0	0	3.16756	4.11809	RAPGEF2
glycolytic process (GO:0006096)	1/22	0.27251	1	0	0	3.16756	4.11809	HK2
vasculogenesis (GO:0001570)	1/22	0.27251	1	0	0	3.16756	4.11809	CUL7
positive regulation of protein complex assembly (GO:0031334)	1/22	0.27251	1	0	0	3.16756	4.11809	RPS3
beta-catenin destruction complex disassembly (GO:1904886)	1/22	0.27251	1	0	0	3.16756	4.11809	LRP6
positive regulation of JUN kinase activity (GO:0043507)	1/22	0.27251	1	0	0	3.16756	4.11809	RPS3
odontogenesis (GO:0042476)	1/22	0.27251	1	0	0	3.16756	4.11809	FGFR2
cell recognition (GO:0008037)	1/23	0.282961	1	0	0	3.02984	3.82502	NECTIN1
positive regulation of protein serine/threonine kinase activity (GO:0071902)	1/23	0.282961	1	0	0	3.02984	3.82502	RPTOR
cerebral cortex development (GO:0021987)	1/23	0.282961	1	0	0	3.02984	3.82502	LRP6
cellular response to epidermal growth factor stimulus (GO:0071364)	1/23	0.282961	1	0	0	3.02984	3.82502	FOXC1
ossification (GO:0001503)	1/23	0.282961	1	0	0	3.02984	3.82502	RUNX1
neuronal action potential (GO:0019228)	1/23	0.282961	1	0	0	3.02984	3.82502	MYH14
positive regulation of muscle cell differentiation (GO:0051149)	1/23	0.282961	1	0	0	3.02984	3.82502	SPAG9
regulation of cell differentiation (GO:0045595)	1/23	0.282961	1	0	0	3.02984	3.82502	KLF4
chondrocyte differentiation (GO:0002062)	1/23	0.282961	1	0	0	3.02984	3.82502	RUNX1
leukocyte cell-cell adhesion (GO:0007159)	1/23	0.282961	1	0	0	3.02984	3.82502	EZR
nucleotide-excision repair, DNA damage recognition (GO:0000715)	1/23	0.282961	1	0	0	3.02984	3.82502	GPS1
BMP signaling pathway (GO:0030509)	2/74	0.287189	1	0	0	1.88342	2.34978	SMAD1;DDX5
chloride transmembrane transport (GO:1902476)	1/24	0.293262	1	0	0	2.9036	3.56181	SLC26A10
regulation of translational initiation (GO:0006446)	1/24	0.293262	1	0	0	2.9036	3.56181	EIF4G2
negative regulation of gene expression, epigenetic (GO:0045814)	1/24	0.293262	1	0	0	2.9036	3.56181	AEBP2
cGMP biosynthetic process (GO:0006182)	1/24	0.293262	1	0	0	2.9036	3.56181	ADCY5
positive regulation of nitric oxide biosynthetic process (GO:0045429)	1/24	0.293262	1	0	0	2.9036	3.56181	KLF4
positive regulation of release of cytochrome c from mitochondria (GO:0090200)	1/24	0.293262	1	0	0	2.9036	3.56181	BID
positive regulation of filopodium assembly (GO:0051491)	1/24	0.293262	1	0	0	2.9036	3.56181	AGRN
positive regulation of intrinsic apoptotic signaling pathway (GO:2001244)	1/24	0.293262	1	0	0	2.9036	3.56181	BID
in utero embryonic development (GO:0001701)	1/24	0.293262	1	0	0	2.9036	3.56181	FGFR2
positive regulation of vascular endothelial growth factor production (GO:0010575)	1/24	0.293262	1	0	0	2.9036	3.56181	SULF2
regulation of cellular response to heat (GO:1900034)	2/76	0.297815	1	0	0	1.83385	2.22132	RPTOR;CCAR2
fibroblast growth factor receptor signaling pathway (GO:0008543)	2/77	0.303119	1	0	0	1.81004	2.16051	HNRNPA1;FGFR2
eye development (GO:0001654)	1/25	0.303416	1	0	0	2.78746	3.32446	FOXC1
mRNA polyadenylation (GO:0006378)	1/25	0.303416	1	0	0	2.78746	3.32446	PABPC1
intrinsic apoptotic signaling pathway by p53 class mediator (GO:0072332)	1/25	0.303416	1	0	0	2.78746	3.32446	DDX5
cellular amino acid metabolic process (GO:0006520)	1/25	0.303416	1	0	0	2.78746	3.32446	CTNS
social behavior (GO:0035176)	1/25	0.303416	1	0	0	2.78746	3.32446	DRD4
ATP biosynthetic process (GO:0006754)	1/25	0.303416	1	0	0	2.78746	3.32446	ATP5J
cell fate commitment (GO:0045165)	1/25	0.303416	1	0	0	2.78746	3.32446	FGFR2
apoptotic process (GO:0006915)	4/195	0.307103	1	0	0	1.42946	1.68759	ADAM15;CDIP1;DHCR24;PPARD
protein destabilization (GO:0031648)	1/26	0.313424	1	0	0	2.68025	3.10961	GSN
extrinsic apoptotic signaling pathway via death domain receptors (GO:0008625)	1/26	0.313424	1	0	0	2.68025	3.10961	BID
phosphatidylinositol 3-kinase signaling (GO:0014065)	1/26	0.313424	1	0	0	2.68025	3.10961	IGF1R
protein methylation (GO:0006479)	1/26	0.313424	1	0	0	2.68025	3.10961	GSPT1
histone deacetylation (GO:0016575)	1/26	0.313424	1	0	0	2.68025	3.10961	MORF4L2
cellular response to hydrogen peroxide (GO:0070301)	1/26	0.313424	1	0	0	2.68025	3.10961	RPS3
protein dephosphorylation (GO:0006470)	2/79	0.313705	1	0	0	1.76421	2.04526	CTDNEP1;PTPRS
retrograde vesicle-mediated transport, Golgi to ER (GO:0006890)	2/80	0.318985	1	0	0	1.74216	1.99061	DNAJC28;ATP9A
negative regulation of apoptotic process (GO:0043066)	6/323	0.31929	1	0	0	1.29448	1.47785	XBP1;SHC1;DHCR24;YWHAZ;IGF1R;MCL1
protein stabilization (GO:0050821)	3/139	0.32184	1	0	0	1.50402	1.70511	USP33;SYVN1;TSPAN1
DNA recombination (GO:0006310)	1/27	0.32329	1	0	0	2.58098	2.91446	RAD54L
positive regulation of TOR signaling (GO:0032008)	1/27	0.32329	1	0	0	2.58098	2.91446	RPTOR
actin filament bundle assembly (GO:0051017)	1/27	0.32329	1	0	0	2.58098	2.91446	EZR
positive regulation of interferon-gamma production (GO:0032729)	1/27	0.32329	1	0	0	2.58098	2.91446	IL12RB2
neuron development (GO:0048666)	1/27	0.32329	1	0	0	2.58098	2.91446	XBP1
canonical glycolysis (GO:0061621)	1/27	0.32329	1	0	0	2.58098	2.91446	HK2
neural tube closure (GO:0001843)	1/27	0.32329	1	0	0	2.58098	2.91446	LRP6
positive regulation of cytosolic calcium ion concentration (GO:0007204)	2/82	0.329516	1	0	0	1.69967	1.88685	CCR9;ADCY5
regulation of transcription, DNA-templated (GO:0006355)	8/456	0.332326	1	0	0	1.22257	1.34683	KMT2D;FOXC1;MYCBP;GTF2IRD1;PRDM2;HR;PITX3;MLLT6
activation of JUN kinase activity (GO:0007257)	1/28	0.333013	1	0	0	2.4888	2.73662	SPAG9
regulation of G-protein coupled receptor protein signaling pathway (GO:0008277)	1/28	0.333013	1	0	0	2.4888	2.73662	USP33
adenylate cyclase-activating G-protein coupled receptor signaling pathway (GO:0007189)	1/28	0.333013	1	0	0	2.4888	2.73662	ADCY5
histone H4 acetylation (GO:0043967)	1/28	0.333013	1	0	0	2.4888	2.73662	MORF4L2
glucose metabolic process (GO:0006006)	1/28	0.333013	1	0	0	2.4888	2.73662	PPARD
glycosaminoglycan metabolic process (GO:0030203)	1/28	0.333013	1	0	0	2.4888	2.73662	AGRN
beta-catenin-TCF complex assembly (GO:1904837)	1/28	0.333013	1	0	0	2.4888	2.73662	KMT2D
cholesterol metabolic process (GO:0008203)	1/28	0.333013	1	0	0	2.4888	2.73662	PPARD
activation of MAPK activity (GO:0000187)	2/84	0.340001	1	0	0	1.6592	1.78995	SHC1;DRD4
maturation of SSU-rRNA from tricistronic rRNA transcript (SSU-rRNA, 5.8S rRNA, LSU-rRNA) (GO:0000462)	1/29	0.342598	1	0	0	2.40298	2.57407	TSR1
dephosphorylation (GO:0016311)	1/29	0.342598	1	0	0	2.40298	2.57407	NT5C
CENP-A containing nucleosome assembly (GO:0034080)	1/29	0.342598	1	0	0	2.40298	2.57407	ITGB3BP
positive regulation of protein secretion (GO:0050714)	1/29	0.342598	1	0	0	2.40298	2.57407	EZR
mitotic cytokinesis (GO:0000281)	1/30	0.352046	1	0	0	2.32288	2.42508	CUL7
signal transduction (GO:0007165)	14/861	0.354346	1	0	0	1.13311	1.17558	SMAD1;CNTNAP1;AKAP8;YWHAZ;NR2F6;IGF1R;SHF;KRT17;PI4KA;PLXNB1;PI4KB;AGRN;ITGB3BP;PTGES
positive regulation of ERK1 and ERK2 cascade (GO:0070374)	3/148	0.357137	1	0	0	1.41256	1.45442	SHC1;RAPGEF2;FGFR2
protein polyubiquitination (GO:0000209)	4/211	0.359062	1	0	0	1.32107	1.35312	NPEPPS;FBXL19;TRIP12;FBXO22
adenylate cyclase-inhibiting G-protein coupled receptor signaling pathway (GO:0007193)	1/31	0.361358	1	0	0	2.24795	2.28816	ADCY5
renal water homeostasis (GO:0003091)	1/31	0.361358	1	0	0	2.24795	2.28816	ADCY5
embryo development (GO:0009790)	1/31	0.361358	1	0	0	2.24795	2.28816	TRIP12
negative regulation of transcription, DNA-templated (GO:0045892)	7/408	0.369943	1	0	0	1.1956	1.18891	TRIM28;SHC1;KMT5A;LRRFIP1;KLF4;CCAR2;PPARD
positive regulation of stress fiber assembly (GO:0051496)	1/32	0.370536	1	0	0	2.1777	2.16203	EVL
response to UV (GO:0009411)	1/32	0.370536	1	0	0	2.1777	2.16203	CCAR2
negative regulation of neuron projection development (GO:0010977)	1/32	0.370536	1	0	0	2.1777	2.16203	PTPRS
positive regulation of epithelial cell proliferation (GO:0050679)	1/32	0.370536	1	0	0	2.1777	2.16203	FGFR2
cellular response to glucagon stimulus (GO:0071377)	1/32	0.370536	1	0	0	2.1777	2.16203	ADCY5
phosphatidylcholine biosynthetic process (GO:0006656)	1/32	0.370536	1	0	0	2.1777	2.16203	CEPT1
ER to Golgi vesicle-mediated transport (GO:0006888)	3/152	0.37276	1	0	0	1.37539	1.35726	DYNC1LI2;CNIH2;SPTB
cytoskeleton organization (GO:0007010)	2/91	0.376264	1	0	0	1.53157	1.49705	DIAPH1;CNTNAP1
autophagosome assembly (GO:0000045)	1/33	0.379584	1	0	0	2.11171	2.04557	ATG16L2
glutathione metabolic process (GO:0006749)	1/33	0.379584	1	0	0	2.11171	2.04557	CTNS
activation of adenylate cyclase activity (GO:0007190)	1/33	0.379584	1	0	0	2.11171	2.04557	ADCY5
cilium assembly (GO:0060271)	3/155	0.384431	1	0	0	1.34877	1.28941	GSN;RILPL1;KIF24
regulation of apoptotic process (GO:0042981)	3/155	0.384431	1	0	0	1.34877	1.28941	RBM25;RPS3;BID
cytokine-mediated signaling pathway (GO:0019221)	2/93	0.386478	1	0	0	1.49863	1.42472	LRRC15;DUOX1
negative regulation of protein ubiquitination (GO:0031397)	1/34	0.388501	1	0	0	2.0496	1.93781	RPS3
cognition (GO:0050890)	1/34	0.388501	1	0	0	2.0496	1.93781	CTNS
regulation of heart rate by cardiac conduction (GO:0086091)	1/34	0.388501	1	0	0	2.0496	1.93781	DSP
positive regulation of epithelial to mesenchymal transition (GO:0010718)	1/34	0.388501	1	0	0	2.0496	1.93781	FOXC1
fatty acid beta-oxidation (GO:0006635)	1/34	0.388501	1	0	0	2.0496	1.93781	PPARD
DNA damage response, detection of DNA damage (GO:0042769)	1/34	0.388501	1	0	0	2.0496	1.93781	RPS3
neuron migration (GO:0001764)	1/35	0.397291	1	0	0	1.99104	1.8379	RAPGEF2
cytoplasmic microtubule organization (GO:0031122)	1/35	0.397291	1	0	0	1.99104	1.8379	TUBGCP4
mitotic spindle assembly (GO:0090307)	1/35	0.397291	1	0	0	1.99104	1.8379	TUBGCP4
Wnt signaling pathway, calcium modulating pathway (GO:0007223)	1/35	0.397291	1	0	0	1.99104	1.8379	AGO1
protein K63-linked ubiquitination (GO:0070534)	1/35	0.397291	1	0	0	1.99104	1.8379	ZFP91
hemopoiesis (GO:0030097)	1/35	0.397291	1	0	0	1.99104	1.8379	RUNX1
wound healing (GO:0042060)	1/36	0.405955	1	0	0	1.93573	1.74509	KRT6A
negative regulation of ERK1 and ERK2 cascade (GO:0070373)	1/36	0.405955	1	0	0	1.93573	1.74509	EZR
response to ionizing radiation (GO:0010212)	1/37	0.414495	1	0	0	1.88342	1.65871	MRNIP
regulation of intracellular pH (GO:0051453)	1/37	0.414495	1	0	0	1.88342	1.65871	SLC26A10
glycosaminoglycan biosynthetic process (GO:0006024)	1/37	0.414495	1	0	0	1.88342	1.65871	AGRN
ERBB2 signaling pathway (GO:0038128)	1/37	0.414495	1	0	0	1.88342	1.65871	SHC1
regulation of actin cytoskeleton organization (GO:0032956)	1/38	0.422913	1	0	0	1.83385	1.57819	EZR
small GTPase mediated signal transduction (GO:0007264)	1/38	0.422913	1	0	0	1.83385	1.57819	RAPGEF2
muscle filament sliding (GO:0030049)	1/38	0.422913	1	0	0	1.83385	1.57819	MYL6
somatic stem cell population maintenance (GO:0035019)	1/38	0.422913	1	0	0	1.83385	1.57819	KLF4
mitotic metaphase plate congression (GO:0007080)	1/38	0.422913	1	0	0	1.83385	1.57819	CHMP4C
heterophilic cell-cell adhesion via plasma membrane cell adhesion molecules (GO:0007157)	1/39	0.43121	1	0	0	1.78683	1.50301	NECTIN1
protein complex assembly (GO:0006461)	2/103	0.436371	1	0	0	1.35313	1.1221	KMT2A;TUBGCP4
substantia nigra development (GO:0021762)	1/40	0.439388	1	0	0	1.74216	1.43271	ATP5J
actin filament organization (GO:0007015)	1/40	0.439388	1	0	0	1.74216	1.43271	EVL
negative regulation of JAK-STAT cascade (GO:0046426)	1/40	0.439388	1	0	0	1.74216	1.43271	LRRC15
Rho protein signal transduction (GO:0007266)	1/40	0.439388	1	0	0	1.74216	1.43271	ARHGEF1
actin cytoskeleton reorganization (GO:0031532)	1/40	0.439388	1	0	0	1.74216	1.43271	EZR
chromatin organization (GO:0006325)	1/40	0.439388	1	0	0	1.74216	1.43271	SAFB
androgen receptor signaling pathway (GO:0030521)	1/40	0.439388	1	0	0	1.74216	1.43271	DDX5
negative regulation of protein phosphorylation (GO:0001933)	1/40	0.439388	1	0	0	1.74216	1.43271	LRP6
exocytosis (GO:0006887)	1/41	0.447449	1	0	0	1.69967	1.36686	PRSS12
histone H3 acetylation (GO:0043966)	1/41	0.447449	1	0	0	1.69967	1.36686	TAF6L
regulation of cell migration (GO:0030334)	1/41	0.447449	1	0	0	1.69967	1.36686	LMNA
female pregnancy (GO:0007565)	1/41	0.447449	1	0	0	1.69967	1.36686	COL16A1
JNK cascade (GO:0007254)	1/42	0.455394	1	0	0	1.6592	1.30511	GPS1
positive regulation of protein catabolic process (GO:0045732)	1/42	0.455394	1	0	0	1.6592	1.30511	SNF8
defense response to Gram-positive bacterium (GO:0050830)	1/42	0.455394	1	0	0	1.6592	1.30511	KRT6A
bicarbonate transport (GO:0015701)	1/42	0.455394	1	0	0	1.6592	1.30511	SLC26A10
protein N-linked glycosylation via asparagine (GO:0018279)	1/42	0.455394	1	0	0	1.6592	1.30511	SYVN1
sphingolipid biosynthetic process (GO:0030148)	1/42	0.455394	1	0	0	1.6592	1.30511	SGPP1
fat cell differentiation (GO:0045444)	1/43	0.463226	1	0	0	1.62061	1.24713	KLF4
antimicrobial humoral immune response mediated by antimicrobial peptide (GO:0061844)	1/43	0.463226	1	0	0	1.62061	1.24713	KRT6A
RNA metabolic process (GO:0016070)	1/43	0.463226	1	0	0	1.62061	1.24713	HNRNPA1
phospholipid metabolic process (GO:0006644)	1/43	0.463226	1	0	0	1.62061	1.24713	PLA2G4F
negative regulation of protein binding (GO:0032091)	1/43	0.463226	1	0	0	1.62061	1.24713	USP33
cell surface receptor signaling pathway (GO:0007166)	3/176	0.464285	1	0	0	1.18784	0.911375	EVL;TSPAN1;IL12RB2
peptidyl-tyrosine autophosphorylation (GO:0038083)	1/44	0.470945	1	0	0	1.58378	1.19261	IGF1R
regulation of inflammatory response (GO:0050727)	1/44	0.470945	1	0	0	1.58378	1.19261	MGLL
negative regulation of inflammatory response (GO:0050728)	1/45	0.478553	1	0	0	1.54859	1.14129	KLF4
positive regulation of type I interferon production (GO:0032481)	1/46	0.486053	1	0	0	1.51492	1.09292	LRRFIP1
SMAD protein signal transduction (GO:0060395)	1/46	0.486053	1	0	0	1.51492	1.09292	SMAD1
Notch signaling pathway (GO:0007219)	1/46	0.486053	1	0	0	1.51492	1.09292	MAML1
protein K48-linked ubiquitination (GO:0070936)	1/46	0.486053	1	0	0	1.51492	1.09292	SYVN1
cellular protein metabolic process (GO:0044267)	3/186	0.50073	1	0	0	1.12397	0.77744	GSN;SERPIND1;LTBP1
chemokine-mediated signaling pathway (GO:0070098)	1/48	0.500731	1	0	0	1.4518	1.00419	FOXC1
chromosome segregation (GO:0007059)	1/48	0.500731	1	0	0	1.4518	1.00419	RPS3
generation of precursor metabolites and energy (GO:0006091)	1/48	0.500731	1	0	0	1.4518	1.00419	PPARD
protein processing (GO:0016485)	1/49	0.507913	1	0	0	1.42217	0.963443	RHBDF2
cellular iron ion homeostasis (GO:0006879)	1/49	0.507913	1	0	0	1.42217	0.963443	ERFE
positive regulation of neuron projection development (GO:0010976)	1/50	0.514992	1	0	0	1.39373	0.924884	RAPGEF2
cholesterol homeostasis (GO:0042632)	1/50	0.514992	1	0	0	1.39373	0.924884	XBP1
DNA repair (GO:0006281)	2/121	0.520261	1	0	0	1.15184	0.752642	TRIM28;RAD54L
positive regulation of phosphatidylinositol 3-kinase signaling (GO:0014068)	1/51	0.521969	1	0	0	1.3664	0.888361	PLXNB1
protein oligomerization (GO:0051259)	1/51	0.521969	1	0	0	1.3664	0.888361	TRIM28
circadian regulation of gene expression (GO:0032922)	1/51	0.521969	1	0	0	1.3664	0.888361	KMT2A
protein homotetramerization (GO:0051289)	1/51	0.521969	1	0	0	1.3664	0.888361	ACACB
protein ubiquitination involved in ubiquitin-dependent protein catabolic process (GO:0042787)	2/122	0.524673	1	0	0	1.1424	0.736824	SYVN1;TRIP12
phagocytosis, engulfment (GO:0006911)	1/52	0.528846	1	0	0	1.34012	0.853735	GSN
regulation of cardiac conduction (GO:1903779)	1/53	0.535625	1	0	0	1.31484	0.820881	ATP1A1
epidermal growth factor receptor signaling pathway (GO:0007173)	1/53	0.535625	1	0	0	1.31484	0.820881	SHC1
intracellular transport of virus (GO:0075733)	1/54	0.542307	1	0	0	1.29049	0.789681	VPS37B
cellular response to lipopolysaccharide (GO:0071222)	1/55	0.548892	1	0	0	1.26703	0.760029	XBP1
regulation of gene silencing by miRNA (GO:0060964)	1/55	0.548892	1	0	0	1.26703	0.760029	AGO1
cellular defense response (GO:0006968)	1/55	0.548892	1	0	0	1.26703	0.760029	CCR9
collagen catabolic process (GO:0030574)	1/56	0.555383	1	0	0	1.2444	0.731827	MRC2
muscle organ development (GO:0007517)	1/56	0.555383	1	0	0	1.2444	0.731827	MEF2D
regulation of protein stability (GO:0031647)	1/56	0.555383	1	0	0	1.2444	0.731827	CCAR2
negative regulation of cell proliferation (GO:0008285)	4/276	0.561471	1	0	0	1.00995	0.582937	RARG;LMNA;RAPGEF2;KLF4
positive regulation of peptidyl-serine phosphorylation (GO:0033138)	1/57	0.561782	1	0	0	1.22257	0.704985	RPTOR
O-glycan processing (GO:0016266)	1/59	0.574304	1	0	0	1.18113	0.655048	MUC6
regulation of membrane potential (GO:0042391)	1/59	0.574304	1	0	0	1.18113	0.655048	SLC26A10
retinoid metabolic process (GO:0001523)	1/59	0.574304	1	0	0	1.18113	0.655048	AGRN
ubiquitin-dependent ERAD pathway (GO:0030433)	1/60	0.580431	1	0	0	1.16144	0.631806	SYVN1
apoptotic signaling pathway (GO:0097190)	1/60	0.580431	1	0	0	1.16144	0.631806	PPARD
RNA export from nucleus (GO:0006405)	1/61	0.58647	1	0	0	1.1424	0.609624	HNRNPA1
response to endoplasmic reticulum stress (GO:0034976)	1/61	0.58647	1	0	0	1.1424	0.609624	TXNDC11
negative regulation of NF-kappaB transcription factor activity (GO:0032088)	1/62	0.592422	1	0	0	1.12397	0.588441	KLF4
COPII vesicle coating (GO:0048208)	1/63	0.598289	1	0	0	1.10613	0.5682	CNIH2
negative regulation of canonical Wnt signaling pathway (GO:0090090)	2/140	0.599337	1	0	0	0.99552	0.509639	KREMEN2;LRP6
endocytosis (GO:0006897)	1/64	0.604072	1	0	0	1.08885	0.548849	ATP9A
cellular calcium ion homeostasis (GO:0006874)	1/65	0.609771	1	0	0	1.0721	0.530336	DRD4
protein autophosphorylation (GO:0046777)	2/145	0.618452	1	0	0	0.961192	0.461887	FGFR2;IGF1R
response to hypoxia (GO:0001666)	1/67	0.620927	1	0	0	1.0401	0.495649	ALKBH5
Wnt signaling pathway (GO:0016055)	1/67	0.620927	1	0	0	1.0401	0.495649	LRP6
membrane organization (GO:0061024)	3/223	0.623313	1	0	0	0.937485	0.443156	FNBP1;RAB3GAP2;YWHAZ
protein ubiquitination (GO:0016567)	3/224	0.626327	1	0	0	0.9333	0.436675	BRAP;CUL7;SYVN1
protein sumoylation (GO:0016925)	1/68	0.626385	1	0	0	1.0248	0.479392	TRIM28
axonogenesis (GO:0007409)	1/69	0.631764	1	0	0	1.00995	0.463807	FGFR2
sensory perception of sound (GO:0007605)	1/69	0.631764	1	0	0	1.00995	0.463807	MYH14
regulation of macroautophagy (GO:0016241)	1/70	0.637067	1	0	0	0.99552	0.448861	RPTOR
retrograde transport, endosome to Golgi (GO:0042147)	1/70	0.637067	1	0	0	0.99552	0.448861	SPAG9
cell-matrix adhesion (GO:0007160)	1/71	0.642293	1	0	0	0.981499	0.43452	ADAM15
defense response to virus (GO:0051607)	1/71	0.642293	1	0	0	0.981499	0.43452	EXOSC4
[truncated: 57 more rows]

## Sheet: S1G-ChEA2016
Term	Overlap	P-value	Adjusted P-value	Old P-value	Old Adjusted P-value	Odds Ratio	Combined Score	Genes
[truncated: 630 more rows]
